# Supplementary material for: Distinguishing Antimicrobial Models with Different Resistance Mechanisms via Population Pharmacodynamic Modeling
Source: PLoS Comput Biol. 2016 Mar 11;12(3):e1004782. doi: 10.1371/journal.pcbi.1004782 (PMC4788427; doi:10.1371/journal.pcbi.1004782)
Supplement: S7 Models — (CTL) [file pcbi.1004782.s008.ctl]

$PROJECT model1

$DIFFEQ_DIF

CFUS   = X(1)


IF (CDRUGcut.GT.0) THEN
   KKILL = Kmax * CDRUGcut / (KC50S + CDRUGcut)
ELSE
   KKILL = 0
ENDIF

CFUALL = CFUS

PLAT = 1 - (CFUALL/POPMAX)

XP(1) =  ( Kg * PLAT - KKILL ) * CFUS


$OUTPUT_ICS

INOC = 10**LG_INOC


X(1) = X(1)+ INOC 


$OUTPUT_EQN

POPMAX = 10**LG_POPMAX


Kg    = 1/(MGT/60)

CFUTOT = X(1)

IF (CFUTOT.GT.0) THEN 
   Y(1) = LOG10(CFUTOT)
ELSE
   Y(1) = 0
ENDIF 

$VARMOD_EQN

V(1) = SDin * SDin
$POPMOD_EQN
