# Supplementary material for: Distinguishing Antimicrobial Models with Different Resistance Mechanisms via Population Pharmacodynamic Modeling
Source: PLoS Comput Biol. 2016 Mar 11;12(3):e1004782. doi: 10.1371/journal.pcbi.1004782 (PMC4788427; doi:10.1371/journal.pcbi.1004782)
Supplement: S9 Models — (CTL) [file pcbi.1004782.s010.ctl]

$PROJECT model 6

$DIFFEQ_DIF

CFUS   = X(1)
CFUR   = X(2)

IF (CDRUGcut.GT.0) THEN
   Edrug = Kmax * CDRUGcut / (KC50S + CDRUGcut)
ELSE
   Edrug = 0
ENDIF

CFUALL = CFUS+CFUR
kfor = (kg-kd)*CFUALL/POPMAX
PLAT = 1 - (CFUALL/POPMAX)

XP(1) =   kg  * CFUS - kfor * CFUS - (kd + Edrug)*CFUS
XP(2) =   kfor * CFUS - kd * CFUR


$OUTPUT_ICS

INOC = 10**LG_INOC
MUTF = 10**LG_MUTF

X(1) = X(1)+ INOC * (1 - MUTF)
X(2) = X(2)+ INOC * MUTF


$OUTPUT_EQN

POPMAX = 10**LG_POPMAX


kg    = 1/(MGT/60)
kd    = 1/(MDT/60)
CFUTOT = X(1)+X(2)

IF (CFUTOT.GT.0) THEN 
   Y(1) = LOG10(CFUTOT)
ELSE
   Y(1) = 0
ENDIF 

$VARMOD_EQN

V(1) = SDin * SDin

$POPMOD_EQN
