# Supplementary material for: Distinguishing Antimicrobial Models with Different Resistance Mechanisms via Population Pharmacodynamic Modeling
Source: PLoS Comput Biol. 2016 Mar 11;12(3):e1004782. doi: 10.1371/journal.pcbi.1004782 (PMC4788427; doi:10.1371/journal.pcbi.1004782)
Supplement: S15 Models — (CTL) [file pcbi.1004782.s016.ctl]

$PROJECT model 3

$DIFFEQ_DIF

CFUS   = X(1)
Ind    = X(2)

KC50eff = KC50S *(1 + Ind)

IF (CDRUGcut.GT.0) THEN
   KKILL = Kmax * CDRUGcut / (KC50eff + CDRUGcut)
   Stim = Smax * CDRUGcut  / (SC50    + CDRUGcut)
ELSE
   KKILL = 0
   Stim  = 0
ENDIF

CFUALL = CFUS
PLAT = 1 - (CFUALL/POPMAX)

XP(1) =  ( Kg * PLAT - KKILL ) * CFUS
XP(2) =  ( Stim - Ind)* kloss


$OUTPUT_ICS

INOC = 10**LG_INOC
X(1) = X(1)+ INOC 
X(2) = X(2)+ 0

$OUTPUT_EQN

POPMAX = 10**LG_POPMAX

Kg    = 1/(MGT/60)
kloss = 1/ MTTloss

CFUTOT = X(1)

IF (CFUTOT.GT.0) THEN 
   Y(1) = LOG10(CFUTOT)
ELSE
   Y(1) = 0
ENDIF 

$VARMOD_EQN

V(1) = SDin * SDin
$POPMOD_EQN
