# Supplementary material for: Distinguishing Antimicrobial Models with Different Resistance Mechanisms via Population Pharmacodynamic Modeling
Source: PLoS Comput Biol. 2016 Mar 11;12(3):e1004782. doi: 10.1371/journal.pcbi.1004782 (PMC4788427; doi:10.1371/journal.pcbi.1004782)
Supplement: S16 Models — (CSV) [file pcbi.1004782.s017.csv]

#PNAME	PMEAN	IGNORE	PCOV	PTYPE	PBLOCK	PTRANSF	PLOW	PHIGH	OCCNAM	NOCC	OCCMEAN	OCCVAR	VARINI	VARNIT	VARBURN	VARIT	PBOUNDL	PBOUNDH	T12K	SUBR	COVS	VTYPE
#Parameter name	Mean of parameter	.	Variance of parameter	Parameter Type	Parameter block in var-cov matrix	Parameter Transformation	Lower boundary of logistically transformed variable	Upper boundary of logistically transformed variable	Variable name defining between occasion variability	Number of occasions	Mean of BOV deviate	variance of bov parameter	Initial variance	Variance after nn interations	No of steps with variance untouched	Number of interactions	Lower boundary for individual estimates	Upper boundary for individual estimates	Transform t1/2 or MTT into rate constant	Subroutines	Source file for covariate	Variable type
#	.	.	.	P: Theta with Omega	0: no variance	L: Lognormal	.	.	.	.	.	.	.	.	.	.	.	.	T12: half-life	D=DIFFEQ
#	.		.	PC: population mean affected by covariate	1: block 1	N: normal	.	.	.	.	.	.	.	.	.	.	.	.	MTT: inverse	A=AMAT
#	.		.	V: residual variability	2: block 2	O: Logistic	.	.	.	.	.	.	.	.	.	.	.	.	T12m: min->h	O=OUTPUT
#	.		.	C: (fixed) covariate effect	3: block 3	.	.	.	.	.	.	.	.	.	.	.	.	.	MTTm: min->h	Y=SYMBOL
#	.		.	N: Fixed	etc.	.	.	.	.	.	.	.	.	.	.	.	.	.	.	V=VARMOD
#	.		.	M: Mixture probability parameter (not supported)	.	.	.	.	.	.	.	.	.	.	.	.	.	.	NOT supported	S=SEC_PARAMS
#	.		.	.	.	.	.	.	.	.	.	.	.	.	.	.	.	.	.	M=POPMOD
#	.		.	.	.	.	.	.	.	.	.	.	.	.	.	.	.	.	.	T=POPTRN
#	.		.	.	.	.	.	.	.	.	.	.	.	.	.	.	.	.	.	I=POPITRN
#	.		.	.	.	.	.	.	.	.	.	.	.	.	.	.	.	.	.	C=POPCON
#	.		.	.	.	.	.	.	.	.	.	.	.	.	.	.	.	.	.	P=VARMODPD
#	.		.	.	.	.	.	.	.	.	.	.	.	.	.	.	.	.	.	F=POPFINAL
#	.		.	.	.	.	.	.	.	.	.	.	.	.	.	.	.	.	.	.	.	.
#	.		.	.	Use _ to separate two double digit numbers like _11_12_	This column is ignored for PC type parameters	The default value of 0 does not need to be defined	The default value of 1 does not need to be defined	.	.	.	.	.	.	.	.	This sets the PL(.) vector	This sets the PH(.) vector	This assumes that the code goes into diff. eq.	All parameters are by default put into subroutine symbol	.	.
#	.		.	.	Leave column blank
#	.		.	.	.	.	.	.	.	.	.	.	.	.	.	.	.	.	.	.	.	.
LG_INOC	6		0.5	P	1	N			.	.	.	.	1		30
LG_POPmax	9.5		0.5	P	2	N							1		30
MGT	60		1	P	3	L							1		30
KC50S	1		1	P	4	L							1		30
Kmax	4		1	P	5	L							1		30
Smax	4		1	P	6	L							1		30
MTTloss	20		1	P	7	L							1		30
SC50	0.4		1	P	8	L							1		30
SDin	1		1	V
COVARIATES
CDRUGcut
RUN_SETTINGS
NFILE	Simulation_5_estimation_3
VERS	1
mdelete <NFILE>_*
DATAFILE	../Data/data_set.csv
COVFILE	../Data/Covariates.csv
BEOFILE	beo.txt
NPOPITER	200
GEFFICIENCY	0.6
PMETHOD	4
NPOP	100
NPOPC	1000
NDELPAR	15
ATOL	5
RTOL	5
WRES_TYPE	2000
beosetup
RUN_COMMANDS
piteraten
?finish.txt
stop
