# Supplementary material for: Distinguishing Antimicrobial Models with Different Resistance Mechanisms via Population Pharmacodynamic Modeling
Source: PLoS Comput Biol. 2016 Mar 11;12(3):e1004782. doi: 10.1371/journal.pcbi.1004782 (PMC4788427; doi:10.1371/journal.pcbi.1004782)
Supplement: S1 Data — (XLS) [file pcbi.1004782.s020.xls]

## Sheet: Simulation_1
Estim_model_1																									Estim_model_3
LG_INOC				LG_POPMAX				MGT				KC50S				KMAX				SDIN				objfunc	LG_INOC				LG_POPMAX				LG_MUTF				MGT				KC50S				KMAX				KC50R
mean	se	RSE	sd	mean	se	RSE	sd	mean	se	RSE	sd	mean	se	RSE	sd	mean	se	RSE	sd	mean	se	RSE	sd		mean	se	RSE	sd	mean	se	RSE	sd	mean	se	RSE	sd	mean	se	RSE	sd	mean	se	RSE	sd	mean	se	RSE	sd	mean
5.98663	0.0164977	0.275576	0.0071207	9.43785	0.0148047	0.156865	0.0241674	51.2015	3.90588	7.62845	0.0954267	1.08298	0.0592255	5.46873	0.0300844	4.35255	0.234549	5.38877	0.0727876	0.180846	0.0125402	6.93418	0	-120.139	6.00339	0.0194229	0.323533	0.0125366	9.41468	0.0521623	0.554053	0.0288081	-5.06221	0.24663	4.87198	0.158179	59.0744	2.02758	3.43225	0.116597	1.63164	0.0276377	1.69386	0.0183939	4.64085	0.140132	3.01952	0.10041	3.31775
5.99654	0.0301771	0.503241	0.102435	9.41726	0.0366367	0.389037	0.0316465	65.2884	1.1477	1.75789	0.0248765	1.17778	0.0955338	8.11138	0.221181	3.90432	0.0670134	1.71639	0.0352864	0.172715	0.0125613	7.27285	0	-120.429	5.99778	0.0618229	1.03076	0.097582	9.39712	0.0492578	0.52418	0.0287331	-5.44354	0.678473	12.4638	0.0987927	72.4484	3.32047	4.58322	0.188583	1.38741	0.0282821	2.03849	0.01343	3.92603	0.250905	6.39081	0.0473461	3.02959
6.03646	0.0317006	0.525152	0.0705031	9.49979	0.110899	1.16739	0.0339023	55.8597	0.381052	0.682159	0.0483726	0.939392	0.114262	12.1634	0.0163366	4.06262	0.134087	3.3005	0.109158	0.207029	0.016657	8.04571	0	-97.435	6.05621	0.0535812	0.884731	0.0722811	9.45771	0.053845	0.569324	0.0325454	-5.18985	0.35033	6.7503	0.108553	70.1696	5.60143	7.98269	0.130855	1.771	0.0478305	2.70076	0.0173153	4.53558	0.381907	8.42026	0.164502	4.30549
6.00738	0.031343	0.521741	0.023886	9.40695	0.116873	1.24241	0.0870608	60.7822	1.81607	2.98783	0.0246373	0.993304	0.051368	5.17143	0.0252912	3.98494	0.187524	4.70582	0.138789	0.183444	0.0138033	7.52455	0	-112.275	6.00973	0.0214808	0.357434	0.0371806	9.41505	0.0985128	1.04633	0.0682683	-5.67597	0.62356	10.986	0.549372	62.866	0.820406	1.30501	0.0252922	1.17636	0.0427646	3.63534	0.0198582	4.15087	0.149078	3.59149	0.141383	0.614972
6.00134	0.0802044	1.33644	0.0272728	9.35711	0.143909	1.53797	0.129458	58.3761	2.90626	4.97852	0.0407189	0.9121	0.124093	13.6052	0.0431061	4.00871	0.231172	5.76676	0.168965	0.195515	0.0140566	7.18951	0	-102.954	6.0069	0.047246	0.786528	0.0390887	9.35996	0.175999	1.88034	0.161232	-6.02478	0.243542	4.04234	0.244891	64.5751	2.65659	4.11395	0.0904539	1.4345	0.0296792	2.06895	0.0254724	4.45397	0.246439	5.53303	0.18135	2.73413
6.0072	0.0321681	0.535493	0.0152178	9.6439	0.0851163	0.882592	0.147634	53.5259	2.63678	4.92617	0.0558185	0.869857	0.031112	3.57668	0.0252412	3.97183	0.219188	5.51857	0.129202	0.185628	0.012571	6.77217	0	-108.744	6.01006	0.0703961	1.17131	0.0238344	9.69059	0.648667	6.69378	0.145357	-3.99055	2.09389	52.4712	0.536372	54.1285	4.1871	7.73549	0.0607527	0.932002	0.0341124	3.66013	0.0229688	4.029	0.213021	5.28718	0.128043	1.11669
5.99439	0.0747036	1.24623	0.00996815	9.54957	0.286292	2.99796	0.059276	57.5582	1.16016	2.01562	0.0118823	0.931477	0.155926	16.7397	0.231687	3.89849	0.16679	4.27833	0.084293	0.185687	0.0188703	10.1625	0	-116.142	5.99803	0.0256496	0.427634	0.0140264	9.54376	0.109944	1.152	0.0640937	-6.2229	0.192621	3.09536	0.216806	61.6971	2.55614	4.14306	0.124404	1.12435	0.031273	2.78142	0.0214496	3.96038	0.121881	3.07752	0.0951977	2.28196
6.02128	0.0258791	0.429795	0.00966947	9.65934	0.0818892	0.847773	0.0608369	59.4686	2.78875	4.68945	0.0496276	0.891838	0.119188	13.3643	0.0678616	3.76621	0.217427	5.7731	0.107138	0.205514	0.0143681	6.99128	0	-104.882	6.02554	0.0217772	0.361416	0.0146134	9.66228	0.0648006	0.670655	0.0537253	-4.74536	0.258718	5.45201	0.387333	60.3647	1.69859	2.81389	0.0628707	0.940043	0.0754162	8.02263	0.064461	3.78858	0.0933502	2.46399	0.105007	1.39619
5.97026	0.0244843	0.410105	0.0729261	9.57307	0.0377093	0.39391	0.0582693	59.5064	2.72595	4.58094	0.0870475	0.900837	0.0382391	4.24484	0.0650572	3.89814	0.160499	4.11731	0.143716	0.153914	0.0109221	7.09627	0	-119.021	5.97279	0.0333518	0.558396	0.0753507	9.57444	0.168397	1.75882	0.0581712	-4.34438	1.02747	23.6505	0.529216	59.9001	2.80709	4.68628	0.0956553	0.977376	0.0923384	9.44758	0.0477568	3.97228	0.194355	4.89278	0.143887	0.369518
5.99683	0.0273141	0.455476	0.0702671	9.63743	0.0621625	0.645012	0.0440772	59.1746	1.28407	2.16996	0.116298	0.957776	0.0872294	9.10749	0.0384504	3.83295	0.0760097	1.98306	0.0363759	0.19972	0.0150316	7.52633	0	-111.693	6.00922	0.0307406	0.511558	0.0897251	9.62559	0.0423561	0.440037	0.0334656	-6.12933	0.20029	3.26773	0.0953236	68.2164	3.20165	4.69337	0.115448	1.36639	0.00797084	0.583351	0.0065287	3.96576	0.110409	2.78405	0.0778786	3.47586
5.99438	0.00872233	0.145508	0.0148755	9.51402	0.0512131	0.538291	0.0433641	69.7349	4.92744	7.06595	0.152751	1.23942	0.066466	5.36265	0.045413	4.16563	0.0831794	1.9968	0.0106966	0.197392	0.0134382	6.80787	0	-114.133	6.00635	0.037814	0.629566	0.0180536	9.51705	0.0969288	1.01848	0.0501646	-6.11714	0.0954185	1.55985	0.16056	81.542	6.65981	8.16733	0.156318	1.52589	0.103582	6.78825	0.117815	4.14939	0.110855	2.67161	0.0124955	5.35154
6.03819	0.028764	0.476369	0.0727358	9.65473	0.0810952	0.839953	0.0397168	56.8275	0.568751	1.00084	0.0326697	0.975848	0.11365	11.6462	0.0307447	4.15714	0.148197	3.56488	0.0700712	0.179725	0.0180679	10.0531	0	-118.924	6.03366	0.0313828	0.52013	0.0821992	9.63634	0.136427	1.41576	0.0516486	-5.65256	0.775951	13.7274	0.180214	63.3733	3.26294	5.14876	0.165597	1.24194	0.131859	10.6171	0.0162163	4.20953	0.245426	5.83023	0.0134556	2.39889
5.99256	0.0289823	0.483638	0.0218455	9.48574	0.0247703	0.261132	0.0693444	59.8894	2.19937	3.67239	0.062367	0.87228	0.0204723	2.34699	0.0217072	3.61977	0.132157	3.65097	0.107695	0.20598	0.013509	6.55839	0	-105.104	6.00506	0.0566345	0.943113	0.0272069	9.49575	0.204755	2.15628	0.0895194	-6.72274	0.745064	11.0827	0.182255	65.0043	3.27833	5.04326	0.0372815	1.19794	0.0565231	4.71834	0.0266757	3.85435	0.157353	4.08248	0.13828	2.85996
6.00515	0.0166046	0.276506	0.0120071	9.59404	0.0594181	0.619323	0.0442446	47.526	1.97275	4.1509	0.168098	0.719806	0.0469613	6.52415	0.0794094	4.18668	0.0438535	1.04745	0.00990576	0.1935	0.0129076	6.67059	0	-109.78	6.01406	0.0208861	0.347288	0.0132218	9.57783	0.0348412	0.363769	0.0447313	-4.75497	0.297649	6.25975	0.372907	50.8249	2.52468	4.96741	0.178474	0.816122	0.0395031	4.84034	0.0417177	4.16833	0.0572081	1.37245	0.0235744	1.32625
6.04696	0.0266006	0.439901	0.0639329	9.5294	0.0231684	0.243125	0.0305853	66.2833	3.66088	5.52308	0.056712	1.07414	0.1361	12.6706	0.272745	4.02778	0.0947084	2.35138	0.043755	0.187327	0.014994	8.00421	0	-110.941	6.05092	0.0382547	0.632213	0.0682292	9.51783	0.0305765	0.321255	0.0288084	-6.12192	0.179356	2.92974	0.220821	68.0454	2.19977	3.2328	0.0466109	1.16074	0.110842	9.54922	0.292799	4.04717	0.144509	3.57063	0.0371886	1.889
6.00183	0.0178004	0.296583	0.0113047	9.58427	0.0147653	0.154058	0.0297277	57.2973	2.23714	3.90444	0.0271459	1.05403	0.19567	18.5639	0.121241	4.03901	0.245383	6.07533	0.10751	0.181354	0.0123896	6.83173	0	-120.841	6.01371	0.0383623	0.637915	0.0202552	9.56983	0.0548186	0.572827	0.0302205	-5.55079	0.526827	9.49103	0.177318	63.9092	1.3304	2.0817	0.0723772	1.5909	0.0272187	1.7109	0.0228062	4.41727	0.180218	4.07985	0.138502	3.44554
6.00089	0.0294638	0.49099	0.0791317	9.69326	0.409916	4.22888	0.0660248	63.1823	0.751383	1.18923	0.0185655	0.797985	0.0620988	7.78196	0.0116461	3.60152	0.167579	4.65301	0.0930423	0.201684	0.0202114	10.0213	0	-99.1308	6.00303	0.0316515	0.527259	0.0847018	9.69639	0.202174	2.08505	0.0739689	-4.45173	0.521227	11.7084	0.583048	64.355	0.775172	1.20453	0.0130134	0.868482	0.0139061	1.6012	0.0149275	3.66191	0.08822	2.40913	0.0936259	0.228714
6.03422	0.0257811	0.427248	0.0284519	9.68942	0.149114	1.53893	0.10633	58.9503	6.62511	11.2385	0.111877	1.0321	0.0437983	4.24362	0.0163147	4.18421	0.220391	5.26721	0.0751364	0.192999	0.0133242	6.90379	0	-110.103	6.03967	0.0267481	0.442873	0.037347	9.70829	0.105024	1.08179	0.106816	-5.37135	0.471849	8.78454	0.372624	60.9027	2.16592	3.55636	0.0966895	1.15506	0.0167809	1.45281	0.0293461	4.25603	0.120747	2.83709	0.0864259	2.02986
5.98445	0.0330398	0.552094	0.110574	9.57219	0.0282784	0.295422	0.0345604	54.9269	2.4108	4.38912	0.061565	0.847086	0.0308231	3.63873	0.0506125	3.91011	0.134244	3.43326	0.113867	0.189509	0.013243	6.98808	0	-102.739	5.98632	0.033776	0.564219	0.104403	9.54883	0.0283953	0.297369	0.0281292	-5.75909	0.363451	6.31091	0.217739	57.6661	2.74679	4.76327	0.0811957	1.03378	0.0204352	1.97674	0.0278638	4.05427	0.154209	3.80361	0.126303	1.88135
6.03434	0.0298903	0.495337	0.0143614	9.60447	0.0756175	0.787315	0.0431202	59.153	1.90162	3.21475	0.114081	0.980326	0.098011	9.99779	0.0725018	4.00439	0.157492	3.93297	0.0672653	0.184646	0.0124503	6.7428	0	-118.715	6.03514	0.0378269	0.626777	0.0209604	9.57828	0.0793303	0.828231	0.0451187	-5.56893	0.686375	12.3251	0.253126	69.9357	2.06015	2.94577	0.22683	1.3716	0.186816	13.6203	0.0293676	4.06767	0.280357	6.89232	0.0169505	2.60986
5.97637	0.0306364	0.512625	0.0558721	9.52644	0.11724	1.23068	0.0358833	63.1194	0.504145	0.798716	0.0395314	0.963574	0.0881845	9.15182	0.0195153	3.76359	0.0893862	2.37503	0.0899505	0.176146	0.0128444	7.2919	0	-122.52	5.98241	0.0654229	1.09359	0.0511699	9.51987	0.160696	1.68801	0.0359129	-5.82488	0.313722	5.38589	0.161057	65.3719	0.489131	0.748229	0.0290408	1.0809	0.0768488	7.10972	0.0255061	3.83525	0.154564	4.03009	0.101581	2.28395
6.04011	0.0275029	0.455339	0.0691	9.5637	0.0933459	0.976044	0.0519977	63.8123	0.689449	1.08043	0.0183389	0.953994	0.0773442	8.10741	0.0297664	3.78935	0.115165	3.03918	0.115552	0.192453	0.0148733	7.72828	0	-109.741	6.04435	0.0283467	0.468978	0.0765125	9.55478	0.0794458	0.831477	0.0581813	-4.65422	1.18234	25.4035	0.584716	66.1022	1.3056	1.97512	0.0315911	1.10676	0.0192818	1.74218	0.0237165	3.9066	0.119548	3.06016	0.118038	1.14297
6.04218	0.0585012	0.968214	0.0929935	9.60117	0.329779	3.43478	0.0689099	68.9364	2.60215	3.77472	0.0203556	0.898153	0.657558	73.2123	0.0470225	3.59069	0.876376	24.4069	0.0981806	0.185827	0.0267764	14.4093	0	-113.327	6.04538	0.0325989	0.539236	0.0992419	9.61046	0.117762	1.22535	0.0809669	-4.62816	0.621799	13.4351	0.604813	69.7436	1.37855	1.9766	0.0248088	0.941777	0.0939582	9.97669	0.0546395	3.61587	0.1479	4.09031	0.0952914	0.546307
6.00086	0.0199902	0.333122	0.037183	9.56391	0.0306822	0.320812	0.0403968	66.9984	1.14456	1.70834	0.0311335	1.16375	0.02153	1.85006	0.0178909	3.95045	0.112084	2.83725	0.102885	0.168016	0.011645	6.93088	0	-127.353	6.00185	0.028935	0.482102	0.0449818	9.55611	0.0855619	0.895363	0.0352742	-4.86102	1.48951	30.6419	0.716571	67.6462	1.03447	1.52924	0.0280821	1.2089	0.0619611	5.1254	0.0183248	3.97084	0.113281	2.85281	0.104703	0.485482
6.02725	0.0264701	0.439174	0.0507638	9.56266	0.0668775	0.699361	0.0386662	67.6221	2.38269	3.52355	0.0407868	0.892207	0.158614	17.7778	0.292705	3.67474	0.205667	5.59679	0.121715	0.199152	0.0157087	7.88778	0	-103.047	6.02986	0.0234265	0.388508	0.0465094	9.56181	0.0385872	0.403555	0.0473929	-5.64835	0.298835	5.29065	0.219445	73.3456	5.86486	7.9962	0.157052	1.18786	0.0271512	2.28572	0.0286683	3.8767	0.199352	5.14232	0.142651	2.38094
6.0035	0.0425542	0.708824	0.0153868	9.54786	0.0625356	0.65497	0.0329672	57.6289	1.70871	2.96502	0.0946635	0.96066	0.0135681	1.41238	0.0147516	4.30649	0.127671	2.96461	0.118268	0.206049	0.013877	6.7348	0	-96.2008	6.01764	0.0371996	0.618176	0.0267264	9.53598	0.0418477	0.43884	0.0438563	-6.4563	0.160925	2.49253	0.24896	67.2522	3.38565	5.03426	0.12955	1.3148	0.117162	8.91101	0.117202	4.42308	0.186676	4.22049	0.124741	3.78032
6.00853	0.0346808	0.577193	0.0499142	9.47404	0.262029	2.76576	0.220211	72.9882	1.26872	1.73826	0.0434591	1.13153	0.1083	9.57109	0.267482	3.97306	0.0841891	2.119	0.0355567	0.201099	0.0161922	8.0519	0	-103.942	6.01056	0.0673155	1.11995	0.0540846	9.49222	0.301004	3.17106	0.229816	-6.24196	0.455176	7.29221	0.303434	74.1459	2.72172	3.67076	0.0521053	1.18676	0.119764	10.0917	0.274246	3.97882	0.195036	4.90187	0.0322096	2.3304
6.0016	0.0270211	0.450232	0.0785429	9.56311	0.0240145	0.251116	0.0347843	52.274	0.846199	1.61878	0.0199469	0.854105	0.0203934	2.3877	0.0300521	4.02983	0.0767302	1.90405	0.073554	0.184142	0.0130755	7.10078	0	-113.866	6.0137	0.0284597	0.473248	0.0725993	9.5454	0.0427743	0.448115	0.0288035	-5.23654	0.365732	6.98424	0.500993	55.1567	0.647019	1.17306	0.0202109	1.01779	0.0270525	2.65797	0.029732	4.14277	0.0849216	2.04988	0.0786707	1.11057
6.01494	0.0503752	0.837502	0.0135009	9.56211	0.08688	0.908586	0.0426443	64.5921	0.135298	0.209466	0.00541378	1.00452	0.0655025	6.52081	0.224625	3.91092	0.0411714	1.05273	0.00259088	0.192713	0.0127421	6.61196	0	-123.942	6.02245	0.0391177	0.649532	0.0184534	9.57213	0.0590007	0.61638	0.0368075	-5.34534	0.844373	15.7964	0.738887	65.777	0.904917	1.37574	0.0127157	1.02276	0.104153	10.1836	0.229614	3.90393	0.0622313	1.59407	0.00299561	2.49228
6.09051	0.0313202	0.514245	0.0147279	9.611	0.0323523	0.336618	0.0318897	51.7904	3.12006	6.0244	0.129323	0.761884	0.0301464	3.95682	0.0195726	4.04888	0.186435	4.60461	0.0796435	0.195184	0.0132879	6.80786	0	-106.458	6.10606	0.0222881	0.365016	0.0221378	9.58652	0.0316121	0.329756	0.0399616	-6.35149	0.149753	2.35777	0.184453	59.566	2.31932	3.8937	0.118133	1.11607	0.0350852	3.14365	0.0230845	4.21503	0.12668	3.00544	0.112862	2.4534
6.01163	0.0329153	0.547526	0.105749	9.52524	0.0547271	0.574548	0.0847818	63.3339	2.03209	3.20853	0.0717972	0.962765	0.0205043	2.12973	0.0241622	3.74704	0.0499896	1.33411	0.0132181	0.198317	0.0139795	7.04908	0	-111.355	6.01574	0.0448381	0.745347	0.106585	9.53984	0.1062	1.11322	0.0664701	-5.76962	1.11918	19.3978	0.748905	63.528	1.18407	1.86386	0.0686401	0.986292	0.0269272	2.73015	0.0199527	3.75865	0.103539	2.75469	0.0140392	0.998016
6.03616	0.0215634	0.357237	0.0137263	9.56757	0.0222846	0.232919	0.0564462	62.0219	3.81562	6.15205	0.112422	0.961106	0.0269957	2.80882	0.0186121	3.74237	0.139228	3.72031	0.0929091	0.161053	0.0109049	6.77104	0	-132.287	6.04611	0.0360157	0.595684	0.01477	9.57468	0.0964974	1.00784	0.0563246	-6.19081	0.160921	2.59935	0.150783	70.2847	2.58444	3.6771	0.127759	1.38111	0.0285543	2.06749	0.0196189	3.95043	0.13051	3.3037	0.116782	3.5239
6.05866	0.0193687	0.319687	0.00841537	9.47724	0.0316232	0.333676	0.0403524	67.322	1.37867	2.04787	0.0157816	1.23409	0.231453	18.755	0.130009	4.13178	0.328984	7.96227	0.110398	0.188579	0.0138258	7.33154	0	-112.926	6.05983	0.030662	0.505987	0.0138035	9.47706	0.0544468	0.574512	0.0361899	-4.50849	0.537408	11.9199	0.677394	67.1621	0.558739	0.831926	0.0150008	1.2624	0.141848	11.2364	0.112931	4.14413	0.171486	4.13806	0.113138	0.39884
5.98992	0.144852	2.41826	0.0136471	9.62153	1.0171	10.571	0.104825	63.3501	8.42324	13.2963	0.0338152	1.04472	0.0725109	6.94068	0.0170291	4.04851	0.603304	14.9019	0.0711398	0.200026	0.0298361	14.9161	0	-113.786	5.99788	0.0293387	0.489151	0.0215253	9.64156	0.180413	1.8712	0.10327	-5.22701	0.422268	8.07857	0.455826	65.5575	2.55511	3.89751	0.0295725	1.13916	0.0389235	3.41688	0.0224449	4.09916	0.139877	3.41233	0.0763598	2.04827
6.0039	0.036981	0.61595	0.0756031	9.48073	0.070747	0.746219	0.0443896	64.7466	3.47279	5.36365	0.166778	0.989245	0.0876696	8.86228	0.0499719	3.93444	0.0984515	2.5023	0.00734022	0.197216	0.0145697	7.38768	0	-109.783	6.00408	0.0448789	0.747473	0.0757843	9.47827	0.0885461	0.934201	0.0464083	-4.98139	0.948414	19.0392	0.614479	72.1282	7.29835	10.1186	0.193035	1.05272	0.11542	10.9639	0.037798	3.8096	0.0315445	0.828025	0.00290082	0.555607
6.00984	0.0249503	0.415157	0.050061	9.52292	0.0512258	0.537921	0.0546627	65.783	5.99875	9.119	0.120841	1.12659	0.0874161	7.75932	0.0485441	3.95012	0.151341	3.83129	0.0932569	0.181827	0.0140183	7.7097	0	-113.321	6.01174	0.0238621	0.396926	0.0561444	9.51294	0.0773848	0.813469	0.0561401	-5.41964	0.187561	3.46077	0.290417	71.6402	4.06414	5.67298	0.144037	1.45599	0.0355031	2.43842	0.0269791	4.10757	0.145278	3.53684	0.0937013	2.47686
6.04403	0.0218602	0.361683	0.0109661	9.52954	0.164146	1.7225	0.050778	61.8525	0.328183	0.53059	0.00869871	0.892728	0.06287	7.04246	0.250351	3.78746	0.0212303	0.560541	0.00349265	0.194923	0.0132518	6.79847	0	-121.668	6.04638	0.0304896	0.504262	0.0186796	9.52924	0.0342534	0.359456	0.0430624	-6.95245	0.363322	5.22582	0.240312	64.6396	1.80832	2.79754	0.0232518	0.949107	0.0843919	8.89172	0.244747	3.76134	0.038538	1.02458	0.00611761	1.98219
6.03752	0.028667	0.474815	0.0260478	9.72565	0.0528105	0.543002	0.042307	62.8944	2.51243	3.99469	0.124114	1.16574	0.0360138	3.08936	0.0314046	3.92465	0.0341817	0.870949	0.0110215	0.215113	0.0142279	6.61415	0	-111.395	6.04336	0.0696295	1.15216	0.0290197	9.72947	0.0497988	0.511834	0.0403525	-4.87655	1.578	32.3589	1.17969	69.9471	2.73353	3.908	0.146974	1.366	0.0530903	3.88655	0.0199377	3.90602	0.0445027	1.13934	0.00711042	0.558483
5.98205	0.0274026	0.458081	0.0508509	9.45235	0.36458	3.85703	0.103353	67.9621	0.36822	0.541801	0.0239357	1.43358	0.175635	12.2515	0.341503	4.09721	0.123625	3.01729	0.0653176	0.191249	0.0153305	8.016	0	-108.009	5.98106	0.0346785	0.579805	0.0576283	9.47439	0.145467	1.53537	0.104298	-5.87596	0.253263	4.31016	0.312166	68.7758	0.944425	1.37319	0.0250325	1.53903	0.217155	14.1099	0.329662	4.12183	0.165898	4.02487	0.0627485	2.10064
6.01269	0.0307378	0.511216	0.101077	9.43522	0.113776	1.20587	0.0977309	67.3301	3.38059	5.02092	0.0825621	1.12325	0.0336015	2.99146	0.0279177	3.60494	0.114743	3.18294	0.0683444	0.180857	0.0131486	7.27016	0	-121.394	6.0099	0.0287523	0.478415	0.0856997	9.42149	0.262871	2.79012	0.095723	-4.75763	0.320539	6.73736	0.201887	73.9829	3.76907	5.09452	0.205519	1.41918	0.0677541	4.77416	0.0206872	3.69293	0.0147175	0.398531	0.00334692	2.69143
6.01559	0.0250014	0.41561	0.0545018	9.62668	0.136324	1.41611	0.061541	63.6704	4.49801	7.06452	0.0451785	1.04135	0.143533	13.7835	0.0482609	3.66208	0.122258	3.33848	0.125531	0.19343	0.0139309	7.20206	0	-109.736	6.02588	0.0351335	0.583044	0.0802888	9.61433	0.0596307	0.620228	0.0459278	-5.76586	0.202183	3.50655	0.123553	72.8182	1.9541	2.68354	0.0797156	1.71872	0.0357059	2.07747	0.0127706	4.07859	0.166292	4.0772	0.14815	4.12172
5.96337	0.0290478	0.487104	0.0952598	9.57398	0.145289	1.51754	0.23431	49.775	1.75741	3.5307	0.0563707	0.707455	0.0171597	2.42555	0.0216221	3.8129	0.115568	3.03098	0.0930276	0.165773	0.0118836	7.16859	0	-114.999	5.97055	0.0274244	0.459327	0.084321	9.60699	0.0958917	0.998145	0.215455	-5.47338	0.362179	6.61709	0.281838	54.029	1.73228	3.2062	0.0694991	0.92331	0.0212372	2.30012	0.0312752	3.93708	0.122508	3.11164	0.108053	1.49995
5.99792	0.021125	0.352206	0.00913923	9.63678	0.0669669	0.694909	0.0501927	59.4246	3.99647	6.72528	0.0278086	0.938504	0.0725434	7.72968	0.0291247	3.88908	0.183285	4.71281	0.132631	0.174615	0.012366	7.08183	0	-116.313	6.0067	0.0149674	0.249179	0.0140227	9.63853	0.0315249	0.327071	0.0431235	-6.07056	0.147736	2.43365	0.180868	62.7247	1.3718	2.18702	0.040651	1.23752	0.019231	1.55399	0.0221077	4.17593	0.156955	3.75858	0.148388	2.58293
6.01902	0.0275296	0.457377	0.0443423	9.51312	0.0359677	0.378085	0.043351	55.0082	1.88028	3.41818	0.0622354	0.796426	0.0604721	7.59293	0.0473204	3.83353	0.124805	3.25563	0.088233	0.194291	0.0136625	7.03196	0	-114.49	6.02102	0.0295014	0.489973	0.049174	9.49897	0.0892225	0.939286	0.0448928	-5.8857	0.73763	12.5326	0.363253	59.3279	3.19969	5.39323	0.0983452	0.995069	0.0404538	4.06543	0.0313867	3.9085	0.123707	3.16509	0.0797561	1.65033
5.9924	0.0176318	0.294235	0.0180138	9.55995	0.0267834	0.280163	0.0276427	61.438	3.15584	5.13662	0.0358503	1.0413	0.170818	16.4043	0.175685	3.99482	0.115807	2.89892	0.047553	0.195293	0.0136402	6.98446	0	-118.63	6.00376	0.0212531	0.353996	0.0153676	9.54691	0.0180571	0.189141	0.0360249	-6.11392	0.105855	1.73137	0.160053	77.2008	3.37262	4.36863	0.162601	1.58143	0.0733768	4.63991	0.0311244	4.0798	0.0949309	2.32685	0.0639041	5.27823
5.97448	0.0362237	0.606307	0.0147968	9.51703	0.0193578	0.203401	0.0338335	63.448	8.24249	12.9909	0.121749	1.01592	0.0286528	2.82038	0.0266108	3.9762	0.282919	7.1153	0.0591944	0.182745	0.0125217	6.852	0	-115.369	5.97582	0.0247491	0.414154	0.0254479	9.5027	0.0397165	0.41795	0.0315687	-4.57809	1.07831	23.5536	0.406684	64.0968	5.62309	8.7728	0.128158	1.05984	0.0452191	4.2666	0.0381556	3.98661	0.197162	4.94561	0.0561708	1.41082
5.97808	0.0298214	0.498846	0.0125844	9.55441	0.638955	6.68753	0.181126	56.5549	0.842424	1.48957	0.0269946	0.931607	0.0775055	8.31955	0.0222415	4.02685	0.183895	4.56672	0.0962041	0.172242	0.0158109	9.17949	0	-125.236	5.9895	0.0204496	0.341424	0.0135598	9.57243	0.0593802	0.620325	0.146454	-6.31718	0.0815323	1.29064	0.119523	72.1233	3.29286	4.5656	0.149492	1.62947	0.0318543	1.95489	0.0166736	4.26704	0.145369	3.4068	0.121341	5.31335
6.00539	0.0399807	0.665748	0.0168222	9.53882	0.0500434	0.524628	0.0538002	64.802	2.02704	3.12805	0.0171696	0.922368	0.188503	20.4368	0.058633	3.97903	0.236321	5.93916	0.0680717	0.192423	0.0153308	7.96721	0	-115.241	6.0091	0.0419682	0.698411	0.0263902	9.53682	0.100826	1.05723	0.0496977	-4.76125	0.400333	8.40815	0.521969	64.9811	0.57335	0.882333	0.0193801	0.937497	0.0984223	10.4984	0.0611474	3.98137	0.177461	4.45728	0.0665311	0.781251
6.08163	0.0212365	0.34919	0.0352557	9.62627	0.0196171	0.203787	0.0373993	63.1113	1.42722	2.26144	0.0210486	0.948709	0.00941876	0.992798	0.0103596	3.9433	0.157397	3.99151	0.149809	0.180612	0.0122446	6.77954	0	-114.625	6.08866	0.038632	0.634491	0.0403645	9.59685	0.0639399	0.666259	0.0357182	-5.71646	0.287651	5.03198	0.182907	74.818	4.92713	6.58549	0.127406	1.72238	0.0395106	2.29396	0.0244392	4.5141	0.304779	6.75171	0.200389	3.71065
5.9883	0.0248119	0.414339	0.058051	9.5904	0.0899486	0.937902	0.0544746	68.5082	1.31622	1.92126	0.0244419	1.0548	0.0698676	6.62379	0.0249175	3.77244	0.106059	2.81141	0.0974292	0.183227	0.0137216	7.48884	0	-117.282	5.9925	0.0315431	0.526376	0.0698098	9.58874	0.101823	1.0619	0.0562933	-5.7864	0.151955	2.62608	0.263404	71.015	1.68302	2.36996	0.039172	1.21756	0.0099012	0.813197	0.0100657	3.89078	0.112967	2.90345	0.101613	2.40762
5.9919	0.0222105	0.370675	0.0473275	9.55523	0.0522825	0.547161	0.0462254	60.3501	1.92444	3.18879	0.0664324	0.949633	0.02008	2.1145	0.0168232	3.87773	0.105143	2.71144	0.0800543	0.178374	0.0141835	7.95157	0	-118.96	5.99809	0.0312053	0.520253	0.0527589	9.55611	0.082586	0.864221	0.0546136	-5.39092	0.130917	2.42847	0.196948	62.3814	2.18148	3.49701	0.0558906	1.04551	0.0181231	1.73343	0.0214816	3.92971	0.126568	3.2208	0.0832738	2.16086
6.0628	0.0207621	0.342451	0.015898	9.54286	0.0201726	0.211389	0.0413322	58.1277	2.01739	3.47062	0.0511113	0.898781	0.0104033	1.15749	0.0125726	3.90827	0.141253	3.61422	0.110495	0.178645	0.0117857	6.5973	0	-116.067	6.07103	0.0276445	0.455352	0.0332985	9.53956	0.113379	1.18851	0.0460592	-6.25507	0.3291	5.26133	0.18186	65.2286	2.32597	3.56587	0.0839785	1.30864	0.0214102	1.63607	0.0213771	4.1722	0.162149	3.88641	0.135987	2.91379
6.02249	0.0329951	0.547864	0.0509914	9.46089	0.121449	1.28369	0.0407354	59.0667	0.672508	1.13856	0.0524842	0.910101	0.121699	13.372	0.0246286	3.93753	0.156755	3.98104	0.120267	0.196946	0.0185349	9.41119	0	-103.589	6.02385	0.0267467	0.444013	0.0643715	9.44882	0.0682628	0.722448	0.0406838	-4.9517	1.44333	29.1483	0.555442	61.3594	1.50679	2.45568	0.0719202	1.05252	0.033765	3.20803	0.0235195	4.03598	0.138079	3.42121	0.122146	0.977791
6.02775	0.027675	0.459126	0.0152361	9.55888	0.0140125	0.146591	0.0379267	60.9164	2.6656	4.37583	0.057917	0.969454	0.0631445	6.51341	0.0401311	4.07956	0.125083	3.06609	0.07962	0.175035	0.0117706	6.7247	0	-123.918	6.03577	0.057303	0.94939	0.0211068	9.5394	0.0756819	0.793361	0.0379079	-6.09796	0.25728	4.21911	0.17241	69.9019	2.42448	3.46841	0.113468	1.4218	0.0263002	1.84977	0.0182163	4.33544	0.155009	3.5754	0.0979547	3.11726
5.94346	0.032651	0.54936	0.0287127	9.50952	0.0575616	0.605305	0.0737956	68.6177	9.97235	14.5332	0.0857327	1.1769	0.441929	37.5502	0.28309	3.79056	0.204227	5.38776	0.0910258	0.193091	0.0133338	6.90546	0	-108.956	5.9481	0.0317419	0.533647	0.0365109	9.51036	0.123397	1.2975	0.0592645	-4.93287	0.287896	5.83627	0.292415	69.2804	2.43009	3.50761	0.069574	1.27845	0.253447	19.8245	0.297631	3.8221	0.201792	5.27961	0.0820886	1.59076
5.98809	0.0558918	0.933384	0.0170119	9.35881	0.0449095	0.479863	0.0540249	63.1601	1.36976	2.16872	0.0262265	1.16224	0.152249	13.0996	0.0319918	3.98793	0.166794	4.18248	0.171569	0.217052	0.0164275	7.56846	0	-94.0987	5.99744	0.0278589	0.464513	0.0295479	9.35979	0.0552934	0.590755	0.0522703	-3.66399	0.293882	8.02083	0.35344	64.0918	1.04975	1.63789	0.0209326	1.24303	0.029368	2.36262	0.0324756	4.06362	0.18054	4.44284	0.178705	2.01335
5.97371	0.0224297	0.375474	0.0151543	9.49883	0.0179547	0.18902	0.0398441	67.5924	1.30935	1.93713	0.0173768	0.954358	0.0466645	4.88962	0.042496	3.55593	0.13195	3.71071	0.140735	0.178666	0.0118309	6.62178	0	-115.993	5.98904	0.0265844	0.443883	0.0506672	9.49778	0.0645004	0.679111	0.0500373	-5.87494	0.13426	2.28531	0.105542	73.1057	1.68294	2.30206	0.0321184	1.39759	0.0119538	0.855317	0.0171664	3.95056	0.166884	4.22432	0.163697	4.07485
5.97018	0.0260164	0.435772	0.050515	9.53766	0.0582655	0.610899	0.0384332	62.8389	5.25892	8.36889	0.114145	0.956495	0.202194	21.139	0.209668	3.89909	0.152548	3.91239	0.0822838	0.193175	0.0139879	7.24102	0	-105.62	5.97826	0.0404578	0.676749	0.0529547	9.5278	0.169392	1.77787	0.0540275	-6.11911	0.454728	7.43127	0.133649	69.0555	1.70108	2.46335	0.154743	1.24913	0.0203984	1.633	0.0241186	4.04873	0.16688	4.12178	0.117657	3.3515
5.94412	0.0139782	0.23516	0.0130562	9.57592	0.0279047	0.291405	0.0419876	52.954	1.08988	2.05817	0.0166759	0.760472	0.0217072	2.85444	0.0293581	4.05932	0.0977877	2.40897	0.0881752	0.178579	0.012017	6.72921	0	-119.746	5.95433	0.0478564	0.803725	0.0222378	9.57976	0.122606	1.27984	0.0483286	-6.36243	0.552404	8.68228	0.184457	61.1903	2.17631	3.55663	0.10019	1.08356	0.0265658	2.45172	0.0238205	4.19389	0.191783	4.57292	0.0880304	2.43837
6.02025	0.0233148	0.387273	0.0150848	9.4354	0.295371	3.13046	0.148488	54.8218	5.00634	9.13203	0.131894	0.82176	0.049882	6.07014	0.0449597	3.82144	0.252131	6.5978	0.0681587	0.188176	0.0132615	7.04737	0	-112.703	6.0287	0.0190286	0.315633	0.0136106	9.43342	0.0767956	0.81408	0.117734	-4.66626	0.12277	2.63102	0.143623	69.9123	4.79751	6.86219	0.243861	1.38623	0.0195617	1.41114	0.0131556	3.94159	0.0913153	2.31671	0.0682996	3.13991
5.9932	0.0267947	0.447084	0.0543187	9.38257	0.169083	1.80209	0.228827	60.9576	1.13078	1.85502	0.0128446	1.001	0.0352146	3.51796	0.0327195	3.96522	0.118931	2.99935	0.120072	0.191595	0.0137721	7.18812	0	-107.367	5.99627	0.0289666	0.483076	0.0524428	9.4347	0.324466	3.43907	0.257512	-5.38668	0.577	10.7116	0.231909	63.4296	2.37246	3.74031	0.0221919	1.21132	0.0253849	2.09563	0.0260816	4.15463	0.157194	3.78359	0.125843	2.10767
5.99181	0.0342767	0.57206	0.0242581	9.47927	0.268353	2.83095	0.160236	62.786	2.13871	3.40634	0.0236545	0.976926	0.0982103	10.053	0.225297	3.92953	0.0495858	1.26188	0.00899826	0.234876	0.0163306	6.95285	0	-98.3863	6.00216	0.0433913	0.722927	0.0309153	9.4825	0.132483	1.39713	0.170229	-7.09734	0.292392	4.11974	0.331862	65.6006	5.92193	9.02726	0.0360031	1.05233	0.170618	16.2133	0.224176	3.92882	0.0760974	1.9369	0.0189989	2.74326
5.98755	0.0214273	0.357864	0.0246055	9.41209	0.0259578	0.275792	0.0326427	59.3219	2.78647	4.6972	0.0587585	0.917268	0.0195592	2.13233	0.0222228	3.75039	0.14591	3.89053	0.0964425	0.213595	0.0142287	6.66155	0	-106.042	5.99785	0.029318	0.488809	0.033639	9.40664	0.0704009	0.748417	0.0383979	-6.46801	0.315835	4.88304	0.211723	68.9237	3.46732	5.03066	0.127365	1.30798	0.0239025	1.82744	0.0228865	3.88721	0.158674	4.08194	0.113566	3.66057
5.97659	0.298363	4.99219	0.0234594	9.43469	0.218874	2.31989	0.0722158	59.852	1.32713	2.21736	0.0550824	1.16254	0.321241	27.6326	0.0266883	3.90961	0.626811	16.0326	0.0674201	0.20842	0.0142065	6.81628	0	-107.705	5.99305	0.0362606	0.605043	0.0371391	9.45085	0.0478857	0.506682	0.0638863	-5.47049	0.242491	4.43272	0.0810626	62.7991	1.06618	1.69776	0.0316425	1.31225	0.0330061	2.51522	0.0167177	3.9841	0.0885824	2.2234	0.0865298	2.89469
6.00064	0.0310256	0.517038	0.0178107	9.43086	0.054743	0.580467	0.0402102	58.9827	0.844684	1.43209	0.0179191	0.950113	0.0555593	5.84765	0.0332768	3.92696	0.0901423	2.29547	0.0828173	0.219976	0.0150556	6.84421	0	-104.895	6.01612	0.0194412	0.323152	0.0228949	9.41397	0.0498227	0.529242	0.0347987	-5.92584	0.227816	3.84446	0.196381	73.1772	2.54555	3.47861	0.129447	1.60798	0.038002	2.36333	0.0262572	4.20989	0.150313	3.57048	0.119514	4.2342
6.01085	0.0201985	0.336034	0.030268	9.61624	0.0211737	0.220187	0.0358748	62.5041	3.02039	4.83232	0.0834937	1.05687	0.0247682	2.34354	0.0257674	3.89251	0.116028	2.98081	0.0540047	0.170991	0.0118751	6.94488	0	-130.406	6.00989	0.0321618	0.535149	0.0330458	9.61421	0.0466639	0.485363	0.0350563	-4.2963	1.05993	24.6708	0.644015	62.3025	2.18195	3.50219	0.0822274	1.07667	0.0652998	6.06496	0.0279257	3.90361	0.100288	2.56912	0.0531634	0.56252
6.00322	0.016219	0.270171	0.011006	9.5345	0.0676709	0.709747	0.085325	63.5097	2.65147	4.1749	0.0325955	0.832029	0.188971	22.7121	0.17607	3.62909	0.183048	5.0439	0.0858912	0.188247	0.0125471	6.66525	0	-117.155	6.0073	0.0479795	0.798686	0.0192229	9.54584	0.129704	1.35875	0.0783171	-5.01175	1.00936	20.14	0.642006	63.5831	0.870976	1.36982	0.0354359	0.865963	0.15095	17.4315	0.166132	3.63919	0.220867	6.06913	0.0866684	0.574176
5.9961	0.0236435	0.394314	0.0112365	9.57308	0.0236674	0.247229	0.0454426	50.4525	3.57173	7.07939	0.098173	0.712245	0.00536901	0.753815	0.00469655	4.00943	0.19349	4.82588	0.0822516	0.178963	0.0122718	6.85718	0	-114.417	6.00218	0.0190887	0.31803	0.0233069	9.5545	0.0628332	0.657629	0.0385208	-6.2319	0.437593	7.02182	0.206587	60.5759	2.74694	4.53471	0.158344	1.09617	0.0276275	2.52038	0.0252984	4.11462	0.126227	3.06778	0.0858918	2.40048
6.053	0.0238411	0.393873	0.0603894	9.55026	0.0476362	0.498795	0.0424592	60.4906	0.910937	1.50591	0.0230992	1.15936	0.0104573	0.901989	0.00832985	4.13098	0.15604	3.77731	0.148236	0.180401	0.0127406	7.06239	0	-106.114	6.06757	0.0398912	0.65745	0.064034	9.54756	0.0559986	0.586522	0.0447806	-4.84163	0.0773363	1.59732	0.121996	64.996	1.1095	1.70702	0.0147807	1.65688	0.0220803	1.33264	0.0145755	4.60485	0.193431	4.20059	0.17399	3.57319
5.99941	0.125787	2.09666	0.0123049	9.39752	0.0807909	0.859705	0.0531927	58.2507	1.55487	2.66927	0.0482245	0.902399	0.266894	29.5761	0.0326752	3.95372	0.418404	10.5825	0.0900012	0.193487	0.0270285	13.9691	0	-112.017	6.01147	0.0297087	0.4942	0.0174313	9.40067	0.0653732	0.695411	0.0720456	-6.32059	0.239761	3.79333	0.173943	63.6728	2.03115	3.18998	0.06825	1.17461	0.0231338	1.96948	0.0200798	4.11515	0.117531	2.85606	0.0935133	2.61079
6.05546	0.0224353	0.370497	0.0495263	9.45582	0.0413611	0.437414	0.0293527	56.3055	0.709384	1.25989	0.0269323	0.83274	0.130211	15.6365	0.0400451	3.80806	0.185705	4.87664	0.100652	0.169371	0.0123448	7.28861	0	-122.098	6.05354	0.0209491	0.346063	0.0533743	9.43865	0.0334214	0.354091	0.0251232	-4.6911	0.509072	10.8519	0.574135	56.5477	0.770585	1.36272	0.0205424	0.875415	0.0296218	3.38374	0.0467282	3.84568	0.104066	2.70604	0.100122	0.434331
6.01478	0.0508444	0.845325	0.0142733	9.60825	0.0852187	0.886933	0.0449737	58.4256	0.405654	0.694308	0.0120491	0.880934	0.0696962	7.91162	0.145574	3.95981	0.120977	3.05511	0.056548	0.183433	0.0133907	7.30005	0	-125.515	6.03257	0.0186214	0.308682	0.0191662	9.57155	0.0487855	0.509693	0.0429619	-4.96859	1.35819	27.3355	1.52071	63.1937	4.33245	6.85583	0.124764	1.00888	0.0145741	1.44459	0.0199449	4.00978	0.0987561	2.46288	0.0478964	2.13735
6.10017	0.0330242	0.541365	0.0234178	9.44878	0.0201897	0.213675	0.0337119	66.6492	0.945427	1.41851	0.0108104	1.07703	0.0463871	4.30692	0.0443555	3.8145	0.160982	4.22027	0.145144	0.173022	0.011561	6.68177	0	-123.275	6.10304	0.0403496	0.661141	0.0494205	9.41418	0.041849	0.444531	0.0330328	-5.29034	0.238792	4.51374	0.128398	80.022	3.14108	3.92527	0.14355	2.02126	0.025712	1.27208	0.0183679	4.35453	0.220719	5.06872	0.1732	4.53637
6.00979	0.0225676	0.375513	0.0339831	9.45205	0.179867	1.90294	0.100094	61.0075	0.610893	1.00134	0.0160526	1.10813	0.0178473	1.61057	0.0137658	4.21895	0.13521	3.20482	0.1311	0.16044	0.0132905	8.2838	0	-124.11	6.01353	0.0211997	0.352534	0.0412556	9.47181	0.0686167	0.724431	0.110194	-5.05972	0.103425	2.04408	0.2221	64.0511	0.869056	1.35682	0.0216988	1.4231	0.0555916	3.90638	0.0188901	4.53474	0.155946	3.43891	0.141138	2.44982
6.03109	0.0293438	0.486542	0.0833915	9.59483	0.0851995	0.887973	0.0459275	58.8488	1.24611	2.11748	0.0368466	0.912364	0.0204952	2.24638	0.0136452	3.91485	0.0857169	2.18953	0.0698591	0.201015	0.0157874	7.85385	0	-107.346	6.0346	0.0323112	0.535433	0.0884715	9.58608	0.0790299	0.824424	0.0491853	-5.97817	0.288457	4.82517	0.315362	61.2314	1.47633	2.41107	0.0455409	1.02984	0.0277848	2.69798	0.0241167	3.97644	0.0899839	2.26293	0.0727474	1.83828
6.04362	0.016802	0.278011	0.00988538	9.37864	0.181907	1.93959	0.121957	57.2993	5.00261	8.73065	0.0941823	1.06005	0.16912	15.954	0.123153	4.03121	0.16442	4.07868	0.0723064	0.212886	0.014858	6.97931	0	-103.679	6.06034	0.0837848	1.38251	0.0157331	9.39091	0.289826	3.08624	0.171046	-5.85142	0.100127	1.71115	0.0810213	63.2591	1.75533	2.77483	0.124211	1.35417	0.0850665	6.2818	0.0158249	4.15467	0.137637	3.31282	0.0826888	3.451
6.02541	0.0290473	0.482079	0.088834	9.48106	0.0325317	0.343123	0.0408128	56.3493	2.43032	4.31295	0.048004	0.914709	0.0247158	2.70204	0.0187881	4.04085	0.145689	3.60542	0.107679	0.191488	0.0137812	7.19691	0	-100.252	6.02514	0.0324116	0.53794	0.0894507	9.46736	0.0572405	0.604609	0.0321977	-4.15069	0.426974	10.2868	0.317962	57.3217	1.01837	1.77659	0.0438554	0.997253	0.0178974	1.79467	0.0292307	4.09235	0.123829	3.02586	0.111673	0.267364
5.97386	0.0303458	0.507977	0.0935405	9.38309	0.18602	1.9825	0.0840502	63.1894	0.906852	1.43513	0.0114351	1.19872	0.12143	10.13	0.26542	3.94692	0.131683	3.33634	0.0715367	0.183521	0.0132234	7.2054	0	-108.76	5.98195	0.0260106	0.434818	0.0708211	9.40194	0.0950727	1.0112	0.0709456	-5.43039	0.30282	5.57639	0.413654	64.6554	0.391812	0.606001	0.0100983	1.25593	0.062788	4.99934	0.0413051	3.9526	0.139794	3.53676	0.152476	1.61136
5.99508	0.0287499	0.479558	0.0883482	9.58327	0.0577317	0.602422	0.0465075	62.2978	2.39227	3.84005	0.0237797	1.10718	0.0636528	5.74909	0.0657054	3.89359	0.108793	2.79416	0.112054	0.18809	0.0147093	7.82035	0	-110.113	5.99858	0.0296144	0.49369	0.0891807	9.5735	0.0462563	0.48317	0.0315574	-4.53778	0.40819	8.99537	0.433591	63.0523	1.04041	1.65008	0.0235409	1.18184	0.105483	8.92527	0.0615133	3.93317	0.126483	3.21579	0.113374	1.18013
5.94744	0.02623	0.44103	0.0697377	9.59614	0.099651	1.03845	0.187869	52.6737	0.945892	1.79576	0.0239127	0.758455	0.110209	14.5307	0.278847	3.9301	0.13832	3.51951	0.0793401	0.163798	0.0120508	7.35709	0	-120.406	5.94796	0.030416	0.511368	0.0785229	9.58887	0.125186	1.30553	0.247796	-6.12063	0.32112	5.24652	0.219857	60.7546	2.45116	4.03452	0.143643	1.03212	0.119723	11.5997	0.0678553	3.93634	0.126921	3.22435	0.0953418	2.63443
6.0636	0.0273442	0.450956	0.0107963	9.46933	0.0470629	0.497004	0.0546719	64.6778	2.81678	4.35509	0.0556076	1.39448	0.0427121	3.06294	0.0198763	4.12898	0.186467	4.51605	0.111602	0.178278	0.011875	6.66093	0	-121.653	6.07361	0.0224982	0.370425	0.0166746	9.47554	0.0688746	0.726867	0.0449719	-5.63618	0.120287	2.1342	0.171369	67.5771	1.77014	2.61943	0.0469605	1.72078	0.0215801	1.25409	0.018269	4.38339	0.152285	3.47415	0.125325	3.47924
5.99624	0.0207957	0.346813	0.0265687	9.34228	0.0243882	0.261052	0.0622081	62.6512	2.4596	3.92586	0.101312	1.22584	0.119099	9.71576	0.0493729	4.28916	0.164987	3.84661	0.0653083	0.175802	0.0127024	7.22541	0	-125.691	5.99964	0.0342457	0.570796	0.0433754	9.33575	0.0789964	0.846171	0.0880511	-5.73827	0.207629	3.61831	0.176728	66.4932	2.77928	4.1798	0.104853	1.43167	0.044834	3.13159	0.0200333	4.37349	0.119472	2.73173	0.0712429	2.9139
5.96707	0.027953	0.468455	0.0645946	9.32395	0.0329386	0.353269	0.0336168	53.8335	2.48061	4.60792	0.0211848	0.814519	0.129196	15.8617	0.13155	4.03617	0.119686	2.96535	0.117389	0.194813	0.0148995	7.64812	0	-102.485	5.97584	0.0291555	0.487889	0.0757907	9.31055	0.0684519	0.735208	0.0317873	-6.90589	0.457231	6.62088	0.24572	57.3026	0.802868	1.4011	0.0166292	0.957126	0.136719	14.2844	0.0912738	4.07994	0.14549	3.56599	0.129402	1.93888
6.03604	0.0288398	0.477793	0.059311	9.50948	0.127554	1.34133	0.0534076	65.0347	0.515662	0.792903	0.0478692	1.06079	0.232165	21.8861	0.0360653	3.93113	0.250171	6.36385	0.0688947	0.166512	0.0151432	9.09435	0	-132.011	6.04003	0.0693182	1.14765	0.0631695	9.51088	0.0637132	0.669898	0.0506043	-5.84576	2.4643	42.1553	0.176249	67.6011	11.7313	17.3537	0.0540571	1.18218	0.0858429	7.26143	0.0248921	3.99313	0.474787	11.8901	0.0708839	2.48354
6.02117	0.0309921	0.514719	0.0496083	9.49938	0.137326	1.44563	0.0396511	58.1843	7.29778	12.5425	0.0816569	0.825912	0.119322	14.4473	0.0299072	3.7981	0.225321	5.93247	0.100294	0.190734	0.0142272	7.45917	0	-109.61	6.02426	0.030577	0.507564	0.0792938	9.49736	0.0626616	0.659779	0.0448686	-6.21376	0.126768	2.04011	0.170395	70.186	3.46981	4.94374	0.170313	1.23881	0.0246981	1.99369	0.0222823	3.89639	0.122884	3.1538	0.0895329	3.06782
6.00388	0.026013	0.43327	0.0257067	9.05087	0.287622	3.17784	0.559095	57.1904	1.18818	2.07758	0.0121341	0.987574	0.0336506	3.40741	0.0287885	4.17746	0.10931	2.61667	0.0849853	0.17583	0.0122913	6.99044	0	-118.484	6.00529	0.0304831	0.507604	0.0294387	9.12931	0.317096	3.47339	0.563708	-4.89682	0.550947	11.2511	0.513185	57.9161	0.485986	0.83912	0.0120339	1.03651	0.0392486	3.78661	0.0313053	4.20309	0.0996954	2.37196	0.0844647	0.934621
5.9962	0.0326652	0.544765	0.0793018	9.3057	0.144047	1.54794	0.112787	62.3227	0.615266	0.987226	0.0129436	0.854239	0.210172	24.6034	0.190513	3.78411	0.251211	6.63858	0.109233	0.197721	0.0144191	7.29263	0	-98.8315	5.99661	0.0305312	0.509142	0.0867339	9.32783	0.281037	3.01289	0.119985	-4.68791	0.334804	7.14186	0.279593	62.8129	1.01946	1.62301	0.0411934	0.943652	0.189824	20.1159	0.0984423	3.84278	0.263072	6.84588	0.121393	1.56344
6.03274	0.0325679	0.539853	0.0324675	9.54662	0.0414272	0.433946	0.0323868	59.3074	5.68308	9.5824	0.142338	1.10677	0.0649161	5.86539	0.0754285	4.36163	0.161877	3.71138	0.0734875	0.197964	0.0138365	6.9894	0	-104.531	6.0321	0.0344247	0.570691	0.0415782	9.52814	0.0529672	0.555904	0.0283828	-4.63485	0.72897	15.728	0.464212	58.8969	2.62179	4.45149	0.139504	1.12384	0.155381	13.8259	0.0630012	4.36388	0.21672	4.96623	0.0734982	0.781019
6.00116	0.0379025	0.631586	0.0149587	9.45181	0.0408011	0.431676	0.0661455	60.6293	0.826259	1.36281	0.0154206	1.01828	0.0367947	3.61343	0.0220941	4.00032	0.141567	3.5389	0.0943026	0.203021	0.0137485	6.77193	0	-111.509	6.00927	0.0494522	0.822932	0.018119	9.45688	0.239343	2.53089	0.081117	-5.29019	0.712045	13.4597	0.283709	66.3477	7.69015	11.5907	0.0751656	1.36781	0.0563476	4.11954	0.0254698	4.21763	0.414865	9.83645	0.0982086	2.30904
6.02932	0.0258268	0.428353	0.0462343	9.61089	0.0973003	1.0124	0.0855061	60.901	1.85781	3.05054	0.0743407	1.12122	0.0206154	1.83867	0.0179818	3.90795	0.110898	2.83775	0.0874638	0.207585	0.0144197	6.94643	0	-103.434	6.03451	0.0344507	0.570894	0.0589437	9.6367	0.0642427	0.666646	0.107493	-6.20507	0.23467	3.7819	0.199072	65.8261	2.81773	4.28056	0.0821441	1.39743	0.0370526	2.65149	0.0280742	4.03576	0.146022	3.61821	0.095598	3.17082
5.99334	0.0273686	0.456651	0.0120586	9.53171	0.0636571	0.667846	0.0864644	53.7728	2.21138	4.11246	0.0156649	0.955873	0.0923755	9.66399	0.0757636	4.14024	0.160202	3.86939	0.0947276	0.197549	0.0134058	6.78609	0	-110.811	6.01544	0.0458313	0.761894	0.026667	9.57038	0.102039	1.06619	0.111394	-5.93899	0.374753	6.31005	0.161834	60.0116	0.786449	1.3105	0.0263806	1.33844	0.0468768	3.50234	0.0340108	4.40903	0.153581	3.48334	0.120575	3.14387
6.01053	0.0309118	0.514293	0.0896892	9.40502	0.726734	7.72709	0.117272	69.1825	9.68778	14.0032	0.101358	1.12627	0.366792	32.5669	0.0339386	3.97982	0.265236	6.66452	0.0706914	0.189978	0.0373988	19.6858	0	-112.399	6.01604	0.0355985	0.591727	0.082821	9.40893	0.216803	2.30423	0.113262	-4.79056	0.300828	6.27959	0.183956	75.6287	4.18164	5.52917	0.144455	1.38925	0.0223055	1.60557	0.019129	4.08381	0.127696	3.12689	0.0697522	2.62958
6.0053	0.0262181	0.436582	0.0148909	9.45113	0.0171457	0.181414	0.0293742	57.4306	2.01085	3.50135	0.0424502	1.05543	0.0210501	1.99446	0.0162885	4.06496	0.190147	4.6777	0.144659	0.194262	0.0128525	6.61605	0	-106.876	6.0175	0.156284	2.59716	0.0307492	9.42285	0.0672119	0.713286	0.0270977	-5.74626	0.26924	4.68548	0.159809	64.611	0.680444	1.05314	0.0868191	1.66394	0.0846891	5.08968	0.0178298	4.50244	0.500919	11.1255	0.166124	3.73346
5.98722	0.0273524	0.456847	0.0718596	9.58933	0.0739908	0.771595	0.0945424	49.6167	3.22418	6.49817	0.102181	0.828763	0.0291724	3.51999	0.0440084	4.08588	0.179796	4.40041	0.0987609	0.198586	0.0145758	7.33982	0	-101.114	5.98961	0.0332521	0.555163	0.0701492	9.59177	0.061338	0.639486	0.0951266	-5.39295	0.161155	2.98825	0.201763	60.9124	4.05141	6.65121	0.223148	1.37664	0.0316131	2.2964	0.0221576	4.25501	0.141312	3.32108	0.0906337	2.79371
5.98846	0.0313799	0.524007	0.0922871	9.57991	0.172929	1.80513	0.0526565	52.5005	2.80384	5.3406	0.0806467	0.741218	0.0886866	11.965	0.0459104	3.85745	0.148255	3.84333	0.10081	0.190461	0.0147012	7.71876	0	-104.385	5.99498	0.0327858	0.546887	0.100034	9.56949	0.153942	1.60867	0.109902	-6.92827	0.195886	2.82735	0.245842	60.4487	2.49447	4.1266	0.108063	1.02577	0.0480486	4.68414	0.0488656	3.91033	0.139778	3.57458	0.107862	2.66762
6.01804	0.0216802	0.360252	0.0124314	9.44693	0.031422	0.332617	0.0557673	55.8377	1.60056	2.86646	0.0582908	0.751944	0.0556679	7.4032	0.0416096	3.76019	0.116381	3.09507	0.0738008	0.20614	0.0144943	7.03127	0	-107.346	6.03161	0.03666	0.607797	0.0237585	9.45933	0.199718	2.11133	0.0996497	-6.76845	0.502546	7.42483	0.214645	62.544	1.48946	2.38146	0.0755541	1.01834	0.0141311	1.38766	0.0202868	3.88813	0.129727	3.33648	0.0945994	2.56168
6.0437	0.0246253	0.407453	0.045523	9.43897	0.0966845	1.02431	0.106938	61.018	2.76711	4.53491	0.0726373	0.919823	0.0237914	2.58652	0.0200686	3.61079	0.128772	3.5663	0.109504	0.190273	0.0134197	7.05286	0	-111.912	6.04873	0.0513107	0.848288	0.0518461	9.45492	0.19775	2.0915	0.110832	-6.13132	0.329301	5.3708	0.173373	66.8826	4.74187	7.08983	0.096984	1.2411	0.0251977	2.03027	0.0209729	3.78467	0.2123	5.60948	0.113695	2.8682
5.99506	0.0339614	0.566489	0.11258	9.42119	0.0336111	0.35676	0.0440852	61.5288	0.917831	1.49171	0.0119974	0.872856	0.0250495	2.86983	0.0273609	3.86484	0.12154	3.14477	0.129531	0.19259	0.013786	7.15822	0	-96.8037	5.99899	0.0347967	0.580043	0.118157	9.40687	0.0491726	0.522731	0.0434347	-5.60075	0.108079	1.92972	0.191397	67.0287	1.89542	2.82778	0.0600497	1.28353	0.0296397	2.30923	0.0214925	4.23957	0.166098	3.91779	0.147414	2.40437
6.02644	0.0317571	0.526964	0.0217312	9.51165	0.0425876	0.447741	0.0453859	59.8634	0.70301	1.17436	0.0155436	1.01588	0.118767	11.691	0.033598	4.1393	0.202132	4.88324	0.103969	0.200676	0.0142647	7.10835	0	-108.072	6.03386	0.018897	0.313182	0.0306621	9.50555	0.0285848	0.300717	0.0392673	-5.51896	0.34798	6.30518	0.354583	62.4027	0.908267	1.45549	0.0215297	1.21602	0.0233156	1.91737	0.0337226	4.32918	0.123527	2.85336	0.117449	1.94994
5.99894	0.0322373	0.537382	0.11395	9.59165	0.0487697	0.50846	0.0448912	60.514	2.69003	4.4453	0.0939405	0.872152	0.0512932	5.88122	0.0440769	3.98479	0.0811118	2.03553	0.0557336	0.171662	0.0125734	7.32449	0	-117.717	6.00671	0.0314	0.522748	0.0997096	9.57665	0.0501563	0.523735	0.0411098	-5.61199	1.43088	25.4968	0.474034	63.5178	3.31602	5.22061	0.0839457	1.00375	0.0294755	2.93653	0.015965	4.04853	0.103063	2.54569	0.0753673	1.43951
[truncated: 164 more columns]

## Sheet: Simulation_2
Estim_model_1																									Estim_model_3
LG_INOC				LG_POPMAX				MGT				KC50S				KMAX				SDIN				objfunc	LG_INOC				LG_POPMAX				LG_MUTF				MGT				KC50S				KMAX				KC50R
mean	se	RSE	sd	mean	se	RSE	sd	mean	se	RSE	sd	mean	se	RSE	sd	mean	se	RSE	sd	mean	se	RSE	sd		mean	se	RSE	sd	mean	se	RSE	sd	mean	se	RSE	sd	mean	se	RSE	sd	mean	se	RSE	sd	mean	se	RSE	sd	mean
5.76187	0.102637	1.78131	0.169998	9.40173	1.06347	11.3115	0.0816975	65.6386	13.7472	20.9438	0.0308068	0.453183	0.097533	21.5218	0.342224	2.57353	0.166969	6.48796	0.129037	0.508773	0.0622153	12.2285	0	2.56951	6.04055	0.0203923	0.33759	0.0163613	9.38005	0.0170039	0.181278	0.0334377	-3.99457	0.0304482	0.76224	0.0642276	109.41	10.9188	9.97973	0.340739	2.43711	0.100093	4.10702	0.115884	4.66351	0.232548	4.98654	0.196853	19.994
5.75094	0.0669062	1.16339	0.132563	9.43729	0.202517	2.14593	0.0872312	67.0123	5.08226	7.58407	0.0485207	0.648276	0.0920461	14.1986	0.0530056	2.96851	0.185275	6.24133	0.140469	0.476489	0.0328419	6.89249	0	-4.99065	5.98481	0.0375017	0.626615	0.092939	9.38655	0.0232796	0.24801	0.0339545	-4.41164	0.0317077	0.718729	0.052844	168.761	52.4207	31.0621	1.42117	4.04618	0.147239	3.63896	0.0603803	5.81277	0.249397	4.29051	0.116581	39.0275
5.80784	0.068107	1.17267	0.121973	9.56887	0.0671484	0.701738	0.0986046	68.7589	1.34439	1.95523	0.0219231	0.519964	0.0606666	11.6675	0.131404	2.75355	0.138496	5.02975	0.182967	0.514233	0.0354863	6.90082	0	6.75489	6.03484	0.0405465	0.671873	0.11708	9.53923	0.0639776	0.670679	0.0416431	-4.28777	0.144838	3.37794	0.0685097	103.223	27.7714	26.9043	1.14252	2.86345	1.46157	51.0422	0.0724727	5.58343	0.974782	17.4585	0.0856687	17.6548
5.95412	0.0285093	0.478817	0.00861364	9.50097	0.099076	1.0428	0.0306215	80.1721	3.49653	4.36128	0.0427613	1.58182	0.0166907	1.05516	0.00236503	4.53865	0.264179	5.82064	0.229835	0.411059	0.0263117	6.40096	0	-16.8383	6.0087	0.04623	0.769385	0.0484145	9.51249	0.0423433	0.445134	0.0700962	-4.4607	0.027543	0.617459	0.063668	207.905	72.7894	35.0108	1.44662	3.88739	0.328821	8.45866	0.177736	5.69194	0.0945761	1.66158	0.04075	42.2941
5.81077	0.0606605	1.04393	0.0809905	9.43207	0.286356	3.03598	0.109565	77.5092	3.54194	4.5697	0.0300346	0.629226	0.228186	36.2646	0.0838745	2.88291	0.323744	11.2298	0.16014	0.461992	0.0311884	6.75085	0	-7.60455	5.99839	0.15472	2.57936	0.0743264	9.41266	0.0617728	0.656273	0.126614	-4.17212	0.164507	3.94301	0.0596362	121.366	6.44083	5.30694	0.504247	1.59268	0.508666	31.9377	0.141029	3.97112	1.07505	27.0717	0.0726048	11.7058
5.78078	0.0701768	1.21397	0.0575159	9.65948	0.452444	4.68394	0.119931	65.8014	3.38003	5.13671	0.0477	0.66827	0.100053	14.9719	0.0458818	3.14764	0.144203	4.58131	0.135223	0.470365	0.0310162	6.59407	0	-5.70036	6.01504	0.0372541	0.619349	0.109189	9.64626	0.0204992	0.212509	0.0531948	-4.2448	0.0239824	0.564984	0.0486997	125.474	17.9547	14.3095	0.540124	1.88579	0.076439	4.05343	0.0631833	4.35645	0.0473296	1.08643	0.0201127	22.034
5.75489	0.0733901	1.27526	0.21111	9.61823	0.497172	5.16906	0.0998182	66.7492	1.63166	2.44446	0.0483237	0.549713	0.187435	34.0968	0.0674862	2.92672	0.229582	7.84433	0.164615	0.459987	0.034029	7.39782	0	-6.87159	6.00224	0.05197	0.865844	0.0324754	9.56747	0.0583058	0.609417	0.139824	-4.1732	0.0228891	0.548479	0.0451928	113.232	23.8801	21.0897	0.887394	3.11622	0.19767	6.34326	0.147587	5.56456	0.1083	1.94624	0.0270771	22.9521
5.89055	0.0855008	1.45149	0.0388555	9.66431	0.354383	3.66693	0.0828435	83.4311	8.69114	10.4171	0.144258	0.974405	0.0108825	1.11684	0.00486469	3.56595	0.229612	6.43902	0.165398	0.463232	0.0312257	6.74084	0	-4.18378	6.01035	0.0739206	1.22989	0.0763105	9.60684	0.0171224	0.178231	0.0518433	-4.23095	0.0176263	0.416604	0.0381343	141.548	25.7272	18.1756	0.717566	2.43015	0.120251	4.94831	0.144911	4.85059	0.0571697	1.17861	0.0211852	23.4284
5.74041	0.0706456	1.23067	0.0770518	9.65811	0.164509	1.70332	0.113322	73.0675	6.82369	9.33889	0.115967	0.834127	0.0909276	10.9009	0.0758766	3.09349	0.191585	6.19316	0.148024	0.460029	0.0305728	6.64584	0	-6.89747	5.96444	0.0746886	1.25223	0.0381227	9.67119	0.0327258	0.338384	0.0712325	-4.16121	0.0310317	0.745736	0.050888	91.8551	5.14161	5.59752	0.205083	1.51454	0.215739	14.2446	0.224997	4.19725	0.191859	4.57106	0.0507464	12.3486
5.89672	0.0933037	1.5823	0.0520528	9.45493	0.155977	1.64969	0.0422712	86.9389	3.99457	4.59468	0.0264593	1.47087	0.00500655	0.340379	0.00191878	3.86742	0.206436	5.33782	0.216774	0.517388	0.0325603	6.2932	0	11.9086	5.99622	0.0487279	0.812644	0.0893659	9.55273	0.123306	1.29079	0.0499385	-4.40014	0.349427	7.94127	0.0868854	157.907	45.6376	28.9016	1.25636	4.88631	0.537355	10.9971	0.0664708	6.38986	0.548739	8.58765	0.154633	45.7884
5.8746	0.0759785	1.29334	0.0417029	9.58843	0.379182	3.95457	0.100504	85.2326	11.3276	13.2902	0.172509	0.988232	0.0149644	1.51426	0.00602428	3.36762	0.293826	8.72502	0.216009	0.497395	0.0320847	6.45055	0	10.1006	6.00047	0.0632943	1.05482	0.0152095	9.55057	0.0647806	0.678291	0.0514374	-4.83152	0.387067	8.0113	0.518483	213.386	58.0445	27.2017	1.09922	3.19461	0.950078	29.74	0.293369	4.83857	0.488771	10.1015	0.0656335	65.158
5.86281	0.0576385	0.98312	0.101537	9.66529	0.306294	3.16901	0.136963	67.1876	1.96904	2.93066	0.0335741	0.560724	0.0319392	5.69606	0.0240647	3.23206	0.123641	3.82546	0.118411	0.398749	0.0316454	7.93617	0	-27.6656	6.01705	0.0443663	0.737344	0.143991	9.61993	0.13957	1.45084	0.233449	-4.45937	0.0312591	0.700975	0.0588955	161.341	40.6767	25.2117	0.726733	1.68908	0.061846	3.66151	0.0821044	3.91314	0.220825	5.64317	0.102032	21.6609
5.89345	0.06994	1.18674	0.0281692	9.28842	0.182279	1.96243	0.0410203	73.3649	3.7864	5.16106	0.0340124	1.3325	0.00382541	0.287084	0.00191531	3.89862	0.259301	6.65111	0.239972	0.430993	0.0278824	6.46935	0	-7.99397	5.97196	0.0460341	0.770837	0.0307029	9.42406	0.0291689	0.309515	0.0689737	-4.21291	0.0357994	0.849755	0.0782946	84.3854	3.19479	3.78595	0.0884607	2.232	0.0794293	3.55865	0.0915606	5.04603	0.263803	5.22793	0.224377	14.3719
5.96809	0.0362679	0.607697	0.0480493	9.61735	0.0780606	0.811664	0.0671664	72.6872	5.65252	7.7765	0.108506	0.995688	0.000515834	0.0518068	0.000529712	3.74777	0.217736	5.80974	0.174767	0.391949	0.0265898	6.784	0	-14.7362	5.99618	0.0398332	0.66431	0.0538888	9.56964	0.04641	0.484971	0.0621376	-4.46905	0.0439723	0.98393	0.0579501	284.852	95.0647	33.3734	1.45436	5.06081	0.389219	7.69084	0.196898	5.26363	0.226755	4.30796	0.0310944	66.216
5.7551	0.05604	0.973745	0.0622184	9.61689	0.0821009	0.853716	0.0758381	70.6811	3.8354	5.42635	0.143115	0.497591	0.0144492	2.90383	0.00952117	2.49664	0.0552932	2.2147	0.0124531	0.531624	0.0346438	6.51659	0	-2.56049	6.01836	0.0372961	0.619705	0.0321363	9.57232	0.0489445	0.511313	0.0413585	-4.28969	0.0258768	0.603232	0.0482466	139.852	24.4328	17.4705	1.21343	3.76439	2.55725	67.9327	0.128962	5.34257	1.0466	19.5899	0.0329991	28.1843
5.81076	0.0560883	0.965248	0.0963929	9.68826	0.265801	2.74354	0.0789041	66.9138	7.36044	10.9999	0.100089	0.751546	0.114666	15.2574	0.0565393	3.17748	0.209637	6.59758	0.1659	0.417165	0.0375696	9.00593	0	-18.6182	6.00388	0.0922963	1.53728	0.0358035	9.69362	0.0208782	0.215381	0.0415188	-4.05929	0.0325987	0.803064	0.0383787	112.88	24.5142	21.717	0.956589	3.7281	0.187127	5.01936	0.11163	5.72801	0.108412	1.89267	0.0195285	22.8688
5.81806	0.0626451	1.07674	0.17491	9.72017	0.308762	3.17651	0.105643	80.3829	6.03404	7.50662	0.0203545	0.615065	0.0843299	13.7107	0.066616	2.72051	0.137741	5.06305	0.185907	0.386575	0.0283724	7.33944	0	-25.3717	5.98493	0.0541989	0.905589	0.0871794	9.68066	0.0429761	0.443938	0.0926955	-3.66036	0.0204752	0.559377	0.0495023	83.8328	4.20985	5.02172	0.0832003	0.980902	0.0880158	8.97295	0.170376	3.63672	0.233247	6.41365	0.162992	5.51137
5.90036	0.0513456	0.870211	0.0358589	9.70295	0.0718269	0.740258	0.0690327	70.1586	5.51585	7.86198	0.152116	0.809206	0.0123313	1.52387	0.0115747	3.30406	0.193213	5.84775	0.17607	0.400535	0.0266319	6.64909	0	-20.8118	6.02269	0.0475854	0.790102	0.0255712	9.63189	0.0558866	0.580225	0.0839905	-4.43345	0.046612	1.05137	0.0571437	104.153	11.3993	10.9448	0.371037	1.476	0.306238	20.7478	0.252727	3.87573	0.207764	5.36064	0.124091	13.632
5.82294	0.0632929	1.08696	0.0646887	9.54853	0.181816	1.90413	0.0892471	72.9731	1.63971	2.247	0.0266451	0.691941	0.0822392	11.8853	0.0470183	3.01649	0.135646	4.4968	0.159815	0.457117	0.0309153	6.7631	0	-11.4201	6.00327	0.0345711	0.575871	0.0645696	9.50468	0.022555	0.237304	0.0436561	-4.38363	0.0572429	1.30583	0.0962283	154.248	36.8263	23.8748	0.889125	3.2281	0.31217	9.67039	0.0711048	4.90836	0.203555	4.1471	0.0538384	29.5803
5.79014	0.0738439	1.27534	0.217701	9.59382	0.426069	4.44108	0.121703	70.6082	11.1119	15.7374	0.0856568	0.64821	0.101679	15.6861	0.0564293	2.98324	0.322269	10.8027	0.206747	0.448423	0.0330673	7.37413	0	-2.89625	6.0022	0.351746	5.86027	0.0297972	9.57981	0.204411	2.13377	0.1356	-3.96882	0.069333	1.74694	0.04968	125.774	20.0069	15.907	0.680605	2.11958	0.228935	10.801	0.0649823	4.41532	0.36583	8.28547	0.0218356	17.3075
5.91832	0.0617837	1.04394	0.0210301	9.41111	0.0635387	0.675145	0.0498154	96.8481	9.15044	9.44824	0.119075	1.43882	0.0116592	0.810332	0.00289429	3.64245	0.228369	6.26965	0.204744	0.446016	0.0290249	6.50758	0	-8.25131	5.97602	0.100685	1.68481	0.0364647	9.52105	0.464276	4.87631	0.0942299	-4.4775	0.109666	2.44927	0.0639314	216.549	83.511	38.5645	1.37822	4.00544	0.836049	20.8728	0.118201	5.15694	0.825749	16.0124	0.1874	44.2509
5.78309	0.0722683	1.24965	0.0934575	9.48486	0.317361	3.34597	0.0989856	64.6129	6.05653	9.37356	0.128834	0.506543	0.0782323	15.4444	0.0787362	2.78239	0.148769	5.34681	0.116468	0.508346	0.0334191	6.57409	0	0.208496	6.04068	0.0339477	0.561985	0.115433	9.48464	0.0617611	0.651169	0.13574	-4.2633	0.0242265	0.568256	0.0519857	131.067	40.2831	30.7347	1.31181	3.69716	0.0668813	1.80899	0.0403683	5.75209	0.0480339	0.835068	0.0152768	24.1083
5.90964	0.155983	2.63947	0.0500198	9.47326	0.108671	1.14713	0.0420104	73.7484	9.79263	13.2784	0.0390862	1.08938	0.00139806	0.128335	0.000550064	3.49346	0.340102	9.73538	0.242168	0.624235	0.041117	6.58679	0	40.3985	6.05167	0.042205	0.697411	0.0874998	9.56835	0.165003	1.72447	0.117802	-4.44662	0.0414997	0.933288	0.0703677	232.81	82.0291	35.2343	1.5438	4.28228	0.397994	9.29398	0.32044	5.50052	0.181067	3.29182	0.043944	53.1129
5.82259	0.0625088	1.07356	0.0903576	9.49887	0.0768187	0.808714	0.0732238	84.644	8.71075	10.291	0.209064	1.51085	0.0266823	1.76605	0.00517112	3.49292	0.205331	5.87847	0.139942	0.484164	0.0305385	6.30747	0	3.56024	5.98254	0.0300964	0.50307	0.0245659	9.51707	0.0200291	0.210454	0.036058	-4.49746	0.0189503	0.421355	0.0466422	172.395	42.3162	24.546	1.09234	4.0905	0.172466	4.21625	0.127263	5.20795	0.228632	4.39005	0.139597	55.7906
5.83544	0.128538	2.20272	0.030204	9.49984	0.47264	4.97525	0.0842755	62.0353	6.67506	10.7601	0.0805325	0.712256	0.0373179	5.23939	0.0102094	3.23127	0.212175	6.56628	0.152496	0.432937	0.0379138	8.75735	0	-18.0509	6.0267	0.0369427	0.612983	0.0365582	9.42573	0.164329	1.74341	0.194523	-4.33141	0.0246061	0.568086	0.0442804	123.807	26.5797	21.4687	0.862303	2.53067	0.0555785	2.1962	0.0593023	4.64256	0.0929733	2.00263	0.0350938	22.7123
5.78597	0.0733604	1.2679	0.0537929	9.50068	0.135887	1.43029	0.083498	67.2631	1.82032	2.70627	0.0267464	0.80312	0.109957	13.6913	0.150816	3.03656	0.169019	5.56614	0.143493	0.495739	0.0311647	6.28652	0	-3.88801	6.02402	0.0489612	0.812766	0.0311731	9.46065	0.0167456	0.177003	0.0418667	-4.07254	0.0197694	0.48543	0.0446358	80.1478	3.26322	4.0715	0.126287	1.71096	0.0871493	5.09358	0.104655	4.53509	0.152035	3.35242	0.155565	13.0666
5.81583	0.0678202	1.16613	0.0539272	9.56634	0.297114	3.10583	0.0958594	62.7234	6.13832	9.78634	0.101501	0.788064	0.0946817	12.0145	0.0554001	3.44461	0.208526	6.0537	0.143682	0.434246	0.0285388	6.57202	0	-17.786	6.0009	0.0350568	0.584192	0.0226463	9.51163	0.0884722	0.930148	0.190133	-3.93143	0.0193092	0.491148	0.0467258	101.962	9.87937	9.68929	0.348645	2.62499	0.0566476	2.15801	0.0635738	5.17272	0.26407	5.10506	0.198825	16.5622
5.72985	0.078428	1.36876	0.215558	9.58403	0.121173	1.26432	0.0841946	62.744	2.16134	3.4447	0.0328222	0.560236	0.0584267	10.429	0.0390772	2.84272	0.122474	4.30835	0.147871	0.55307	0.0388376	7.02219	0	15.1381	6.0136	0.0317745	0.528377	0.0573696	9.52162	0.0460676	0.483821	0.0329243	-4.38083	0.0803364	1.83382	0.0438219	143.311	49.9449	34.8507	1.51392	5.43962	0.640656	11.7776	0.211249	7.15586	0.489153	6.8357	0.0290813	36.897
5.74908	0.0747153	1.2996	0.0995469	9.51699	0.231272	2.43009	0.0981377	70.4806	6.93466	9.83911	0.0474501	0.538855	0.119804	22.233	0.0645342	2.75441	0.15872	5.76239	0.165072	0.507089	0.0489255	9.64831	0	2.07172	6.00516	0.0282677	0.470724	0.0302535	9.54377	0.0302236	0.316684	0.0545155	-4.11092	0.0266431	0.648106	0.0556537	122.213	16.0153	13.1044	0.642562	1.82552	0.30497	16.7059	0.100523	4.18478	0.124767	2.98144	0.0218679	14.9902
5.84154	0.0703073	1.20358	0.0822403	9.60882	0.0854607	0.889398	0.100211	69.212	5.19398	7.50446	0.0882922	0.549557	0.0441788	8.03898	0.0199807	2.86902	0.132932	4.63336	0.0934106	0.54126	0.0415777	7.68166	0	3.06846	6.1015	1.01952	16.7093	0.0572091	9.61565	0.0605724	0.629935	0.0430018	-4.42673	0.363096	8.20234	0.0549673	150.281	18.4862	12.3011	1.35562	3.2999	6.5969	199.912	0.0358706	5.72007	4.59896	80.4004	0.0336142	29.9077
5.99688	0.321708	5.3646	0.101265	9.28165	0.141395	1.52338	0.0459858	76.1188	11.1566	14.6568	0.0275789	1.13162	0.00252011	0.2227	0.000746041	3.80581	0.460948	12.1117	0.229859	0.542186	0.075151	13.8607	0	24.8525	6.0225	0.0345635	0.573906	0.0214117	9.48684	0.041672	0.439261	0.0904851	-4.40615	0.0264784	0.600943	0.0523186	90.1706	3.72265	4.12845	0.128505	1.68002	0.0723774	4.30813	0.0614072	4.36448	0.143538	3.28877	0.140848	13.2735
5.85447	0.0851157	1.45386	0.104563	9.7632	0.0509551	0.52191	0.0687382	85.4471	5.44939	6.3775	0.060042	1.11315	0.00332748	0.298925	0.00111613	3.4857	0.230127	6.60202	0.255534	0.530284	0.0487403	9.19136	0	20.8172	6.02388	0.0248522	0.412561	0.0530469	9.72302	0.0594419	0.611352	0.140482	-4.34654	0.0247938	0.570426	0.0437439	160.303	38.1507	23.7991	0.476815	3.17825	0.152916	4.81133	0.0822271	5.09341	0.447503	8.78591	0.211213	32.7415
5.82513	0.197177	3.38494	0.0343882	9.54505	0.250781	2.62734	0.0939832	77.4424	5.31228	6.85966	0.0338278	0.593975	0.09078	15.2835	0.0484402	2.68344	0.247817	9.23506	0.140034	0.508754	0.0350856	6.89638	0	-2.74257	6.0576	0.036409	0.601047	0.0831376	9.49905	0.0270692	0.284968	0.0497877	-4.35604	0.052383	1.20254	0.0620368	135.42	16.9112	12.488	0.995083	3.12409	1.5328	49.0639	0.0964729	5.14554	0.538768	10.4706	0.0266676	23.8942
5.77578	0.197125	3.41295	0.0396465	9.61004	0.499081	5.19333	0.120301	74.6158	8.73612	11.7081	0.15951	0.590841	0.327497	55.429	0.0884121	2.87785	0.327458	11.3785	0.113865	0.449084	0.0305792	6.80925	0	-16.3629	5.97834	0.0373791	0.625242	0.0362109	9.59015	0.0526622	0.549128	0.109183	-3.83956	0.0394052	1.02629	0.049795	80.5356	7.57982	9.41177	0.189665	0.836516	0.0464831	5.55674	0.122828	3.73058	0.19953	5.34849	0.0904393	5.31524
5.79513	0.0740001	1.27694	0.0994247	9.35858	0.138813	1.48327	0.117905	80.0192	3.92728	4.90792	0.0548369	0.596159	0.108131	18.1379	0.0686733	2.66336	0.14426	5.41646	0.132479	0.516344	0.034172	6.61807	0	1.25419	6.04342	0.0406229	0.672185	0.0986714	9.36744	0.0419835	0.448185	0.0539539	-4.21987	0.0271501	0.643386	0.049576	131.126	12.9229	9.85535	0.310495	1.97159	0.173726	8.81145	0.0824144	4.15319	0.282149	6.79354	0.199731	14.3719
5.79756	0.0738626	1.27403	0.179556	9.5269	0.482969	5.06953	0.113973	79.1958	5.13552	6.48458	0.0966328	0.806477	0.159006	19.7161	0.0609372	3.00854	0.235691	7.83408	0.17408	0.465328	0.0330744	7.10777	0	-2.97653	6.03525	0.0360751	0.597739	0.0675202	9.51665	0.0278242	0.292374	0.051426	-4.29274	0.0171774	0.40015	0.0441659	116.699	19.4731	16.6867	0.479543	1.86842	0.254543	13.6234	0.27876	4.32442	0.0590528	1.36556	0.0197971	20.8389
5.63002	0.156328	2.77669	0.257824	9.61987	0.899414	9.34955	0.206217	80.7574	0.948031	1.17392	0.0358363	0.328901	0.0618185	18.7955	0.325606	1.94296	0.13566	6.98213	0.00684008	0.659409	0.0462222	7.00963	0	30.9238	6.03814	0.0649033	1.07489	0.0346633	9.57462	0.0177527	0.185414	0.0392493	-4.28373	0.0309105	0.72158	0.0573172	141.917	19.365	13.6453	0.381326	2.20205	0.164256	7.45926	0.0976092	4.09424	0.173971	4.24915	0.17192	25.483
5.70059	0.135079	2.36957	0.114588	9.6908	0.479827	4.95137	0.144154	66.4564	18.2506	27.4626	0.0507893	0.486218	0.233774	48.0802	0.13958	2.50257	0.188581	7.5355	0.0713257	0.604845	0.0418774	6.92365	0	19.7355	6.00778	0.0181318	0.301805	0.0243323	9.71971	0.0231398	0.238071	0.0452423	-4.30841	0.0345767	0.80254	0.0576217	140.283	41.9757	29.922	1.22583	4.72494	0.136538	2.88972	0.0928995	6.08061	0.170856	2.80985	0.0480117	33.8706
5.64345	0.0940106	1.66584	0.286314	9.59963	0.251425	2.61911	0.105435	67.6187	3.12213	4.61726	0.0523397	0.386455	0.0606349	15.69	0.088538	2.38452	0.121646	5.10151	0.13112	0.593092	0.0413347	6.96935	0	22.239	6.00382	0.0806739	1.34371	0.0414973	9.55665	0.163791	1.71389	0.168892	-4.18152	0.0291398	0.696873	0.0423879	118.569	26.7329	22.5462	1.00866	3.58713	0.141154	3.93502	0.0798234	5.91385	0.20418	3.45258	0.0821485	25.4306
5.6695	0.0887705	1.56576	0.22551	9.41444	0.162396	1.72496	0.162049	86.4269	5.6871	6.58025	0.175359	0.464662	0.0604451	13.0084	0.091427	2.22024	0.0655124	2.95069	0.0139769	0.588995	0.039198	6.65507	0	17.4606	6.03576	0.0443636	0.735013	0.0650346	9.425	0.0592482	0.628628	0.0581429	-4.23698	0.296778	7.00446	0.230387	162.344	36.6431	22.5712	1.3491	4.58495	0.624397	13.6184	0.141686	6.38584	0.162994	2.55243	0.0183738	39.0446
5.86944	0.0628216	1.07032	0.0176758	9.50167	0.0364058	0.383152	0.0759038	93.7732	10.1901	10.8667	0.162398	1.15164	0.0127227	1.10475	0.00489748	3.04213	0.19959	6.56084	0.166118	0.459266	0.0303474	6.60781	0	-8.03586	5.99872	0.0355388	0.59244	0.0279058	9.50625	0.0376957	0.396536	0.0629863	-4.25903	0.0327676	0.769367	0.063751	160.797	39.9178	24.8249	0.961844	2.92956	0.377731	12.8938	0.247957	4.35409	0.120761	2.77351	0.0396203	26.7548
5.81141	0.0571711	0.983773	0.0675417	9.61282	0.221312	2.30226	0.116082	62.6064	5.82563	9.30515	0.106939	0.595377	0.0611685	10.2739	0.0538856	3.1671	0.186441	5.8868	0.126446	0.398714	0.0260156	6.52488	0	-26.6478	5.98585	0.0281335	0.47	0.0612487	9.57735	0.0525894	0.549102	0.111918	-4.07921	0.0223567	0.548065	0.0504486	106.728	22.7077	21.2762	0.852072	2.75351	0.122228	4.43899	0.106317	5.11619	0.130377	2.54832	0.0356404	18.569
5.83909	0.113419	1.9424	0.0386886	9.64645	0.118956	1.23316	0.102814	75.7441	5.75661	7.60007	0.101372	0.923261	0.00597063	0.64669	0.00377107	3.1458	0.176835	5.62132	0.153814	0.409372	0.0272761	6.66292	0	-23.7218	5.96335	0.0333751	0.55967	0.0220285	9.6347	0.0646195	0.670696	0.133892	-4.25409	0.02335	0.548884	0.0561067	119.351	14.6092	12.2405	0.446489	1.90927	0.105358	5.51822	0.074145	3.85097	0.0739488	1.92026	0.0645486	15.3168
5.75489	0.0763659	1.32697	0.218756	9.40374	0.291008	3.0946	0.0846852	67.373	5.63522	8.3642	0.168529	0.46819	0.103611	22.13	0.0710383	2.69423	0.184363	6.8429	0.104637	0.480237	0.0346241	7.2098	0	-3.37513	6.02292	0.0492604	0.817884	0.050144	9.38072	0.0204495	0.217995	0.0500168	-4.16629	0.0326034	0.782554	0.047956	124.889	33.49	26.8157	1.11655	3.86969	0.382617	9.88754	0.130078	5.96196	0.201232	3.37527	0.0289161	24.493
5.79808	0.0610863	1.05356	0.0423875	9.55389	0.15899	1.66414	0.110138	82.5337	4.92358	5.96553	0.124823	0.842753	0.0332712	3.94792	0.0162421	2.86612	0.108468	3.7845	0.11109	0.474202	0.0305012	6.43211	0	-12.5118	6.01193	0.0802694	1.33517	0.0182561	9.57315	0.176553	1.84425	0.0636976	-4.07863	0.0717447	1.75904	0.0437735	135.973	23.5317	17.3062	0.337778	2.80194	0.893472	31.8877	0.092092	4.60189	0.662273	14.3913	0.168584	25.1312
5.91039	0.0385232	0.651788	0.0394178	9.34748	0.0787232	0.842186	0.0441559	86.9963	2.92264	3.3595	0.0345617	1.28852	0.00428273	0.332376	0.00147101	3.52956	0.165558	4.6906	0.191645	0.47407	0.0303776	6.40782	0	-5.14507	5.99285	0.0429425	0.716561	0.0214992	9.51841	0.0601935	0.632391	0.0447959	-4.57197	0.33997	7.43595	0.042883	282.994	91.7785	32.4313	1.41833	4.00461	0.811101	20.2542	0.103157	4.91343	0.566375	11.5271	0.138361	74.2474
6.0871	0.0244438	0.401568	0.0245643	9.42912	0.0431681	0.457817	0.0262645	68.0628	2.61002	3.83473	0.0396378	1.00629	6.40335e-05	0.00636332	1.82468e-05	4.09031	0.190712	4.66253	0.173263	0.503799	0.0319065	6.33317	0	14.1404	5.99354	0.1903	3.17509	0.0263213	9.60568	0.377478	3.92973	0.117763	-4.50349	1.01163	22.4633	0.121162	184.687	25.6253	13.875	1.25298	3.48786	1.52613	43.7554	0.142613	4.84068	1.34526	27.7908	0.20376	43.6234
5.70607	0.0824233	1.44448	0.188947	9.46097	1.1084	11.7155	0.114156	61.9174	5.52355	8.92084	0.0604711	0.541354	0.0711445	13.142	0.0537817	2.79423	0.178619	6.39241	0.12636	0.541306	0.0745659	13.7752	0	8.16766	6.01875	0.0334402	0.555601	0.023369	9.53975	0.0734083	0.769499	0.107156	-4.11702	0.0260004	0.631536	0.0477617	107.668	11.178	10.3819	0.308745	2.6446	0.129082	4.88098	0.101084	4.98512	0.363645	7.29461	0.279491	20.7596
5.86823	0.0763995	1.30192	0.0590683	9.76612	0.2621	2.68376	0.0985999	61.1243	2.02403	3.31133	0.0371764	0.467756	0.05868	12.545	0.0537922	3.00693	0.119221	3.96488	0.111279	0.452598	0.030121	6.65512	0	-15.302	6.07202	0.0316229	0.520797	0.0743732	9.70272	0.0382634	0.394357	0.0360224	-4.07668	0.0548976	1.34662	0.0564796	143.437	50.8696	35.4646	1.5979	4.48031	0.227613	5.0803	0.0919135	6.86996	0.148638	2.16359	0.0178641	25.2521
5.90506	0.0563939	0.95501	0.0258452	9.61064	0.0576162	0.599504	0.0649448	68.9219	6.23229	9.04255	0.164263	0.865955	0.00749866	0.865942	0.00426911	3.50136	0.216168	6.17384	0.163251	0.33296	0.021657	6.50438	0	-42.0534	5.99556	0.0420139	0.700751	0.119929	9.60665	0.110175	1.14686	0.0636413	-4.62865	0.0685074	1.48007	0.0806759	211.628	63.222	29.8741	1.26273	4.14821	0.545349	13.1466	0.168375	5.0903	0.414603	8.14495	0.167307	58.0054
5.78523	0.0653612	1.12979	0.0654511	9.68301	0.192584	1.98888	0.0977313	69.6656	3.68681	5.29215	0.0247974	0.655006	0.0880135	13.4371	0.053917	3.0066	0.128374	4.26974	0.147913	0.49089	0.0317219	6.46211	0	-2.96053	6.02555	0.0415374	0.689354	0.0591052	9.65814	0.016976	0.175769	0.0468901	-4.41533	0.0178566	0.404423	0.0360656	105.217	20.0404	19.0468	0.7386	2.14135	0.149325	6.97342	0.149726	4.8061	0.102605	2.13489	0.0296511	20.2243
5.94003	0.0528416	0.889584	0.0848961	9.63178	0.207251	2.15174	0.0836369	80.0002	6.58049	8.22559	0.0615138	1.1488	0.0141955	1.23568	0.0054311	3.72579	0.238911	6.41236	0.188056	0.413794	0.028245	6.82586	0	-17.0069	6.05644	0.0308115	0.50874	0.062117	9.65704	0.0244608	0.253295	0.0567838	-4.4977	0.0294177	0.654061	0.0502426	151.964	37.6282	24.7613	0.975281	2.74868	0.128701	4.68229	0.0616584	4.9244	0.139402	2.83084	0.038032	31.4628
5.81902	0.0687839	1.18205	0.0633524	9.53983	0.328857	3.4472	0.109513	70.0834	3.3257	4.74534	0.0382522	0.740977	0.0135323	1.82628	0.011085	3.04069	0.129887	4.27164	0.128452	0.458269	0.0296768	6.47584	0	-11.731	6.02429	0.0444397	0.737675	0.092472	9.52458	0.0205535	0.215794	0.0672349	-4.07559	0.0203924	0.500355	0.0483157	123.55	16.2104	13.1205	0.422175	2.12152	0.140353	6.61568	0.11666	4.21514	0.0724271	1.71826	0.029671	17.5256
6.10244	0.0242554	0.39747	0.00713251	8.94756	0.0620944	0.693981	0.0174547	100.428	1.69612	1.68889	0.0298268	3.06478	0.0159812	0.521447	0.00406655	5.84161	0.338553	5.79555	0.229623	0.550334	0.0344824	6.26572	0	24.5234	6.01876	0.0325404	0.540649	0.0202896	9.57169	0.036151	0.377687	0.0512611	-4.4476	0.0375622	0.84455	0.0480325	159.07	22.596	14.2051	0.438936	3.3175	0.244248	7.36242	0.079758	4.94423	0.282287	5.70941	0.204416	37.4391
5.59518	0.0792217	1.41589	0.172191	9.4342	0.311076	3.29733	0.123752	70.2155	8.30089	11.822	0.0841056	0.437039	0.0877439	20.0769	0.183217	2.34406	0.119573	5.10108	0.0600566	0.591829	0.0393239	6.64448	0	14.2664	5.95184	0.028226	0.47424	0.035151	9.48847	0.113346	1.19457	0.0361537	-4.24178	0.155792	3.67281	0.0405769	214.81	87.2649	40.6242	1.32387	4.08973	0.558278	13.6507	0.256956	5.2739	0.285169	5.40718	0.0377576	48.891
5.9375	0.0323072	0.544122	0.0117814	9.04709	0.143532	1.5865	0.0317452	66.2416	12.3372	18.6246	0.05351	1.45406	0.00526502	0.362091	0.00163892	4.63173	0.508452	10.9776	0.221438	0.479532	0.0302099	6.29986	0	8.28473	6.02022	0.133845	2.22325	0.0459153	9.48516	0.0380443	0.401093	0.0765867	-4.28901	0.0502051	1.17055	0.0599244	130.009	78.1832	60.1369	0.553976	2.2339	0.217714	9.74592	0.0705126	4.55706	0.928783	20.3812	0.0870526	26.3752
5.91103	0.0389739	0.659343	0.0469057	9.45423	0.0442809	0.468371	0.0446146	82.3146	3.1682	3.84889	0.02963	1.50477	0.0115849	0.769879	0.00331955	3.88509	0.21821	5.61661	0.220018	0.477032	0.0302805	6.34769	0	0.881785	5.9866	0.0308327	0.515029	0.0498656	9.54354	0.0843714	0.884068	0.0507125	-4.51687	0.218345	4.83399	0.158041	227.005	63.9226	28.1591	1.3068	3.56936	0.312076	8.74321	0.259207	4.57804	0.301703	6.59024	0.0235507	54.5666
5.67276	0.0792343	1.39675	0.190427	9.58307	0.411232	4.29123	0.129829	68.2672	5.64572	8.27003	0.0321217	0.484043	0.133093	27.4961	0.0817444	2.72975	0.266351	9.75733	0.140631	0.550072	0.0448685	8.15686	0	13.1288	5.97148	0.0371074	0.62141	0.025767	9.65004	0.0347966	0.360585	0.0635604	-4.09921	0.0265028	0.646534	0.0554666	82.5621	4.90613	5.94236	0.140552	1.24665	0.065568	5.25951	0.180923	4.40041	0.167034	3.79587	0.142295	10.5079
5.72072	0.150891	2.63763	0.0864512	9.66113	0.559594	5.79222	0.101361	62.7616	0.882275	1.40576	0.0593243	0.569201	0.131209	23.0514	0.305457	3.02251	0.209649	6.93626	0.148404	0.445267	0.0563405	12.6532	0	-9.98099	5.94437	0.027301	0.459275	0.0174446	9.6595	0.0409591	0.42403	0.0381374	-4.02385	0.0541661	1.34613	0.0492109	139.334	40.4292	29.0161	1.26392	4.10027	0.105193	2.56551	0.0616121	6.1608	0.390928	6.34541	0.233154	31.1233
5.723	0.150911	2.63693	0.0946445	9.64011	0.387992	4.02477	0.121584	61.5988	0.988374	1.60453	0.0347618	0.4841	0.115666	23.8929	0.0808025	2.76727	0.177318	6.40768	0.138136	0.532344	0.0473636	8.89717	0	9.58711	5.9938	0.0336453	0.561335	0.0202254	9.58394	0.0273706	0.285588	0.0539035	-4.27185	0.0444528	1.0406	0.0499469	118.583	15.1143	12.7457	0.418125	2.81895	0.229885	8.15498	0.098189	4.93489	0.355794	7.20977	0.277783	25.8232
5.83383	0.0560201	0.960263	0.0902459	9.54011	0.20108	2.10773	0.1058	74.7637	3.36268	4.49775	0.0594975	0.849344	0.00528845	0.622651	0.00303398	3.23335	0.204592	6.32754	0.243113	0.547951	0.0362782	6.6207	0	21.1601	5.9845	0.0341264	0.570246	0.0593224	9.55144	0.145943	1.52797	0.193129	-4.39722	0.184354	4.19251	0.152094	186.8	61.2238	32.7751	1.41542	4.71643	0.676884	14.3516	0.0562515	6.04091	0.527115	8.72575	0.221312	43.7776
5.85955	0.0805939	1.37543	0.0282452	9.49651	0.486523	5.12318	0.106736	79.4148	6.89842	8.68657	0.0488165	0.856624	0.14472	16.8943	0.0389598	3.10239	0.160737	5.18107	0.0935389	0.429033	0.0285514	6.65483	0	-26.5106	5.99717	0.0204896	0.341655	0.0183378	9.46797	0.0883536	0.933184	0.190768	-4.13277	0.0526802	1.2747	0.0771572	108.823	9.67003	8.886	0.258105	1.76225	0.0764141	4.33617	0.0491249	4.04692	0.15324	3.78659	0.132187	10.4851
5.6818	0.0736861	1.29688	0.143583	9.41054	0.155	1.64709	0.100531	55.219	3.90277	7.06779	0.128689	0.360843	0.0695565	19.2761	0.259326	2.74276	0.0636302	2.31993	0.0253012	0.523159	0.0386904	7.39554	0	1.13885	5.98222	0.0224376	0.375072	0.0528375	9.41101	0.0277621	0.294996	0.0669647	-4.09377	0.0279423	0.682556	0.0512251	126.823	38.1276	30.0635	1.27331	2.93368	0.0853328	2.90873	0.070899	5.24142	0.0892136	1.70209	0.027607	21.6499
5.7256	0.0749666	1.30932	0.161575	9.44924	0.175375	1.85597	0.102174	65.6856	4.09462	6.23367	0.0496012	0.5735	0.0644873	11.2445	0.040159	2.75664	0.166192	6.02878	0.183709	0.505882	0.0433448	8.56816	0	5.33992	5.95942	0.139398	2.33912	0.0235275	9.40181	0.306189	3.2567	0.218295	-4.48133	0.245559	5.4796	0.0734265	251.283	86.8074	34.5456	1.48168	3.77754	0.535538	14.1769	0.233433	4.65794	0.102365	2.19765	0.0447144	57.2963
5.83782	0.126864	2.17314	0.0424959	9.46455	0.544942	5.75771	0.0937736	68.8603	4.09727	5.95012	0.0360076	0.673315	0.1701	25.263	0.0390492	3.02644	0.20227	6.68343	0.121187	0.464702	0.0302958	6.51941	0	-16.6819	6.02445	0.0427831	0.710157	0.0142824	9.4495	0.240402	2.54408	0.109862	-4.33388	0.062327	1.43814	0.0589649	217.019	76.3073	35.1616	1.49908	3.91679	0.175094	4.47036	0.11918	5.30248	0.131941	2.48829	0.0817124	41.6383
5.76136	0.0738505	1.28182	0.214391	9.67667	0.439341	4.54021	0.0962108	66.2353	1.7115	2.58397	0.0438563	0.650254	0.119416	18.3646	0.0575889	2.93956	0.166479	5.66338	0.167839	0.469896	0.0335684	7.14379	0	-1.9725	6.00197	0.0681425	1.13533	0.0859382	9.62214	0.0459326	0.477363	0.0465496	-4.28088	0.0306244	0.715376	0.0470535	106.441	23.4279	22.0102	0.679111	2.89441	0.192951	6.66636	0.0460157	5.18358	0.624661	12.0508	0.125694	20.4273
5.77159	0.0729415	1.2638	0.122758	9.59539	0.175719	1.83128	0.111855	73.9385	1.93343	2.61491	0.0208469	0.554306	0.0492484	8.8847	0.0284847	2.58257	0.0380804	1.47451	0.0106101	0.512423	0.0353101	6.89082	0	-15.2855	6.01575	0.0544203	0.90463	0.100811	9.51803	0.0768696	0.807621	0.0713974	-4.22199	0.123956	2.93597	0.0634544	180.87	62.8821	34.7665	1.5455	5.41758	0.429504	7.92797	0.176237	6.41067	0.450324	7.0246	0.0475181	38.5763
5.88699	0.0706468	1.20005	0.0473934	9.38017	0.096465	1.02839	0.0720061	86.3579	8.88727	10.2912	0.173164	1.00972	0.0102673	1.01685	0.00626549	3.19016	0.207855	6.51552	0.168778	0.439308	0.0287938	6.55436	0	-9.13313	5.96878	0.0269768	0.451965	0.026982	9.40387	0.0365417	0.388582	0.0421392	-4.41472	0.0683912	1.54916	0.0811693	200.037	73.4758	36.7311	1.48258	4.23895	0.100212	2.36407	0.0422577	5.27894	0.221568	4.19721	0.0527873	41.5732
5.80712	0.0738152	1.27112	0.179762	9.60485	0.576794	6.00524	0.10868	90.3805	23.8355	26.3724	0.069504	0.762595	0.249391	32.7029	0.0622186	2.83576	0.559024	19.7134	0.150666	0.477883	0.0481765	10.0812	0	-6.43979	6.03695	0.0393383	0.651625	0.104587	9.59343	0.0284912	0.296987	0.0652633	-4.24517	0.0293265	0.690822	0.0552369	152.241	24.7708	16.2708	0.443027	2.11745	0.0398288	1.88098	0.0596566	4.269	0.227554	5.33038	0.118978	23.4941
5.90682	0.0679546	1.15044	0.193712	9.35992	0.14856	1.58719	0.0759472	80.1494	3.35638	4.18765	0.0317589	0.93073	0.00142983	0.153625	0.000861715	3.40213	0.17723	5.20939	0.198007	0.421011	0.03016	7.16371	0	-6.2499	6.0013	0.16877	2.81222	0.067803	9.47914	0.169749	1.79077	0.126237	-4.19735	0.62915	14.9892	0.240678	103.369	4.80405	4.64746	0.239308	1.44378	0.143351	9.92888	0.0906515	3.93726	0.44837	11.3879	0.13962	10.2602
5.90036	0.0667646	1.13154	0.0920588	9.46456	0.129291	1.36605	0.0916242	73.388	6.19043	8.4352	0.139801	0.743911	0.060615	8.14815	0.0544639	3.00745	0.172756	5.74426	0.13588	0.375315	0.0350954	9.35092	0	-34.3465	6.04275	0.0228974	0.378923	0.0743883	9.44385	0.180905	1.91559	0.0520858	-4.19618	0.220299	5.24999	0.0736763	139.935	38.0135	27.1651	1.19037	4.07455	0.451442	11.0796	0.206029	5.47303	0.296526	5.41796	0.110214	27.1489
5.65996	0.0847378	1.49714	0.187087	9.58709	0.783781	8.17538	0.0952258	63.7754	6.30771	9.8905	0.0318596	0.487878	0.120378	24.6738	0.276375	2.52681	0.235003	9.3004	0.15131	0.579013	0.0461967	7.97853	0	20.4916	5.99251	0.0395384	0.659796	0.0465505	9.58072	0.0212416	0.221712	0.0647087	-4.27489	0.02161	0.50551	0.0581381	73.9955	3.54442	4.79005	0.0955722	0.96341	0.115944	12.0348	0.307999	3.81084	0.0385715	1.01215	0.0138074	9.51932
6.03484	0.0446403	0.73971	0.0807463	9.40542	0.0662425	0.704301	0.0444647	80.0572	3.16512	3.95357	0.0292238	1.12756	0.00160986	0.142774	0.000645801	3.93005	0.204711	5.20888	0.197834	0.50842	0.0322528	6.34373	0	12.6382	6.06062	0.0349976	0.57746	0.0764964	9.51664	0.0806617	0.847587	0.0710329	-4.53758	0.0531666	1.1717	0.0962521	216.971	77.8058	35.8599	1.5884	3.98601	0.299941	7.52484	0.184517	5.64257	0.254483	4.51006	0.0262386	46.7392
5.68414	0.132608	2.33295	0.150984	9.50269	0.0859127	0.904088	0.107772	73.3904	0.666634	0.90834	0.0268663	0.492585	0.109764	22.2832	0.0736186	2.53763	0.347794	13.7055	0.0371811	0.56932	0.0673532	11.8305	0	1.08175	6.03284	0.0390823	0.647826	0.112337	9.47279	0.0347788	0.367144	0.0510592	-4.11816	0.0270802	0.657581	0.0491561	141.29	33.8262	23.941	0.376816	3.84126	0.262512	6.834	0.0722253	5.9553	0.683016	11.469	0.271339	33.5185
5.69039	0.0872329	1.53299	0.22278	9.69678	0.139152	1.43503	0.111905	60.8829	2.54982	4.18807	0.0398214	0.406424	0.0886006	21.8	0.0983047	2.75713	0.13989	5.07375	0.166821	0.589336	0.0424066	7.19565	0	28.1267	6.02648	0.0454709	0.754519	0.142225	9.67748	0.0624377	0.645186	0.0572397	-4.5313	0.030409	0.671087	0.0793489	332.192	135.468	40.78	1.66961	2.88162	0.340111	11.8028	0.257238	4.79386	0.261703	5.45914	0.0593675	60.2401
5.84996	0.0797922	1.36398	0.185931	9.47378	0.1705	1.79971	0.0925214	81.2126	12.5088	15.4025	0.103726	0.963085	0.0120905	1.25539	0.00571011	3.39259	0.289825	8.5429	0.201526	0.533636	0.0416323	7.80163	0	17.2971	6.04201	0.0377408	0.62464	0.0415123	9.40617	0.0668328	0.710521	0.117692	-4.52423	0.0235076	0.519593	0.0411395	134.474	22.4231	16.6747	0.627924	2.20496	0.0994667	4.51104	0.111854	4.7336	0.0868882	1.83556	0.0273847	27.959
5.82787	0.0752247	1.29078	0.179096	9.50566	0.122595	1.28971	0.0882786	84.7337	20.3559	24.0234	0.0433911	0.978969	0.000881826	0.090077	0.000449124	2.96127	0.486533	16.4299	0.260013	0.517494	0.051941	10.037	0	15.2524	6.06426	0.0769144	1.26832	0.0402444	9.55085	0.0217708	0.227947	0.0536567	-4.32868	0.032069	0.740848	0.0538552	87.4043	1.58304	1.81117	0.0523815	1.20003	0.225815	18.8175	0.259736	3.8982	0.272734	6.9964	0.100493	9.33549
5.78149	0.122319	2.1157	0.0355937	9.35685	0.174883	1.86904	0.102684	61.6355	7.0538	11.4444	0.16374	0.681467	0.0664239	9.7472	0.0667455	3.13757	0.228317	7.27686	0.119699	0.497404	0.0323566	6.5051	0	1.93819	6.00154	0.0186095	0.310078	0.018841	9.34238	0.0767411	0.82143	0.13531	-4.47298	0.0366404	0.81915	0.0859134	86.6646	7.95957	9.18434	0.230551	1.40219	0.162117	11.5617	0.219926	4.07182	0.0522009	1.28201	0.0200176	14.318
5.78829	0.0677098	1.16977	0.0423633	9.4742	0.211212	2.22934	0.0918961	68.857	2.55312	3.70785	0.0575026	0.628408	0.116958	18.6119	0.102129	3.0467	0.205208	6.73543	0.131281	0.440166	0.0301438	6.84828	0	-16.676	5.99181	0.0536607	0.895568	0.144357	9.53994	0.0161565	0.169356	0.0532998	-4.09916	0.0204367	0.498559	0.0542063	80.6572	5.68221	7.04488	0.0969614	0.984984	0.252986	25.6842	0.206694	3.87026	0.152633	3.94373	0.0392353	7.12002
5.77012	0.0855298	1.48229	0.257302	9.50686	0.198723	2.09031	0.071296	73.8441	8.89048	12.0395	0.0518167	0.961434	0.0160932	1.67387	0.00498453	3.26912	0.247205	7.56183	0.23744	0.498293	0.035499	7.12413	0	13.5348	5.94654	0.0344215	0.57885	0.105216	9.43867	0.0892089	0.945142	0.172044	-4.21685	0.0300549	0.712733	0.0464221	119.643	29.0674	24.295	1.00919	3.65262	0.0717425	1.96414	0.0579047	5.61475	0.0594783	1.05932	0.0182964	24.5101
5.74174	0.084717	1.47546	0.228032	9.52281	0.119419	1.25403	0.127962	77.1533	4.91537	6.37092	0.191945	0.483889	0.0358966	7.41836	0.0227704	2.37954	0.056439	2.37185	0.0162795	0.570824	0.0437276	7.66044	0	14.0422	6.08312	0.0387676	0.637298	0.0863442	9.54906	0.0285952	0.299456	0.0511915	-4.42236	0.0228983	0.517786	0.0453857	188.817	62.408	33.0521	1.36262	3.94087	0.318102	8.07187	0.14235	5.46533	0.129527	2.36998	0.0240411	40.195
5.76555	0.0846383	1.468	0.223003	9.45648	2.44603	25.8662	0.132053	79.4167	40.2692	50.7063	0.117166	0.757031	0.249508	32.9588	0.0754795	2.85051	0.4694	16.4672	0.189896	0.519436	0.0547878	10.5476	0	11.5344	6.03918	0.0521846	0.864101	0.0563172	9.44658	0.199405	2.11087	0.118837	-4.47757	0.0360173	0.804394	0.053792	237.931	82.0207	34.4725	1.54457	3.52883	0.292099	8.27751	0.234388	5.19764	0.149531	2.87691	0.054212	47.3574
5.66262	0.1513	2.67191	0.504776	8.96594	0.765088	8.53327	0.842357	35.2409	24.0941	68.3697	2.45103	28.6434	2.41227	8.42174	0.181319	28.0335	0.414683	1.47924	0.0154479	0.598947	0.0466626	7.79078	0	149.465	6.0449	0.00350056	0.0579094	0.424806	9.282	6.48008e-07	6.98134e-06	8.39001e-07	-4.25085	2.5675e-07	6.03997e-06	3.16063e-07	82.3031	0.00099837	0.00121304	1.33064e-05	2.08815	4.82356e-07	2.30997e-05	8.01118e-07	6.37902	0.00582082	0.0912494	0.457138	15.3056
5.75421	0.0706222	1.22731	0.139722	9.49794	0.149982	1.5791	0.11998	62.7622	0.514566	0.819865	0.0429585	0.525672	0.0842815	16.0331	0.030603	2.87222	0.117209	4.08076	0.136646	0.537895	0.051684	9.60858	0	10.6997	6.06078	0.0666199	1.0992	0.064444	9.54702	0.020966	0.219608	0.0481413	-4.39545	0.0224998	0.511889	0.0441048	96.027	21.8783	22.7835	0.221386	1.7261	0.0715282	4.14391	0.138422	4.51848	0.285955	6.32857	0.137634	17.0731
5.7558	0.0835743	1.452	0.2663	9.78956	0.70157	7.16651	0.135217	86.2606	3.89005	4.50965	0.0284145	0.478595	0.0825297	17.2442	0.0528813	2.33556	0.119273	5.10683	0.145626	0.488576	0.0365397	7.47881	0	-1.05429	6.00554	0.0319586	0.532152	0.0765739	9.73797	0.034916	0.358555	0.109158	-4.36837	0.0185943	0.425658	0.0365077	146.736	33.0606	22.5306	0.944466	2.19206	0.0576557	2.6302	0.0534471	4.19346	0.0334891	0.798603	0.0137294	20.5381
5.78108	0.0674058	1.16597	0.161471	9.58879	0.494715	5.1593	0.10905	66.9878	8.03602	11.9962	0.0553112	0.545133	0.0994144	18.2367	0.050466	2.93758	0.270945	9.2234	0.137293	0.45244	0.0394915	8.72857	0	-9.04421	5.96932	0.0602003	1.00849	0.0694929	9.52435	0.275474	2.89232	0.0890025	-4.64719	0.645526	13.8907	0.321213	221.01	81.6457	36.9421	1.40494	3.63842	0.346917	9.53483	0.166221	5.00483	0.228659	4.56876	0.0465139	49.007
5.7421	0.0676972	1.17896	0.123065	9.35742	0.147957	1.58118	0.0929139	63.7667	6.34596	9.95184	0.093927	0.63412	0.125376	19.7717	0.0873031	3.15296	0.237749	7.5405	0.138245	0.466845	0.0306141	6.55767	0	-8.32333	6.00672	0.129418	2.15456	0.122238	9.34835	0.173736	1.85846	0.128337	-4.03064	0.049782	1.23509	0.0503665	98.2824	63.0311	64.1326	0.256725	1.70053	0.346692	20.3872	0.11066	4.56635	1.14531	25.0814	0.164429	14.742
5.9495	0.0302839	0.509017	0.0143046	9.59948	0.12006	1.25069	0.0605476	72.5132	9.66486	13.3284	0.0783331	0.972034	0.000507264	0.0521858	0.000405195	3.66146	0.291402	7.95861	0.199015	0.421962	0.0271363	6.43098	0	-7.67044	6.03024	0.0466319	0.773301	0.0787468	9.56601	0.0313534	0.327758	0.0510008	-4.28242	0.0284719	0.664856	0.0585729	93.4669	14.3208	15.3218	0.273008	1.51703	0.0926114	6.10477	0.123568	3.96125	0.272855	6.88811	0.125866	7.146
5.79127	0.0836482	1.44438	0.173852	9.42288	0.346026	3.67219	0.124425	77.3669	8.5543	11.0568	0.0408479	0.761145	0.0115159	1.51298	0.00601062	2.96039	0.199665	6.74457	0.192671	0.510923	0.0496156	9.71097	0	11.3388	6.00695	0.0326774	0.543993	0.022267	9.48212	0.0327786	0.345688	0.0885434	-4.02948	0.033224	0.824522	0.0686076	124.004	13.213	10.6552	0.365161	2.00128	0.0833224	4.16346	0.0777303	4.27562	0.163738	3.82958	0.154154	16.5603
5.67435	0.0901682	1.58905	0.207164	9.60326	0.285363	2.97153	0.115828	65.8146	7.7288	11.7433	0.148917	0.385296	0.0729433	18.9318	0.0987419	2.473	0.184748	7.47062	0.107734	0.60642	0.0431021	7.10763	0	23.3825	6.03585	0.0356615	0.590829	0.0412354	9.56584	0.192859	2.01613	0.329401	-4.43743	0.0299413	0.674745	0.0823699	262.599	100.269	38.1833	1.6309	3.70213	0.167043	4.51209	0.0686209	5.36483	0.336445	6.27131	0.232102	51.0176
5.94427	0.0648159	1.09039	0.0156598	9.68038	0.152605	1.57644	0.0414073	64.1952	0.182903	0.284917	0.0186122	0.981928	0.000200068	0.020375	0.000122865	4.07817	0.169336	4.15225	0.161328	0.445115	0.0352036	7.90889	0	-10.4651	6.01247	0.0627457	1.04359	0.0142297	9.61053	0.0878289	0.913882	0.131772	-4.42005	0.283529	6.4146	0.0559419	140.205	56.5849	40.3586	1.42703	3.59417	0.481444	13.3951	0.22629	6.0749	0.450097	7.40912	0.0446009	32.7882
5.9356	0.0359282	0.6053	0.0117895	9.15	0.108234	1.18289	0.0364151	74.5148	1.2914	1.73307	0.0810833	1.36062	0.00650355	0.477985	0.00175558	4.23449	0.283761	6.70117	0.254443	0.479764	0.0387259	8.07187	0	6.59332	6.01222	0.0430478	0.716004	0.117372	9.3667	0.039138	0.417842	0.0460582	-4.3149	0.0396751	0.919492	0.0494107	121.124	20.5358	16.9544	0.650959	1.88496	0.125876	6.67791	0.0541368	4.37515	0.146765	3.35451	0.0414306	21.7346
5.86504	0.069198	1.17984	0.103185	9.41911	0.149137	1.58335	0.0611578	86.6167	0.598212	0.690642	0.0330119	1.21877	0.007557	0.620049	0.00172919	3.4465	0.239582	6.95145	0.268091	0.587525	0.0381333	6.4905	0	30.0535	6.02941	0.0555193	0.920809	0.077928	9.39419	0.191669	2.0403	0.0497531	-4.41044	0.232924	5.2812	0.0682361	224.43	79.6645	35.4964	1.50408	4.03361	1.01636	25.1972	0.164905	5.43338	0.994475	18.3031	0.0461409	47.1833
5.79109	0.0581554	1.00422	0.100749	9.5561	0.158004	1.65344	0.114529	67.4908	4.74496	7.03052	0.0762034	0.636281	0.0595924	9.36573	0.0488658	3.02745	0.181628	5.99937	0.14018	0.446818	0.0320822	7.18016	0	-11.3245	6.01525	0.0322486	0.536114	0.0928784	9.55606	0.025991	0.271984	0.0568874	-3.97132	0.0240413	0.605372	0.0467045	121.402	27.3406	22.5207	0.937659	2.82607	0.0583918	2.06618	0.052231	5.15823	0.0466682	0.904732	0.017387	20.3703
5.73406	0.0782317	1.36433	0.209774	9.68527	0.162726	1.68013	0.103071	71.5253	3.13896	4.3886	0.0408438	0.583432	0.0816425	13.9935	0.0491209	2.68551	0.130543	4.86104	0.0912478	0.511231	0.0373333	7.30262	0	-4.51536	5.98415	0.0399139	0.666993	0.0911108	9.60431	0.112027	1.16642	0.174666	-4.18616	0.363392	8.68079	0.058292	197.321	68.4869	34.7084	1.41061	4.065	1.03292	25.41	0.309182	5.46223	0.510452	9.34512	0.0470581	41.9378
5.78461	0.0613265	1.06017	0.0956624	9.48154	0.211214	2.22763	0.124568	76.7223	12.8756	16.7821	0.0363424	0.721913	0.0453375	6.28019	0.0135134	2.91002	0.250399	8.60472	0.1472	0.518573	0.0347875	6.70832	0	7.00264	6.03621	0.0408509	0.676764	0.0615418	9.42153	0.0234614	0.249019	0.0593249	-4.2005	0.0224437	0.53431	0.0413314	134.4	23.9019	17.7842	0.414767	1.91212	0.160353	8.38616	0.199342	4.16847	0.222988	5.34939	0.0638371	20.8291
5.78453	0.0824784	1.42584	0.0646843	9.48578	0.348634	3.67534	0.0879193	63.7607	1.00155	1.5708	0.0400005	0.570942	0.0677123	11.8597	0.0807577	2.85919	0.146594	5.12712	0.100389	0.515246	0.0410685	7.97066	0	-5.40705	6.01593	0.0569159	0.946086	0.0276703	9.38682	0.158277	1.68616	0.159169	-4.47638	0.195984	4.37819	0.062357	200.71	79.4039	39.5616	1.44543	4.2337	0.624763	14.7569	0.193637	5.44482	0.476112	8.74431	0.133728	47.4639
5.71111	0.0873199	1.52895	0.224092	9.50479	1.48799	15.6551	0.107739	78.4622	3.03178	3.864	0.0292049	0.586815	0.0891639	15.1945	0.0319781	2.32916	0.100859	4.33029	0.06436	0.573868	0.0533275	9.29265	0	6.52607	6.02584	0.0389885	0.647022	0.110245	9.42546	0.0359539	0.381455	0.0764232	-4.17688	0.0318162	0.761722	0.0607816	181.204	53.4963	29.5227	1.21591	5.13469	0.431165	8.3971	0.137256	5.73357	0.330687	5.76757	0.0910405	42.9567
5.84211	0.0657157	1.12486	0.0786387	9.48484	0.225638	2.37893	0.1212	75.6139	6.97636	9.2263	0.075843	0.815041	0.018401	2.25768	0.00670384	3.34715	0.188543	5.63292	0.14516	0.429786	0.0296871	6.90741	0	-16.7513	6.01563	0.0479602	0.79726	0.0272348	9.53499	0.0209639	0.219863	0.0546291	-4.22753	0.0197853	0.468011	0.0489645	110.049	8.97217	8.1529	0.29192	1.97656	0.0655077	3.31422	0.0699406	4.66643	0.138067	2.95873	0.136047	17.009
5.75943	0.0793762	1.37819	0.21822	9.66698	0.275112	2.84589	0.0940169	63.493	4.37868	6.89633	0.0484213	0.562293	0.0832772	14.8103	0.0830513	2.85967	0.18962	6.63083	0.194597	0.508708	0.037724	7.41564	0	9.5902	6.04419	0.0598992	0.99102	0.125186	9.63656	0.0200226	0.207777	0.0380363	-4.1795	0.0490874	1.17448	0.055081	118.875	41.7594	35.1287	1.09968	3.82187	0.67491	17.6591	0.0954863	6.04019	1.21268	20.0768	0.0607459	24.3787
[truncated: 164 more columns]

## Sheet: Simulation_3
Estim_model_1																									Estim_model_3
LG_INOC				LG_POPMAX				MGT				KC50S				KMAX				SDIN				objfunc	LG_INOC				LG_POPMAX				LG_MUTF				MGT				KC50S				KMAX				KC50R
mean	se	RSE	sd	mean	se	RSE	sd	mean	se	RSE	sd	mean	se	RSE	sd	mean	se	RSE	sd	mean	se	RSE	sd		mean	se	RSE	sd	mean	se	RSE	sd	mean	se	RSE	sd	mean	se	RSE	sd	mean	se	RSE	sd	mean	se	RSE	sd	mean
5.89835	0.154264	2.61538	0.0669959	9.49779	0.408572	4.30176	0.0855133	65.2404	0.859659	1.31768	0.0260939	1.59722	0.248743	15.5735	0.320116	4.01309	0.0429182	1.06946	0.00900595	0.547491	0.0345414	6.30903	0	7.80488	6.00587	0.016666	0.277495	0.0133189	9.44852	0.0309176	0.327222	0.0303153	-5.45664	0.126299	2.31459	0.105752	58.4612	1.48397	2.53839	0.130018	1.0362	0.0910198	8.78404	0.0681977	4.00436	0.172715	4.31316	0.0994243	5.35892
5.79357	0.0770809	1.33046	0.202818	9.3787	0.112039	1.19461	0.0472094	58.8471	1.3321	2.26366	0.0249205	1.68519	0.198604	11.7852	0.132542	4.23185	0.247733	5.85401	0.0895304	0.515549	0.0414563	8.04119	0	0.488262	5.99129	0.0326567	0.545069	0.0800569	9.36762	0.0531129	0.566984	0.0474228	-5.14119	0.111782	2.17425	0.0680794	64.5345	2.37087	3.67381	0.162564	1.35206	0.0452154	3.34418	0.0253641	4.24659	0.118011	2.77896	0.089767	7.53029
5.93241	0.0674027	1.13618	0.124055	9.48488	0.383031	4.03833	0.0712871	68.5295	1.45114	2.11753	0.0443847	1.38992	0.3909	28.124	0.285855	3.963	0.321628	8.11576	0.0254297	0.524207	0.0741315	14.1417	0	4.55322	6.02613	0.0424605	0.704606	0.120501	9.49259	0.168981	1.78014	0.0461133	-5.4259	0.0939074	1.73072	0.063986	89.129	7.36647	8.26495	0.319332	1.45456	0.26692	18.3506	0.123425	3.85339	0.264187	6.85597	0.0293186	14.8389
5.8656	0.0685638	1.16891	0.169135	9.44539	0.193909	2.05295	0.0983356	69.2969	5.07435	7.32262	0.138685	1.90814	0.126734	6.64176	0.0283042	4.18273	0.212546	5.08151	0.115373	0.457215	0.0332667	7.27593	0	-4.70408	6.01191	0.0158952	0.264396	0.0198872	9.45339	0.144868	1.53245	0.0514469	-5.13416	0.162921	3.17328	0.109264	72.8175	4.99897	6.86506	0.137744	1.56888	0.125275	7.98501	0.0876446	4.19694	0.295111	7.03157	0.140787	7.27523
5.8613	0.0846052	1.44345	0.17311	9.46094	0.642384	6.78985	0.0748436	58.5953	15.043	25.6726	0.0555907	1.49068	0.714349	47.9211	0.271426	4.09891	0.276332	6.74159	0.0977769	0.486358	0.0378646	7.78534	0	-2.61781	6.03212	0.054646	0.905916	0.100272	9.47241	0.0905585	0.956023	0.0925254	-5.6708	0.116601	2.05617	0.104638	67.3973	2.081	3.08766	0.0725689	1.78742	0.30599	17.1191	0.151695	4.51212	0.4803	10.6447	0.175924	10.2401
5.836	0.0757738	1.29839	0.141758	9.6294	0.555028	5.76389	0.0905715	71.3078	8.43214	11.825	0.1446	1.90705	0.465267	24.3972	0.0605238	3.98009	0.147152	3.69719	0.0155167	0.503014	0.034902	6.93857	0	-7.11694	6.00708	0.0341807	0.569006	0.0722589	9.67462	0.14443	1.49288	0.0632306	-4.9039	0.088108	1.79669	0.0652122	69.2204	1.38108	1.99519	0.108454	1.33416	0.103403	7.75044	0.109377	3.99275	0.167968	4.20684	0.0729607	6.24531
5.81432	0.12427	2.13731	0.0578632	9.5164	0.404169	4.24708	0.0842008	63.1673	1.71609	2.71675	0.128228	1.42239	1.02652	72.1688	0.169506	3.92657	0.893528	22.756	0.136192	0.535003	0.0350285	6.54735	0	9.23819	6.00375	0.0520268	0.866572	0.0234519	9.51465	0.202977	2.13331	0.071441	-5.00697	0.126466	2.52579	0.114079	71.2097	2.29193	3.21856	0.140217	1.33586	0.147166	11.0165	0.0855693	4.04863	0.171771	4.2427	0.152785	6.69476
5.79749	0.220025	3.79518	0.0632959	9.63011	0.146186	1.51801	0.108288	55.1134	1.94098	3.52179	0.0432873	1.21645	0.113708	9.34753	0.247382	4.07042	0.185072	4.54674	0.0175832	0.540706	0.0385242	7.12481	0	2.55855	5.99135	0.0380139	0.63448	0.029603	9.62306	0.170426	1.77102	0.0718078	-5.88348	0.186825	3.17542	0.0914504	80.8111	10.3956	12.8641	0.283678	1.38355	0.163711	11.8326	0.181494	3.96426	0.276636	6.97825	0.0477264	16.361
5.79012	0.0755993	1.30566	0.18065	9.60693	0.242078	2.51982	0.102328	62.5197	1.60761	2.57137	0.03363	1.48841	0.170082	11.4271	0.393561	3.99426	0.0452451	1.13275	0.0129884	0.49582	0.0353381	7.12719	0	2.16125	5.97288	0.0267305	0.447531	0.0664059	9.65865	0.0557147	0.576838	0.0529979	-4.93518	0.19101	3.87038	0.29794	76.5616	4.05445	5.29568	0.170788	1.39388	0.0690828	4.95614	0.0469829	3.95332	0.0951056	2.40571	0.0898284	10.1521
5.80984	0.210454	3.62237	0.0341332	9.60822	0.334102	3.47726	0.0906863	65.9697	1.16922	1.77236	0.0601491	1.54348	0.194477	12.5999	0.105917	3.88862	0.225563	5.80059	0.120724	0.495859	0.0318402	6.42123	0	-3.62754	5.99439	0.0446572	0.744983	0.0814544	9.58103	0.0748808	0.781553	0.0392776	-5.27441	0.117708	2.23168	0.171352	65.2076	3.86964	5.93434	0.0672195	1.23646	0.0707702	5.72362	0.119475	4.09434	0.149879	3.66063	0.119786	5.8081
5.82435	0.144468	2.48041	0.151809	9.54705	0.191272	2.00346	0.0789769	67.663	13.2632	19.6018	0.0168521	1.51603	0.498538	32.8844	0.149666	3.70129	0.197242	5.32903	0.00758464	0.510586	0.0357874	7.00909	0	-9.53067	5.9934	0.0304266	0.507668	0.0148547	9.53889	0.0360372	0.377793	0.048779	-5.35713	0.041269	0.770358	0.0797934	88.2326	7.19889	8.15899	0.333317	1.413	0.0896454	6.34432	0.196816	3.60788	0.0622909	1.72652	0.0183993	13.4388
5.79069	0.153057	2.64316	0.199031	9.54323	1.18059	12.371	0.109306	59.6092	1.70021	2.85225	0.0282442	1.44287	0.241372	16.7286	0.320955	4.01946	0.0456407	1.13549	0.0120618	0.55129	0.0391822	7.10735	0	8.67874	5.99099	0.0527469	0.880438	0.116022	9.58987	0.172861	1.80253	0.136045	-5.55557	0.0688956	1.24012	0.0586847	72.3787	1.29103	1.78371	0.19394	1.30513	0.442314	33.8905	0.164254	3.95702	0.65239	16.4869	0.0504631	11.8772
5.83818	0.0734811	1.25863	0.166421	9.40742	0.208911	2.2207	0.102811	65.8706	5.28193	8.01865	0.0342904	2.42727	0.258041	10.6309	0.189896	4.55027	0.100408	2.20664	0.0137281	0.5272	0.0362335	6.87282	0	1.74517	6.00362	0.0233708	0.389279	0.0206093	9.46298	0.0833302	0.880591	0.140141	-5.46823	0.047796	0.874068	0.0563658	64.9583	1.84025	2.83297	0.0747042	1.80919	0.157509	8.70604	0.294033	4.52187	0.0453341	1.00255	0.0111813	7.80381
5.8444	0.119564	2.04578	0.141581	9.48997	0.385223	4.05926	0.0875396	63.2199	6.75764	10.6891	0.110928	1.46331	0.366495	25.0456	0.183007	3.92809	0.351733	8.9543	0.0101866	0.447308	0.0318552	7.12154	0	-20.3767	5.98773	0.0344188	0.574823	0.0287521	9.52703	0.0407122	0.427334	0.0381569	-5.7003	0.142283	2.49605	0.164087	59.2359	5.48097	9.25278	0.0976339	1.05752	0.0885598	8.37427	0.144661	3.96533	0.139105	3.50803	0.066931	4.20572
6.01568	0.17326	2.88015	0.0481334	9.46723	0.158779	1.67715	0.0750534	77.3169	0.417536	0.540033	0.0134474	1.66752	0.227373	13.6354	0.320192	4.02258	0.0660431	1.64181	0.0050512	0.441072	0.0282484	6.40449	0	-8.16791	6.01626	0.0289073	0.480486	0.024902	9.53265	0.0248465	0.260647	0.0499764	-6.18252	0.0485737	0.785662	0.0969822	71.4222	3.24503	4.54345	0.181361	1.10774	0.0741516	6.69395	0.182291	3.76135	0.0267221	0.710439	0.00428726	7.18254
5.82204	0.0678923	1.16613	0.103916	9.56249	0.178006	1.8615	0.0690881	58.0029	4.44743	7.6676	0.0867895	1.23676	0.167154	13.5155	0.153461	3.95822	0.142679	3.60462	0.0681404	0.489136	0.0358582	7.33094	0	-6.25864	5.99781	0.0314854	0.524949	0.0272261	9.58069	0.0369814	0.385999	0.0479715	-4.79553	0.0617909	1.28851	0.104934	85.8539	7.77879	9.06049	0.362496	1.5012	0.0558574	3.72085	0.0571127	3.94181	0.0679102	1.72282	0.0156356	10.3248
5.81297	0.0843796	1.45157	0.23193	9.56851	0.168368	1.7596	0.0819604	72.832	8.39427	11.5255	0.0187457	1.64239	0.322294	19.6235	0.173168	3.84157	0.0680891	1.77243	0.00801415	0.478225	0.0328602	6.87128	0	-11.6531	5.96908	0.0349582	0.585654	0.0559143	9.56846	0.107973	1.12843	0.0655615	-5.542	0.0917487	1.65552	0.069493	90.1462	6.29468	6.98274	0.289914	1.48788	0.100441	6.7506	0.0572803	3.77525	0.0860163	2.27842	0.0180072	13.9993
5.84588	0.119542	2.04489	0.218872	9.63905	0.903864	9.3771	0.125583	65.1656	6.22725	9.55604	0.0410788	1.46298	0.296672	20.2786	0.300174	3.85903	0.0525309	1.36125	0.0109539	0.547442	0.0391084	7.14384	0	8.98407	6.04506	0.0316239	0.523136	0.0407361	9.65101	0.280722	2.90873	0.149624	-4.84451	0.0701381	1.44778	0.12467	61.9442	4.18999	6.76413	0.102531	0.951818	0.0336263	3.53285	0.0344333	3.87781	0.134478	3.46787	0.0523686	4.35287
5.92347	0.0578005	0.975789	0.13823	9.46022	0.142117	1.50226	0.0679618	65.3873	6.37506	9.74969	0.0643358	1.5706	0.303335	19.3133	0.334975	4.24121	0.0826102	1.9478	0.0125412	0.411053	0.0291759	7.09784	0	-15.9749	5.97714	0.032152	0.537916	0.0550751	9.47971	0.02636	0.278067	0.0336833	-5.41506	0.0582583	1.07586	0.0628157	71.702	3.68483	5.13909	0.217561	1.46019	0.0911621	6.24317	0.169058	4.0771	0.0703043	1.72437	0.0159002	8.13188
5.8369	0.0821111	1.40676	0.180026	9.64381	0.527078	5.46545	0.0861903	57.3618	0.884818	1.54252	0.0568018	1.26077	0.389247	30.8739	0.224356	4.16438	0.500859	12.0272	0.130362	0.51842	0.0468453	9.03617	0	9.00689	6.02238	0.0319659	0.530786	0.019862	9.62067	0.345129	3.58737	0.0622851	-5.75455	0.415099	7.21341	0.0611848	82.0841	5.23131	6.37311	0.274217	1.45267	0.806149	55.4944	0.279542	4.14672	1.05398	25.4172	0.151625	16.3792
5.79476	0.0776778	1.34048	0.144498	9.45097	0.283245	2.997	0.0900921	65.0175	4.14059	6.36843	0.0220998	1.42868	0.234706	16.4282	0.301908	3.69517	0.146722	3.97066	0.00827599	0.510549	0.0396363	7.76347	0	-3.80343	5.97359	0.030933	0.517829	0.0606791	9.45846	0.0654667	0.692149	0.0345279	-5.20544	0.126398	2.42819	0.084634	66.2621	2.12854	3.2123	0.112108	1.1145	0.0630774	5.65971	0.0489349	3.77662	0.121222	3.2098	0.0957411	5.98196
5.92183	0.111727	1.88669	0.0846387	9.49489	0.189479	1.99559	0.0648664	60.6529	1.1084	1.82745	0.044462	0.95977	0.122196	12.7318	0.211914	3.56377	0.20734	5.81798	0.128593	0.493894	0.0325193	6.58426	0	5.12231	6.0312	0.0403831	0.669569	0.124493	9.46458	0.0804662	0.850182	0.0528901	-5.36863	0.034034	0.633942	0.0881542	87.1171	9.52113	10.9291	0.455292	1.24081	0.0863937	6.96268	0.170926	3.55018	0.0605821	1.70645	0.0181162	14.1318
5.85322	0.0727872	1.24354	0.197554	9.5205	0.139428	1.4645	0.0566366	63.8359	1.5103	2.36592	0.0457258	1.75906	0.1167	6.63423	0.10087	4.39062	0.17107	3.89626	0.092493	0.477676	0.0336366	7.04171	0	-8.551	6.01733	0.0361772	0.601217	0.103889	9.46927	0.0767567	0.810587	0.068546	-4.75983	0.126293	2.65332	0.0815494	75.1934	4.15355	5.52383	0.274426	1.51045	0.10202	6.75427	0.128504	4.30194	0.0781114	1.81572	0.0276111	8.83723
5.80842	0.067881	1.16867	0.0819422	9.49086	0.452685	4.7697	0.0822294	62.0929	3.9999	6.44179	0.049225	1.30322	0.153556	11.7828	0.273565	4.00609	0.128869	3.21683	0.0363863	0.48254	0.0466054	9.65834	0	-9.56109	5.98432	0.0517227	0.864302	0.0296577	9.49668	0.163747	1.72426	0.0327608	-5.3522	0.177007	3.30718	0.144838	81.0206	6.95494	8.58416	0.201502	1.54973	0.215348	13.8959	0.182323	4.11728	0.35784	8.69119	0.0987668	11.5716
5.83118	0.0733691	1.25822	0.0699426	9.39052	0.364812	3.88489	0.0747239	55.0009	7.58827	13.7966	0.0441863	1.53122	0.500399	32.6797	0.102363	4.09263	0.250599	6.12318	0.110903	0.517326	0.03719	7.18888	0	0.972239	6.03134	0.0306909	0.508857	0.0628546	9.38371	0.10965	1.16852	0.0698801	-5.37631	0.0665393	1.23764	0.0695092	62.3006	2.0135	3.23191	0.118012	1.41086	0.0292053	2.07003	0.0233564	4.19761	0.126731	3.01912	0.100832	7.89642
5.80862	0.340649	5.86455	0.058034	9.48589	0.378471	3.98984	0.096013	60.4544	1.97894	3.27344	0.0219085	1.39446	0.294127	21.0925	0.257565	4.11803	0.109944	2.66982	0.0096165	0.579444	0.0385608	6.65479	0	8.58584	6.0261	0.0329047	0.546036	0.0715236	9.49868	0.0914801	0.963082	0.0351364	-5.55293	0.11007	1.9822	0.0816563	74.8111	3.63591	4.86013	0.22838	1.24163	0.187346	15.0888	0.117806	4.09478	0.222432	5.43208	0.0495388	10.5946
5.85671	0.0541777	0.925055	0.0951356	9.50868	0.125985	1.32495	0.0730929	58.2418	2.42761	4.16816	0.0418619	1.06162	0.137991	12.9981	0.379258	3.64787	0.105209	2.88412	0.0468052	0.440637	0.0320559	7.27491	0	-18.0248	6.00205	0.0387257	0.645208	0.017934	9.48956	0.169768	1.789	0.15404	-5.08442	0.186619	3.67041	0.144319	61.7807	2.10586	3.40861	0.106849	1.01497	0.0322617	3.1786	0.0249218	3.78835	0.115117	3.03871	0.104128	5.10574
5.82078	0.140138	2.40754	0.0348404	9.43752	0.309544	3.27993	0.0940702	66.5761	7.62734	11.4566	0.0259475	1.43196	0.295839	20.6597	0.276912	3.73843	0.125738	3.3634	0.00841501	0.532142	0.0360336	6.77144	0	-2.64528	5.99813	0.0681364	1.13596	0.0192629	9.50241	0.0724406	0.762339	0.0342118	-5.6886	0.361898	6.3618	0.128325	67.7819	1.98333	2.92604	0.139678	1.13537	0.0624863	5.50359	0.0389497	3.80897	0.130535	3.42703	0.0734038	6.70732
5.95494	6.52524e-56	1.09577e-54	0.112188	9.62119	9.98634e-56	1.03795e-54	0.148271	68.5536	4.57214e-40	6.66945e-40	0.131134	1.51619	1.97602e-48	1.30328e-46	0.292803	4.14137	6.85296e-48	1.65476e-46	0.0483717	0.211744	2.38027e-56	1.12412e-53	0	-24.3377	6.01853	0.027825	0.462322	0.0254836	9.62241	0.137128	1.42509	0.050074	-5.37442	0.07589	1.41206	0.0946608	85.6764	16.1352	18.8327	0.25106	1.53886	0.203107	13.1985	0.277725	4.02171	0.394679	9.81369	0.0502114	12.5418
6.02185	0.0683405	1.13488	0.100306	9.53557	0.0718948	0.753964	0.0562536	71.0222	5.32733	7.50093	0.0736129	2.28397	0.0510198	2.23382	0.0118788	5.05835	0.290789	5.74869	0.160905	0.515235	0.0334801	6.49803	0	9.85772	6.13137	0.0355243	0.579385	0.0145535	9.51733	0.128657	1.35181	0.0501661	-4.91928	0.184103	3.74248	0.10762	70.5854	4.5622	6.46337	0.169583	1.24009	0.127622	10.2913	0.1838	4.34924	0.20538	4.72221	0.0490363	6.64703
5.8636	0.0742841	1.26687	0.125131	9.47147	0.94414	9.96824	0.120709	62.7407	9.64984	15.3805	0.0232013	1.51684	0.247482	16.3156	0.177245	4.01482	0.0910409	2.26762	0.0119817	0.532284	0.0476184	8.94604	0	2.58357	6.03778	0.0292004	0.483629	0.0163401	9.51137	0.10766	1.13191	0.16511	-5.39045	0.130275	2.41677	0.0813531	67.4716	2.84283	4.21337	0.146788	1.29896	0.0871374	6.70825	0.0311866	4.05658	0.0929676	2.29177	0.0770776	6.78629
5.83574	0.0795197	1.36263	0.133529	9.55192	0.174103	1.8227	0.0945095	71.0855	3.51214	4.94072	0.0237069	1.35862	0.166818	12.2785	0.258039	3.5124	0.119575	3.40437	0.0067207	0.537234	0.0428764	7.98095	0	1.3872	6.02492	0.0284398	0.472035	0.0167104	9.57222	0.0606009	0.633091	0.0362086	-6.02119	0.0634912	1.05446	0.0980888	74.8143	2.94771	3.94004	0.140774	1.12538	0.114355	10.1614	0.255724	3.59852	0.142761	3.96721	0.0797358	9.56452
6.01427	0.0358405	0.595925	0.0955372	9.51508	0.0743002	0.780868	0.0531275	63.5022	5.50777	8.67336	0.0613107	1.10862	0.154557	13.9414	0.103119	4.00181	0.210125	5.25074	0.149416	0.239684	0.018235	7.60792	0	-73.5539	6.05475	0.0375092	0.619501	0.0561432	9.49401	0.0497429	0.52394	0.0316969	-5.72215	0.423004	7.3924	0.190125	65.5548	3.87453	5.91037	0.058748	1.16818	0.0496606	4.25111	0.0392544	4.12083	0.202338	4.91013	0.152406	4.52879
5.8028	0.271228	4.67409	0.120712	9.49227	0.914195	9.63094	0.091627	55.8024	21.2597	38.0982	0.211183	1.40767	0.87568	62.2077	0.045666	4.1094	0.503053	12.2415	0.0441275	0.48565	0.0657354	13.5356	0	-0.906959	5.97676	0.0309782	0.518311	0.0301637	9.5241	0.129959	1.36453	0.1054	-4.93661	0.0964318	1.9534	0.0983503	70.0253	3.17535	4.53458	0.18637	1.44044	0.273362	18.9776	0.109838	4.03804	0.254961	6.31397	0.0932203	7.22045
5.84942	0.0804665	1.37563	0.213404	9.45212	0.124625	1.31849	0.0744619	58.5552	6.18266	10.5587	0.0897634	1.38397	0.180085	13.0122	0.10991	3.92562	0.203133	5.17454	0.101683	0.509248	0.0365284	7.173	0	2.74474	6.02433	0.0396799	0.65866	0.112049	9.46743	0.233916	2.47075	0.0575477	-5.10519	0.117487	2.30133	0.0707607	74.4902	5.1783	6.95165	0.288318	1.42478	0.0367036	2.57609	0.0319284	3.94756	0.0899265	2.27803	0.066864	11.1086
5.85392	0.143054	2.44372	0.129687	9.47572	0.6897	7.2786	0.0981569	66.7294	1.92309	2.88193	0.141586	1.73161	0.152288	8.79458	0.131148	3.80386	0.464181	12.2029	0.0122892	0.458338	0.0334031	7.28788	0	-18.1054	6.02348	0.0794468	1.31895	0.0747084	9.54606	0.147355	1.54363	0.0415055	-5.40349	0.206592	3.8233	0.0558043	67.1048	0.893981	1.33222	0.0215964	1.31072	0.11354	8.66244	0.24761	3.84902	0.0941614	2.44638	0.0347187	6.70204
5.85214	0.0663499	1.13377	0.121408	9.50618	0.156742	1.64884	0.0862389	67.4289	5.22994	7.75622	0.100859	1.60411	0.184486	11.5009	0.140996	3.87104	0.071142	1.8378	0.0106622	0.488419	0.0378042	7.74012	0	-12.0233	6.03062	0.0366362	0.607503	0.0242416	9.55242	0.370238	3.87586	0.032859	-5.06844	0.145517	2.87104	0.072404	74.3286	2.42827	3.26694	0.121697	1.37628	0.322881	23.4605	0.199876	3.92179	0.34384	8.76743	0.0756425	7.26656
5.87731	0.0736963	1.25391	0.162641	9.62677	0.362087	3.76125	0.0725044	61.8957	12.4734	20.1523	0.0175292	1.18512	0.475942	40.1597	0.377833	3.75317	0.392756	10.4646	0.0091622	0.470524	0.12331	26.2071	0	-8.37002	6.02659	0.0743801	1.2342	0.0360982	9.6524	0.0517716	0.536359	0.0421569	-4.72465	0.163778	3.46646	0.229654	61.0367	1.32055	2.16354	0.022116	0.975254	0.125476	12.866	0.0742668	3.86341	0.140977	3.64902	0.123681	3.86294
5.87135	0.0936854	1.59564	0.0781142	9.52856	0.385871	4.04963	0.092827	65.2951	1.23632	1.89344	0.0242986	1.36378	0.132116	9.68749	0.30106	3.84085	0.0717806	1.86887	0.0079222	0.515768	0.0439763	8.52637	0	0.492063	5.98224	0.0211244	0.353119	0.0204989	9.53717	0.142585	1.49504	0.0684727	-4.94195	0.272327	5.51051	0.109288	60.0061	4.47218	7.45288	0.0345975	0.988504	0.0863616	8.7366	0.223412	3.89195	0.198292	5.09494	0.0848472	3.92366
5.86373	0.0814206	1.38855	0.211298	9.51427	0.156789	1.64793	0.102881	58.1321	5.21525	8.97138	0.160917	1.36943	0.0888117	6.48529	0.0244534	3.9167	0.186228	4.75472	0.0567033	0.491881	0.0345138	7.0167	0	0.222978	6.04347	0.0454165	0.751497	0.0445397	9.51961	0.0999815	1.05027	0.167098	-4.63108	0.0845858	1.82648	0.078918	83.1471	7.76248	9.33584	0.405113	1.35588	0.0610214	4.50052	0.0292397	3.75366	0.0741017	1.97412	0.0244286	10.0769
5.83914	0.0773235	1.32423	0.197345	9.68239	0.170684	1.76283	0.0723129	58.6863	2.72007	4.63494	0.0510248	1.25982	0.180604	14.3357	0.18832	3.90098	0.204767	5.24912	0.0889832	0.512112	0.0365293	7.13308	0	1.07206	6.02064	0.0372395	0.61853	0.0163004	9.65926	0.0501011	0.518685	0.0500083	-4.93079	0.0885722	1.79631	0.134184	92.1009	9.79114	10.6309	0.456739	1.24922	0.0848643	6.79337	0.187239	3.64231	0.0920812	2.5281	0.014535	14.0632
5.89775	0.117532	1.99282	0.168265	9.56361	0.380258	3.9761	0.0839839	67.5348	0.550514	0.815156	0.0194185	1.80332	0.180659	10.0181	0.309224	4.27653	0.357391	8.35702	0.00825995	0.465315	0.0330112	7.09437	0	-4.41186	5.97214	0.0253298	0.424133	0.0333447	9.54119	0.122998	1.28913	0.0776273	-5.23795	0.250385	4.78022	0.446359	65.5794	2.4689	3.76475	0.098907	1.46617	0.0478982	3.26688	0.0314331	4.29935	0.148468	3.45327	0.111024	6.58776
5.86041	0.0629696	1.07449	0.16661	9.55889	0.228082	2.38607	0.102773	68.473	4.50048	6.57264	0.0257131	1.60486	0.238393	14.8544	0.342932	3.81987	0.103218	2.70214	0.00902494	0.399387	0.0270884	6.78249	0	-29.497	5.96915	0.0552978	0.926393	0.0710575	9.576	0.199762	2.08607	0.132917	-5.29863	0.130206	2.45735	0.170174	65.9634	3.24857	4.92481	0.102986	1.2205	0.105821	8.67029	0.0751714	3.86275	0.231344	5.98909	0.144288	4.97912
5.82535	0.0747067	1.28244	0.144948	9.36347	0.590618	6.30769	0.0826601	60.879	32.9063	54.052	0.0391663	1.28395	0.823064	64.1041	0.194364	3.71649	0.319981	8.60976	0.043144	0.532142	0.0398208	7.48312	0	-0.159678	6.00526	0.021778	0.362649	0.0158336	9.38769	0.078669	0.838002	0.0408246	-5.82879	0.191263	3.28134	0.0684315	78.9449	6.07908	7.70041	0.316155	1.28573	0.117271	9.12095	0.0411376	3.6861	0.136242	3.69611	0.0309143	12.0794
5.77291	0.0866369	1.50075	0.0865042	9.43681	0.262235	2.77885	0.0973011	59.4268	1.95123	3.28342	0.0226268	1.25858	0.148777	11.821	0.324033	3.69374	0.0927184	2.51015	0.00870866	0.541032	0.0348739	6.44581	0	6.15783	5.97205	0.0856602	1.43435	0.047981	9.48453	0.165052	1.74022	0.0984409	-5.52151	0.267994	4.85363	0.162266	73.987	2.51974	3.40565	0.224748	1.32062	0.0350411	2.65338	0.0524933	3.79616	0.374818	9.87361	0.0990315	10.85
5.83068	0.0767423	1.31618	0.195952	9.39635	0.426294	4.53681	0.0966137	71.0469	17.8766	25.1617	0.0493069	1.86679	0.628926	33.6902	0.315038	4.19496	0.165475	3.94461	0.0319721	0.505755	0.035143	6.94862	0	0.756019	6.01522	0.0454634	0.755806	0.0734173	9.4713	0.0921905	0.973367	0.040238	-4.88322	0.169557	3.47223	0.0589587	70.6296	1.95045	2.76152	0.0883518	1.37884	0.0996311	7.22574	0.0693786	4.241	0.159167	3.75304	0.0911957	7.05907
5.80991	0.0807238	1.38942	0.146435	9.5479	0.282526	2.95904	0.0937351	60.0434	15.5131	25.8365	0.0449501	1.82791	0.656405	35.9101	0.1897	4.5263	0.0768718	1.69834	0.0154752	0.541044	0.0385232	7.12016	0	0.442466	6.00322	0.0204432	0.340537	0.0283243	9.58771	0.126212	1.31639	0.186237	-5.27826	0.0290226	0.549851	0.0662284	65.7163	2.59716	3.95208	0.13459	1.33659	0.0973696	7.28492	0.202839	4.3112	0.0303302	0.703522	0.00847932	7.1541
5.78827	0.0964245	1.66586	0.167598	9.4554	0.328062	3.46958	0.0898413	60.9895	4.06039	6.65752	0.222379	1.63709	0.0805008	4.9173	0.0102987	4.14485	0.156687	3.78028	0.0433951	0.537362	0.0385856	7.18056	0	10.709	5.97847	0.0330836	0.55338	0.0150912	9.50569	0.0842148	0.885941	0.0495947	-5.28974	0.120066	2.26979	0.146392	72.6047	3.65829	5.03865	0.251372	1.38413	0.125787	9.08783	0.0392761	4.00854	0.222185	5.5428	0.0508225	10.1622
5.92228	0.0700413	1.18267	0.179358	9.5961	0.203447	2.1201	0.0806586	68.8014	2.78996	4.05509	0.017217	1.49554	0.146236	9.77817	0.18747	3.97166	0.0310701	0.782296	0.00723832	0.463378	0.0324418	7.00116	0	-16.471	6.05949	0.0422018	0.696458	0.0672138	9.62329	0.0423324	0.439896	0.0390658	-4.98972	0.727386	14.5777	0.346183	64.7908	1.52262	2.35005	0.0172332	1.15742	0.106152	9.1714	0.0596967	4.08695	0.248151	6.0718	0.108834	4.26819
5.91745	0.0672894	1.13714	0.18755	9.55002	0.118916	1.24519	0.0575223	62.3682	4.08128	6.54385	0.102361	1.46539	0.0150216	1.02509	0.00832767	4.21483	0.213664	5.06934	0.126639	0.414562	0.0323982	7.81505	0	-15.9054	5.99471	0.0314664	0.524904	0.0868247	9.51578	0.0290192	0.304958	0.043184	-5.42497	0.0591611	1.09053	0.141166	84.0979	7.69356	9.14834	0.381861	1.57254	0.0863259	5.48959	0.130713	4.00825	0.0677206	1.68953	0.0184699	13.06
5.84015	0.0766994	1.31331	0.185127	9.53838	0.565664	5.9304	0.117654	68.3489	0.963704	1.40998	0.0342181	1.72391	0.174702	10.134	0.244752	4.05458	0.0755492	1.8633	0.0101152	0.526956	0.0380364	7.21813	0	2.28389	6.00303	0.0425542	0.708878	0.0437503	9.61743	0.0727767	0.756716	0.0722198	-5.62217	0.110294	1.96176	0.0487276	77.4956	5.06476	6.53554	0.23901	1.28462	0.076495	5.95466	0.116202	3.83078	0.1107	2.88975	0.0118462	10.2573
5.92775	0.0829658	1.39962	0.0802916	9.49747	0.159136	1.67556	0.103138	63.9699	4.06484	6.35431	0.0415892	1.87228	0.148203	7.91567	0.235758	4.36259	0.217285	4.98064	0.0174042	0.479506	0.0326453	6.80812	0	-9.44581	6.07509	0.0308905	0.508477	0.0712274	9.55569	0.0967192	1.01216	0.0899161	-6.12141	0.210164	3.43326	0.129632	67.2898	2.46355	3.6611	0.0634156	1.66907	0.0700434	4.19655	0.0828594	4.46749	0.13906	3.11271	0.0921599	8.89532
5.90746	0.0686625	1.1623	0.152937	9.40089	0.0800383	0.851391	0.0521044	64.1398	4.5309	7.0641	0.0577626	1.21794	0.299614	24.6001	0.213448	3.79368	0.284135	7.48969	0.115146	0.490508	0.035679	7.27388	0	5.32306	5.994	0.0324413	0.54123	0.0496966	9.34822	0.140209	1.49985	0.144843	-5.05934	0.296812	5.86661	0.163861	75.9016	6.05339	7.97532	0.367571	1.27111	0.0714443	5.62065	0.0638745	3.81831	0.0472063	1.23631	0.0204902	9.02034
5.90064	0.0608975	1.03205	0.0441361	9.53154	0.133696	1.40267	0.0810553	59.4984	1.78284	2.99645	0.0250464	1.28239	0.120938	9.43069	0.299195	4.04254	0.0632925	1.56566	0.0105719	0.524289	0.0332951	6.35053	0	2.56098	6.00998	0.0365492	0.608142	0.0766247	9.53619	0.0571415	0.599207	0.0922564	-5.41752	0.0840622	1.55167	0.0707853	80.6576	5.18582	6.42942	0.290267	1.31299	0.0593405	4.51949	0.0305983	3.85738	0.11773	3.05206	0.0589115	13.3675
5.78727	0.0718751	1.24195	0.182422	9.51031	0.179389	1.88626	0.0750796	62.1387	5.82147	9.36852	0.0217682	1.81567	0.305383	16.8193	0.155475	4.09057	0.0419801	1.02627	0.0104192	0.50377	0.0351326	6.97393	0	-7.58673	5.96293	0.0328826	0.55145	0.0624997	9.5047	0.0847289	0.891441	0.0502037	-4.96755	0.188369	3.792	0.0932592	62.2401	2.51671	4.04355	0.0805094	1.40505	0.11737	8.35347	0.154741	4.16335	0.166849	4.00756	0.0858843	6.16881
5.82537	0.108404	1.8609	0.0334252	9.37294	0.337415	3.59989	0.117382	71.7694	2.2705	3.1636	0.0580318	1.71834	0.183975	10.7066	0.234818	4.01942	0.170468	4.24111	0.096767	0.442972	0.0289459	6.53447	0	-12.5266	5.98819	0.0381466	0.63703	0.0248549	9.32539	0.0982774	1.05387	0.092428	-5.09014	0.0628476	1.23469	0.113519	87.2117	8.09203	9.27861	0.243432	1.69966	0.29795	17.53	0.178112	4.16671	0.386292	9.27091	0.117306	12.7337
5.90875	0.0737595	1.24831	0.136544	9.5126	0.234529	2.46546	0.0763342	67.9087	1.04036	1.532	0.017297	1.52287	0.139189	9.13991	0.268397	4.24632	0.0506591	1.19301	0.00754838	0.495992	0.0331185	6.67723	0	-0.705994	6.01569	0.0317704	0.528125	0.115636	9.4954	0.0471866	0.496942	0.0342901	-5.29014	0.119191	2.25307	0.0714194	71.613	2.33256	3.25717	0.0974144	1.39439	0.0932321	6.68623	0.185487	4.28983	0.155063	3.61467	0.0821462	6.92479
5.74882	0.0730743	1.27112	0.0964445	9.50074	0.193205	2.03357	0.103133	69.8035	4.47204	6.40661	0.0410876	1.74278	0.17878	10.2584	0.206735	3.91294	0.0607116	1.55156	0.0122807	0.582334	0.0390876	6.71223	0	9.97674	5.96133	0.0688797	1.15544	0.0602964	9.50259	0.140224	1.47564	0.0463923	-5.33035	0.212377	3.9843	0.103658	68.5148	0.897474	1.3099	0.129738	1.09544	0.144889	13.2266	0.104231	3.88221	0.345835	8.9082	0.083782	6.48971
5.84804	0.0774776	1.32485	0.206738	9.58231	0.136532	1.42484	0.0640989	60.2929	1.41172	2.34143	0.036675	1.27168	0.132629	10.4295	0.226643	4.08947	0.15425	3.77187	0.0680189	0.519141	0.0368396	7.09626	0	12.2146	5.95937	0.0223159	0.374468	0.0436962	9.54686	0.0746917	0.782369	0.0334953	-5.0769	0.161065	3.17251	0.130051	70.1907	4.12068	5.87069	0.197118	1.25375	0.118339	9.43881	0.195543	4.05924	0.167577	4.12829	0.100584	7.88103
5.80089	0.0796175	1.37251	0.0868334	9.47304	0.225086	2.37607	0.088714	62.1447	4.30479	6.92705	0.0565522	1.56737	0.221455	14.129	0.270831	4.26741	0.170916	4.00515	0.0690358	0.581741	0.0375249	6.45046	0	14.1221	6.01896	0.0291596	0.484462	0.0424236	9.49972	0.0540497	0.568961	0.0561453	-4.94118	0.0752469	1.52285	0.0728731	69.6749	4.47014	6.41571	0.165687	1.4637	0.0537434	3.67174	0.0514882	4.47196	0.190959	4.27014	0.128631	8.3816
5.87046	0.0572677	0.975524	0.0336309	9.35154	0.189336	2.02465	0.0557884	70.9179	2.63536	3.71608	0.0648586	1.95894	0.0365046	1.86349	0.00780192	4.13571	0.0706005	1.70709	0.00849799	0.533078	0.036629	6.87123	0	-6.18292	5.98367	0.03645	0.609158	0.0307377	9.41302	0.164395	1.74646	0.27355	-5.52628	0.295442	5.34614	0.161026	68.6643	1.64509	2.39584	0.140064	1.506	0.311345	20.6736	0.183727	4.12339	0.331537	8.0404	0.0204127	7.26469
5.83769	0.107808	1.84676	0.0609759	9.43474	0.160202	1.69801	0.101564	68.4987	3.06244	4.4708	0.0231236	1.55739	0.159189	10.2215	0.191291	3.94432	0.0572079	1.45039	0.00867119	0.538368	0.0357621	6.64269	0	1.84825	6.0143	0.0283335	0.471102	0.0128822	9.42908	0.234314	2.48502	0.121444	-5.26341	0.206838	3.92973	0.133139	90.269	6.29326	6.97168	0.293816	1.38345	0.104063	7.52199	0.160365	3.78467	0.0387323	1.0234	0.0151924	13.4894
5.78927	0.098778	1.70622	0.205359	9.34924	0.834224	8.92291	0.096393	64.3085	7.27934	11.3194	0.0272566	1.58646	0.166013	10.4644	0.24435	4.04103	0.124311	3.07622	0.00963038	0.539994	0.036505	6.76027	0	5.57528	5.98226	0.0387454	0.647672	0.103936	9.33389	0.10015	1.07297	0.0523738	-4.79044	0.385315	8.04341	0.115779	67.8214	31.4417	46.3596	0.121641	1.22429	0.726782	59.3634	0.0994452	4.05792	2.09608	51.6539	0.0690238	6.09772
5.83696	0.0679021	1.16331	0.0960525	9.51287	0.225774	2.37335	0.0787578	54.3411	1.41889	2.61107	0.0373603	1.32288	0.119228	9.01275	0.161506	4.13576	0.160491	3.88057	0.0735073	0.47483	0.0311531	6.5609	0	-9.32017	5.9714	0.0234138	0.392099	0.0267078	9.50501	0.084066	0.884439	0.0725296	-5.1558	0.251454	4.87711	0.199956	55.5805	5.40991	9.73346	0.139504	1.08602	0.0808761	7.447	0.0360223	4.15917	0.268822	6.46335	0.0657877	4.2637
5.8553	0.142281	2.42996	0.0978281	9.37134	0.13053	1.39286	0.0666164	70.3524	2.39057	3.398	0.162081	2.25738	0.0707629	3.13474	0.0150627	4.3614	0.451025	10.3413	0.0181593	0.541507	0.0369514	6.82381	0	3.87696	6.03199	0.0408526	0.677266	0.0255698	9.45046	0.0814373	0.861729	0.0470591	-5.03246	0.0720941	1.43258	0.125951	79.3215	4.1472	5.22835	0.189825	1.54472	0.131159	8.49075	0.29518	4.05025	0.0440122	1.08665	0.00797082	11.9153
5.87455	0.227333	3.8698	0.0566203	9.54218	0.609599	6.38846	0.089937	61.4385	4.11234	6.69342	0.0205334	0.974442	0.2066	21.2018	0.317682	3.67857	0.154151	4.19052	0.0133307	0.448483	0.0329821	7.35413	0	-20.519	6.0225	0.0418795	0.695384	0.068903	9.54724	0.089506	0.937506	0.0422657	-5.1056	0.307676	6.02625	0.440859	65.3047	2.19915	3.36753	0.0687663	1.06273	0.0244022	2.29619	0.0322878	3.98466	0.12752	3.20028	0.109561	4.60914
5.83553	0.0723155	1.23923	0.166499	9.4564	0.182199	1.92673	0.106557	76.3497	5.15925	6.7574	0.0340029	1.83495	0.236462	12.8866	0.26125	3.72981	0.0468948	1.25729	0.0113118	0.53047	0.0364437	6.87008	0	-0.147031	6.01136	0.0268387	0.446466	0.0467128	9.55444	0.144607	1.5135	0.0793972	-5.41825	0.155602	2.87181	0.116279	70.8556	2.9899	4.21971	0.0503784	1.19236	0.092891	7.79053	0.141077	3.74929	0.153208	4.08631	0.0736732	6.97377
5.91756	0.0378061	0.638879	0.0354532	9.49605	0.0898205	0.945873	0.0644819	65.7727	2.86778	4.36014	0.035264	1.48103	0.151663	10.2404	0.302647	4.18697	0.0686069	1.63858	0.00762733	0.448589	0.029103	6.48768	0	-14.3058	5.9796	0.0302376	0.50568	0.0140808	9.47923	0.0345947	0.364952	0.0372888	-5.47768	0.0976599	1.78287	0.0941996	65.7056	4.60578	7.00972	0.13419	1.26248	0.0853376	6.75954	0.175685	4.15353	0.136491	3.28615	0.0381598	5.99738
5.81848	0.0818134	1.4061	0.124336	9.49445	0.193347	2.03642	0.0966413	61.2463	4.48968	7.33054	0.0321306	1.48248	0.213667	14.4128	0.252819	4.23445	0.109995	2.59762	0.0117481	0.56768	0.0402969	7.09854	0	9.802	6.03709	0.0244599	0.405161	0.0303118	9.55937	0.0628774	0.657757	0.038269	-5.19573	0.0792497	1.52529	0.0718722	80.8247	5.85661	7.24607	0.215396	1.40758	0.191336	13.5933	0.0791976	4.15924	0.284618	6.84301	0.0666925	11.6588
5.92418	0.112435	1.89791	0.0210439	9.40589	0.116416	1.23769	0.083017	68.6817	0.300636	0.437724	0.0266087	1.38513	0.114016	8.23143	0.218488	4.12525	0.254925	6.17962	0.0105341	0.504479	0.0326461	6.47125	0	-2.34058	5.99301	0.032219	0.53761	0.0394639	9.41895	0.0882453	0.936892	0.109881	-5.59797	0.0545797	0.97499	0.092813	100.088	7.62848	7.62178	0.319965	1.41274	0.0947414	6.70622	0.194555	3.76511	0.0621646	1.65107	0.0110942	18.4426
5.87376	0.0786751	1.33943	0.188981	9.38657	0.261277	2.78352	0.0668384	53.219	1.42676	2.68093	0.0184098	1.2572	0.114155	9.08008	0.243443	3.95073	0.173443	4.39016	0.00905127	0.453409	0.0313936	6.92389	0	-18.7358	6.0255	0.0293211	0.486616	0.0718652	9.39562	0.0746394	0.794406	0.0401446	-5.55996	0.47368	8.51949	0.29484	60.5461	2.97423	4.91234	0.132463	1.54557	0.0494049	3.19654	0.0350416	4.29061	0.168015	3.91587	0.130406	6.47274
5.83885	0.0690663	1.18287	0.102713	9.60069	0.167655	1.74628	0.09388	63.7094	5.02791	7.89194	0.111294	1.454	0.110688	7.61262	0.0605534	3.89994	0.246461	6.3196	0.160541	0.478205	0.0314866	6.58434	0	-0.874739	6.01006	0.0265547	0.441838	0.0490208	9.59958	0.158302	1.64905	0.0979556	-5.03784	0.0408307	0.810479	0.0607308	69.1779	2.14765	3.10454	0.111396	1.2865	0.0638914	4.9663	0.0897417	4.01885	0.174102	4.33214	0.138779	6.99418
5.95305	0.0572026	0.960895	0.138532	9.4784	0.172305	1.81787	0.0731959	66.7481	2.92152	4.37694	0.026831	1.43366	0.199048	13.8839	0.418268	4.20572	0.0318355	0.756958	0.00746576	0.406958	0.0282368	6.93851	0	-25.4099	6.07837	0.0336163	0.553049	0.106113	9.44551	0.0775317	0.820831	0.0383356	-5.19316	0.0473324	0.911439	0.0722489	66.9704	2.72607	4.07055	0.120692	1.34596	0.0362395	2.69247	0.020805	4.42354	0.136978	3.09658	0.10763	6.36251
5.84877	0.0875535	1.49696	0.226382	9.4533	0.125608	1.32872	0.0952843	64.8769	4.46693	6.88524	0.0384916	1.57903	0.222253	14.0753	0.353243	4.21928	0.118844	2.81669	0.0236029	0.584117	0.03995	6.83939	0	28.941	5.99157	0.0402635	0.672002	0.0520003	9.46626	0.242888	2.56583	0.105909	-5.14888	0.603884	11.7284	0.259657	58.797	5.60495	9.53271	0.103105	0.997513	0.150009	15.0383	0.0796066	4.21973	0.470333	11.146	0.107243	4.87699
5.84733	0.0918401	1.57063	0.234427	9.54134	0.453045	4.74823	0.117846	66.5693	2.06768	3.10606	0.0267729	1.3356	0.133708	10.0111	0.311751	3.67508	0.180489	4.91115	0.010923	0.523695	0.0388247	7.41361	0	8.24979	6.02509	0.0410927	0.682026	0.141049	9.56308	0.0805574	0.842379	0.0326775	-5.89577	0.0795671	1.34956	0.0667432	79.3127	4.59759	5.79679	0.177612	1.26748	0.111368	8.78658	0.180392	3.69543	0.152328	4.12205	0.0788702	12.3994
5.82438	0.0719132	1.23469	0.084737	9.48045	0.209308	2.20779	0.0853934	61.6114	5.26923	8.55236	0.102968	1.79446	0.242327	13.5042	0.219638	4.15946	0.162422	3.90488	0.044347	0.54392	0.0385549	7.08834	0	3.27203	6.00982	0.0267632	0.445325	0.0285471	9.53987	0.0612674	0.642225	0.0505299	-5.42042	0.135334	2.49673	0.121001	60.2253	3.96014	6.57555	0.115826	1.31025	0.0914821	6.98204	0.150881	4.23441	0.180116	4.25364	0.0857721	6.26083
5.81793	0.0823957	1.41624	0.0522584	9.49745	0.106636	1.12279	0.0633367	66.99	2.15543	3.21754	0.0204118	1.69551	0.136104	8.02731	0.0909344	3.9521	0.0300294	0.759835	0.00822445	0.560883	0.0341938	6.09641	0	-2.09356	6.02325	0.0648241	1.07623	0.0288488	9.48974	0.106375	1.12095	0.0322388	-5.14604	0.0545967	1.06095	0.0896173	62.8139	2.38245	3.79288	0.112994	1.06423	0.0828493	7.78492	0.0319295	4.01436	0.147233	3.66765	0.0381278	5.02689
5.84792	0.0997891	1.7064	0.0232658	9.4493	0.134102	1.41917	0.0491668	55.645	0.628141	1.12884	0.0168184	1.47989	0.149325	10.0903	0.030176	4.25028	0.177944	4.18664	0.0884579	0.431459	0.0280419	6.49933	0	-25.8056	5.99688	0.0245321	0.409082	0.0123349	9.45577	0.0942962	0.997234	0.12189	-5.36305	0.145789	2.7184	0.0958202	65.737	2.70994	4.12239	0.112089	1.74283	0.0821074	4.71115	0.0281307	4.49283	0.180602	4.01979	0.117184	7.05513
5.77157	0.0644084	1.11596	0.0800851	9.49181	0.0929561	0.979329	0.0774439	67.1838	3.48223	5.18315	0.126461	1.51408	0.022582	1.49147	0.0129675	3.68288	0.0882789	2.39701	0.0149892	0.54314	0.0364961	6.71947	0	0.729588	5.98985	0.0400256	0.668223	0.0990164	9.47803	0.269405	2.84242	0.0745728	-4.75006	0.41684	8.77547	0.250284	62.839	2.54977	4.05762	0.103267	0.944731	0.099813	10.5652	0.0635189	3.76666	0.0767918	2.03872	0.0399129	4.08234
5.77961	0.078376	1.35608	0.170827	9.48593	0.224885	2.37072	0.0960625	60.1689	4.89005	8.12721	0.0447876	1.66074	0.358007	21.5571	0.0774799	4.16087	0.495682	11.9129	0.161658	0.485746	0.0363706	7.48758	0	0.838608	5.94284	0.0299338	0.503696	0.0833578	9.49224	0.177501	1.86996	0.158103	-5.73265	0.117411	2.04811	0.0575354	62.7825	2.41209	3.84197	0.115778	1.46305	0.0478866	3.27307	0.0292515	4.3254	0.201523	4.65905	0.150547	7.50181
5.88585	0.0731142	1.2422	0.0862753	9.45334	0.384728	4.06976	0.0857322	70.3356	4.85703	6.9055	0.0427158	1.96958	0.155259	7.88286	0.0463717	4.16268	0.228002	5.47728	0.162371	0.491148	0.0315641	6.42661	0	-3.38933	6.06254	0.0297449	0.490634	0.0360078	9.4447	0.0669697	0.709072	0.0371445	-5.16526	0.0718356	1.39074	0.0854304	80.592	8.84961	10.9808	0.267835	1.601	0.0658631	4.11387	0.0796595	4.14666	0.142987	3.44823	0.0906656	12.6972
5.8543	0.0769565	1.31453	0.194803	9.25589	0.22071	2.38453	0.0721598	60.2713	2.53915	4.21286	0.059772	1.82765	0.105608	5.77836	0.0639119	4.56515	0.226199	4.95491	0.0943902	0.509912	0.0384278	7.53616	0	-0.0120853	6.02436	0.051034	0.847128	0.0829807	9.30667	0.0825836	0.887359	0.0652744	-5.12186	0.0864669	1.68819	0.0699172	61.5115	1.9356	3.14673	0.107142	1.355	0.0696042	5.13685	0.0386099	4.48717	0.163998	3.65483	0.103008	5.14947
5.83102	0.0673201	1.15452	0.181743	9.25941	0.234525	2.53283	0.107135	68.1851	1.97287	2.89341	0.0242258	1.46298	0.160955	11.0019	0.353387	3.74045	0.0786302	2.10216	0.008965	0.449719	0.0309859	6.89007	0	-15.0911	5.98907	0.0365161	0.609712	0.0821769	9.29078	0.0458509	0.49351	0.0511374	-4.69779	0.0855345	1.82074	0.188126	67.8998	4.21754	6.21141	0.054168	1.29339	0.0651495	5.0371	0.0605846	4.00332	0.234664	5.86173	0.168696	4.91726
5.87004	0.0976179	1.66298	0.10791	9.52197	0.277675	2.91615	0.0675402	63.9991	2.48557	3.88375	0.0346657	1.5639	0.367461	23.4965	0.377727	4.28043	0.445488	10.4076	0.0382458	0.453847	0.0405794	8.9412	0	-10.4659	6.01558	0.0310562	0.516263	0.0597466	9.52942	0.0945846	0.992554	0.0616497	-5.05032	0.253783	5.02509	0.229573	66.0336	13.1031	19.8431	0.111286	1.25967	0.136525	10.8381	0.124291	4.26523	0.703395	16.4914	0.160011	5.55132
5.83408	0.0815868	1.39845	0.186396	9.50719	0.187589	1.97313	0.109764	72.6604	13.8292	19.0326	0.0337414	1.83995	0.428519	23.2897	0.29016	4.03499	0.249464	6.18251	0.0108662	0.51821	0.0367924	7.0999	0	4.67399	6.00868	0.0336545	0.560098	0.0846737	9.56055	0.0539937	0.564755	0.0369528	-5.12193	0.0436953	0.853103	0.0550533	73.9776	1.75236	2.36878	0.136115	1.4155	0.150459	10.6294	0.0492429	4.05486	0.280677	6.92199	0.099774	7.67337
5.83168	0.0724786	1.24284	0.186318	9.42569	0.171919	1.82394	0.0639582	70.613	2.49397	3.53189	0.0349681	2.29633	0.0402293	1.7519	0.0114949	4.31746	0.186168	4.31198	0.135758	0.496095	0.0375347	7.56603	0	1.00558	5.97504	0.0948102	1.58677	0.0153976	9.44943	0.0536588	0.567852	0.0481084	-5.51603	0.119427	2.16509	0.105915	63.2455	0.722142	1.14181	0.0192678	1.45271	0.305691	21.0428	0.0348395	4.24054	0.306544	7.2289	0.152435	6.35861
5.77791	0.0892812	1.54522	0.240144	9.39239	0.374923	3.99177	0.115813	57.7835	3.77422	6.53166	0.065485	1.2996	0.163311	12.5663	0.242265	3.8409	0.145508	3.78837	0.0236469	0.540956	0.0381541	7.05309	0	16.3386	5.98136	0.0350219	0.585518	0.100087	9.38807	0.0801944	0.854216	0.111881	-4.85742	0.115676	2.38142	0.0627023	60.7773	1.9833	3.26323	0.119124	1.09091	0.0365522	3.35061	0.0220064	3.99888	0.128888	3.2231	0.108993	4.78567
5.83412	0.075153	1.28816	0.138473	9.54456	0.206447	2.16298	0.093305	65.7911	4.62892	7.03579	0.0739456	1.65766	0.185511	11.1911	0.239642	4.21557	0.176148	4.17851	0.0227617	0.523952	0.0357904	6.83085	0	1.11755	6.02618	0.036361	0.603383	0.0976359	9.56026	0.0343314	0.359106	0.0592747	-5.20538	0.0523882	1.00642	0.0424374	69.8711	2.51872	3.60482	0.118278	1.3469	0.0820178	6.08938	0.158781	4.25647	0.110679	2.60026	0.0419106	7.25094
5.83363	0.076713	1.31501	0.195371	9.43542	0.357439	3.78827	0.0583162	61.9367	1.03146	1.66534	0.0188846	1.99087	0.201492	10.1208	0.0329465	4.45253	0.21422	4.8112	0.054266	0.525478	0.0373087	7.09995	0	-3.10417	6.02169	0.0532255	0.883897	0.0402964	9.42952	0.132906	1.40947	0.136318	-4.62466	0.170025	3.6765	0.147696	57.7254	3.73563	6.47139	0.0337224	1.47287	0.119543	8.11634	0.114494	4.69016	0.437315	9.3241	0.123411	4.97063
5.82842	0.0678711	1.16449	0.113315	9.5923	0.169673	1.76885	0.0946829	66.824	3.01391	4.51022	0.055838	1.64354	0.0960129	5.84182	0.0253319	4.03635	0.170951	4.23529	0.0863383	0.509029	0.0332051	6.52323	0	-3.70113	6.01455	0.0487916	0.811227	0.0984293	9.60373	0.140285	1.46074	0.160059	-4.82942	0.237018	4.9078	0.0841787	69.6147	3.2032	4.60134	0.0696075	1.38559	0.0781418	5.63962	0.125927	4.20623	0.132911	3.15985	0.11177	5.67248
5.83018	0.153863	2.63908	0.254034	9.49912	1.23447	12.9957	0.121685	72.2809	3.3624	4.65185	0.0324227	2.13654	0.382336	17.8951	0.337054	4.25563	0.138917	3.26432	0.0134941	0.537397	0.0418521	7.78794	0	9.21732	6.00273	0.0520782	0.867575	0.0659548	9.51632	0.125075	1.31432	0.190137	-5.08574	0.309802	6.09158	0.205195	68.9789	0.941957	1.36557	0.132568	1.29815	0.139659	10.7583	0.05611	4.07052	0.332657	8.17236	0.0776382	7.95907
5.75047	0.0882373	1.53444	0.0809138	9.28448	0.376773	4.05809	0.109474	77.4842	9.55879	12.3364	0.0512494	1.7712	0.405163	22.8751	0.399457	3.82958	0.0726252	1.89643	0.0113065	0.564931	0.0386931	6.84917	0	10.936	5.97614	0.0372678	0.62361	0.0578491	9.30319	0.178287	1.91641	0.057141	-5.27949	0.16337	3.09443	0.201226	104.111	6.56387	6.30466	0.309543	1.5813	0.468656	29.6375	0.343832	3.7858	0.408292	10.7848	0.0400449	19.7177
5.90249	0.070469	1.19389	0.154195	9.38893	0.163394	1.74028	0.0584905	73.2187	7.17801	9.80351	0.0262136	2.11718	0.072107	3.40581	0.0101906	4.08914	0.199592	4.88103	0.100349	0.470642	0.0336411	7.14792	0	-11.3164	6.03527	0.0350914	0.581439	0.0887125	9.45539	0.091535	0.968072	0.0492437	-5.04043	0.185445	3.67914	0.122028	74.6357	4.58676	6.14553	0.134948	1.66721	0.172427	10.3422	0.161069	4.10386	0.235477	5.73795	0.120211	8.14954
5.89634	0.0680232	1.15365	0.15966	9.57531	0.204881	2.13968	0.115075	69.8857	2.21596	3.17083	0.0248066	1.50154	0.201241	13.4023	0.449507	4.21044	0.0571683	1.35777	0.00827529	0.487345	0.0337129	6.91767	0	4.97899	5.98258	0.0395745	0.661496	0.102187	9.55202	0.174559	1.82745	0.0528532	-5.2401	0.0878088	1.67571	0.0500588	74.5573	4.0286	5.40336	0.240747	1.43411	0.157494	10.982	0.10545	4.30789	0.214945	4.98955	0.105675	8.56627
5.90481	0.0875845	1.48328	0.0662738	9.56509	0.166401	1.73967	0.10493	66.4211	1.22724	1.84767	0.0264822	1.55911	0.152515	9.78215	0.27655	4.04736	0.0607034	1.49983	0.00938066	0.502949	0.0325753	6.47685	0	1.17743	6.00163	0.0442255	0.736891	0.0603247	9.54019	0.141455	1.48273	0.165207	-5.35151	0.284779	5.32148	0.144233	65.5061	2.36224	3.60614	0.148286	1.12203	0.0678726	6.04912	0.104689	3.91572	0.0582656	1.48799	0.0313598	6.33294
5.92577	0.0586489	0.989727	0.0292691	9.36748	0.113599	1.21269	0.0493141	67.0925	3.46077	5.15821	0.0442971	1.7258	0.0209286	1.21269	0.00479514	4.23934	0.24085	5.68132	0.164526	0.509656	0.0323882	6.35491	0	3.75782	6.04459	0.0373808	0.618417	0.0465605	9.38574	0.132609	1.41288	0.131977	-5.56493	0.135939	2.44277	0.0896408	67.7278	1.66845	2.46346	0.0459633	1.48675	0.16262	10.9379	0.159893	4.33454	0.256599	5.91988	0.146229	7.66243
5.86588	0.0731889	1.24771	0.118506	9.46497	0.234678	2.47943	0.0951378	66.0051	5.16736	7.82874	0.0350178	1.60963	0.232807	14.4634	0.258388	3.88877	0.0409187	1.05223	0.0108176	0.531952	0.0380444	7.15184	0	-0.638125	6.0685	0.0514863	0.84842	0.0709723	9.46036	0.320914	3.39219	0.0751014	-5.28768	0.411741	7.78681	0.118336	66.9806	1.21328	1.8114	0.101267	1.17313	0.0812748	6.92801	0.173236	3.92938	0.121795	3.09959	0.0435597	7.57406
5.82509	0.0702126	1.20535	0.155324	9.34903	0.222344	2.37825	0.109526	70.7663	2.4108	3.4067	0.0311637	1.72526	0.18679	10.8268	0.317475	3.73035	0.0752706	2.01779	0.0121226	0.502405	0.0371375	7.39194	0	-1.0453	5.99947	0.0361982	0.603356	0.073521	9.37611	0.070818	0.755303	0.0760285	-5.03022	0.173246	3.44411	0.225872	67.4026	2.07334	3.07605	0.0640955	1.17763	0.0603501	5.1247	0.062185	3.78944	0.148388	3.91582	0.131694	6.40445
5.86186	0.0859107	1.46559	0.0309123	9.55404	0.225041	2.35545	0.0836447	62.765	2.70154	4.30421	0.0168963	1.45802	0.208378	14.2919	0.310496	3.81324	0.0376026	0.986106	0.00850341	0.467727	0.0301803	6.45253	0	-18.5804	6.03011	0.0189878	0.314884	0.0170117	9.59041	0.0488387	0.509245	0.0441411	-5.23628	0.218547	4.17371	0.0867238	62.8741	0.534254	0.84972	0.010011	1.21963	0.0979168	8.02842	0.195141	3.96374	0.0965936	2.43693	0.0658164	6.32658
5.91919	0.0637746	1.07742	0.0945119	9.66883	0.14429	1.49232	0.0830811	63.4519	1.52949	2.41048	0.0276807	1.65186	0.198535	12.0189	0.40345	4.20979	0.0627647	1.49092	0.00849356	0.483959	0.033661	6.95533	0	0.888339	6.01358	0.0318518	0.529666	0.0616359	9.63282	0.0309148	0.320932	0.0345122	-4.94897	0.224621	4.53873	0.242429	71.8445	2.86536	3.98829	0.216581	1.43453	0.18521	12.9109	0.187182	4.02672	0.25666	6.37393	0.0889768	7.81494
[truncated: 164 more columns]

## Sheet: Simulation_4
Estim_model_1																									Estim_model_3
LG_INOC				LG_POPMAX				MGT				KC50S				KMAX				SDIN				objfunc	LG_INOC				LG_POPMAX				LG_MUTF				MGT				KC50S				KMAX				KC50R
mean	se	RSE	sd	mean	se	RSE	sd	mean	se	RSE	sd	mean	se	RSE	sd	mean	se	RSE	sd	mean	se	RSE	sd		mean	se	RSE	sd	mean	se	RSE	sd	mean	se	RSE	sd	mean	se	RSE	sd	mean	se	RSE	sd	mean	se	RSE	sd	mean
5.84617	0.0634044	1.08455	0.146889	9.3985	0.0947053	1.00766	0.0651869	62.3753	6.36255	10.2004	0.196184	1.57287	0.0583798	3.71168	0.0188771	4.15635	0.303577	7.30394	0.0663585	0.481189	0.0335467	6.97163	0	-6.42835	5.99968	0.0311383	0.518999	0.0272175	9.40234	0.0498085	0.529746	0.030969	-5.32973	0.0516626	0.969327	0.0530028	78.5361	5.80498	7.39148	0.311985	1.52927	0.0402654	2.63299	0.0508871	4.03242	0.0461508	1.14449	0.0231481	10.9035
5.84412	0.058007	0.99257	0.168165	9.43769	0.0672918	0.713012	0.0613403	58.851	4.24147	7.20714	0.124612	1.29273	0.0220891	1.70872	0.0163793	4.04236	0.226115	5.59365	0.151823	0.373247	0.025744	6.89731	0	-26.7636	5.9664	0.0528562	0.885898	0.0667495	9.43757	0.0641422	0.679647	0.0371608	-4.18532	0.0951694	2.27388	0.106238	65.2927	3.05424	4.67777	0.137356	1.39223	0.15226	10.9364	0.151828	4.19951	0.178773	4.25699	0.14965	4.35376
5.95768	0.0719764	1.20813	0.173171	9.58231	0.267477	2.79136	0.0648714	67.7152	1.70604	2.51943	0.0447444	1.35706	0.139888	10.3082	0.27565	4.06409	0.0566979	1.39509	0.0121503	0.547187	0.0377614	6.90101	0	11.9701	6.05384	0.0467603	0.772408	0.109731	9.57267	0.0510619	0.533413	0.0439572	-5.31655	0.0353003	0.66397	0.0442842	87.6263	6.01153	6.86041	0.295997	1.30352	0.171867	13.1848	0.165073	3.8546	0.16337	4.23831	0.0224242	12.5616
5.91435	0.0582589	0.985044	0.152911	9.47902	0.212585	2.24269	0.0830379	68.9437	0.858735	1.24556	0.046921	1.46189	0.0892122	6.10254	0.0198301	3.8673	0.175431	4.53628	0.17077	0.440235	0.0314002	7.13261	0	-9.64888	6.023	0.0713447	1.18454	0.0242409	9.49584	0.0712435	0.75026	0.109519	-5.08299	0.200994	3.95426	0.261043	67.1823	2.54956	3.79499	0.0560372	1.14117	0.0514313	4.5069	0.0588106	3.83559	0.166527	4.34162	0.156824	4.6183
5.87901	0.0656855	1.11729	0.151045	9.3494	0.120967	1.29385	0.0751656	72.036	5.72916	7.95319	0.03691	1.94668	0.261261	13.4209	0.0572989	4.33603	0.183263	4.22651	0.147996	0.458779	0.0335292	7.30835	0	-11.2573	6.02226	0.0597188	0.991634	0.065455	9.35949	0.0406059	0.433847	0.0475258	-4.7171	0.800873	16.9781	0.214323	66.5453	2.90625	4.36732	0.0525087	1.42044	0.0792665	5.58041	0.0618207	4.42968	0.232806	5.25559	0.134913	4.90987
5.86235	0.0810588	1.3827	0.168894	9.59995	0.381615	3.97517	0.0915585	65.0188	1.07397	1.65179	0.0317432	1.32113	0.155653	11.7818	0.230522	3.84284	0.125602	3.26848	0.00828819	0.512714	0.0387773	7.56314	0	-3.12989	6.03911	0.0523871	0.867464	0.0309228	9.62896	0.205216	2.13124	0.0788337	-4.91845	0.21868	4.44612	0.0685954	80.0557	6.39808	7.99203	0.223661	1.2852	0.105017	8.17124	0.0588207	3.81548	0.274116	7.18431	0.0179564	8.0141
5.8551	0.143543	2.45158	0.0890675	9.51977	0.0675386	0.709456	0.0793447	61.8224	2.33618	3.77885	0.0200856	1.58642	0.0352711	2.22331	0.0109833	4.1702	0.278832	6.6863	0.0970688	0.47139	0.0375907	7.97444	0	-12.9559	6.00068	0.0391472	0.652378	0.0499275	9.53624	0.0869939	0.912246	0.145231	-5.01258	0.0903728	1.80292	0.11795	85.7201	5.83366	6.80547	0.240223	2.1964	0.0941375	4.28599	0.0704814	4.39496	0.244368	5.56019	0.159722	13.4612
5.82941	0.0529648	0.908579	0.061945	9.58642	0.172731	1.80183	0.0860304	75.5194	5.02528	6.65429	0.231729	1.6908	0.186205	11.0128	0.0310399	3.78478	0.114227	3.01806	0.0411002	0.537349	0.0358135	6.66484	0	3.47147	6.00784	0.0645855	1.07502	0.0345767	9.64302	0.0536098	0.555943	0.11636	-6.10623	0.130493	2.13704	0.121244	74.9286	2.84889	3.80213	0.108311	1.36911	0.175324	12.8058	0.230599	3.85289	0.204166	5.29904	0.0931334	8.59822
5.88192	0.0578253	0.983102	0.192699	9.55757	0.154024	1.61154	0.0640445	53.5443	1.16908	2.18339	0.0176526	0.913976	0.0878937	9.61664	0.284938	3.66977	0.0411268	1.12069	0.00835897	0.334285	0.0232861	6.96595	0	-43.7552	5.96997	0.0296723	0.497027	0.0927065	9.55342	0.161199	1.68734	0.377891	-5.80311	0.184046	3.17151	0.281216	53.585	0.77516	1.4466	0.0201952	0.900022	0.108733	12.0812	0.0786459	3.79234	0.152612	4.0242	0.0951442	3.03819
5.83071	0.18496	3.17216	0.127791	9.57177	0.155023	1.61958	0.0895801	58.6793	17.652	30.0821	0.0270093	1.08203	0.711161	65.7246	0.12672	3.78479	0.208034	5.49658	0.113731	0.521295	0.0377809	7.2475	0	0.837523	6.02387	0.0316281	0.525047	0.0918615	9.61053	0.0775174	0.806588	0.0443715	-5.26724	0.0813709	1.54485	0.0474275	81.3428	5.55271	6.82631	0.26839	1.30371	0.0311373	2.38835	0.0144792	3.84991	0.142971	3.71361	0.117106	9.82836
5.87593	0.050926	0.866688	0.0510651	9.48625	0.113895	1.20064	0.0863423	65.5536	1.20005	1.83064	0.0196033	1.27847	0.130485	10.2063	0.318448	3.77291	0.0305394	0.80944	0.00833831	0.451212	0.0298612	6.618	0	-19.9283	6.01865	0.0519087	0.862463	0.0138874	9.51367	0.0411962	0.433022	0.0372772	-5.60872	0.0541073	0.964701	0.109023	85.077	4.65739	5.47433	0.189596	1.5215	0.0549758	3.61328	0.12263	3.82591	0.0866055	2.26366	0.0788	12.365
5.85981	0.0663476	1.13225	0.174672	9.58598	0.171416	1.7882	0.071277	63.2536	6.69787	10.5889	0.0644893	1.21748	0.301456	24.7607	0.321658	4.0375	0.184214	4.56258	0.0483313	0.458024	0.0324089	7.07582	0	-10.7957	6.00387	0.0516787	0.860755	0.123035	9.6313	0.142932	1.48403	0.103644	-5.83545	0.359563	6.1617	0.157211	83.6463	5.11271	6.1123	0.236131	1.33593	0.152044	11.3811	0.265567	3.92345	0.138329	3.5257	0.0686952	10.9998
5.8014	0.162976	2.80926	0.0480029	9.40659	0.313859	3.33658	0.0800399	59.1858	0.613729	1.03695	0.0167015	1.15643	0.230112	19.8985	0.267069	3.7143	0.0934379	2.51563	0.00706567	0.489249	0.0310262	6.34159	0	-14.4368	5.97371	0.0409105	0.684843	0.017521	9.42502	0.12366	1.31203	0.0772393	-5.29981	0.160367	3.0259	0.0662131	77.2042	6.70087	8.6794	0.231622	1.27774	0.0998383	7.81369	0.164915	3.70176	0.123521	3.33683	0.0235245	9.07432
5.8822	0.0564429	0.959555	0.165274	9.51322	0.265968	2.79577	0.0713557	58.6297	0.688534	1.17438	0.0244612	1.03721	0.141011	13.5953	0.303961	3.87847	0.124815	3.21815	0.0482216	0.383879	0.0266609	6.94513	0	-29.2391	5.9941	0.0341531	0.569778	0.0174417	9.51694	0.0298916	0.314089	0.0606391	-4.76776	0.0792156	1.66148	0.0673194	70.0479	3.2369	4.62098	0.156538	1.38213	0.0189859	1.37366	0.0201089	4.0763	0.134415	3.29748	0.124071	5.79528
5.85542	0.0728269	1.24375	0.20396	9.44124	0.225878	2.39246	0.0653997	64.6525	3.66059	5.66194	0.205877	1.62064	0.0490463	3.02635	0.010743	3.92821	0.0849869	2.1635	0.0208253	0.49753	0.0343288	6.89985	0	-2.50681	6.03666	0.0339076	0.561694	0.0672054	9.46011	0.0283495	0.299675	0.0392606	-5.59264	0.0901383	1.61173	0.0690213	69.6838	3.81382	5.47303	0.189609	1.31188	0.14313	10.9103	0.150955	3.90813	0.166331	4.25604	0.0705519	8.15773
5.8908	0.0635352	1.07855	0.182667	9.62187	0.124386	1.29275	0.0609945	56.8731	7.2749	12.7915	0.115159	1.07402	0.152029	14.1552	0.156923	3.91183	0.219046	5.59959	0.0680462	0.423363	0.029309	6.92289	0	-18.5588	6.0222	0.0299313	0.497016	0.0635923	9.61418	0.0361545	0.376054	0.0358863	-4.87214	0.0771637	1.58377	0.0758821	67.7646	3.42537	5.05481	0.150146	1.40655	0.066757	4.74614	0.048327	4.1853	0.166138	3.96956	0.125398	5.44121
5.83048	0.0720117	1.23509	0.224368	9.61327	0.302898	3.15084	0.0888964	74.1251	0.516851	0.697269	0.0164328	1.56658	0.134638	8.5944	0.233602	3.85468	0.0658388	1.70802	0.00828547	0.451185	0.0315371	6.98985	0	-16.0856	5.96138	0.0378526	0.634964	0.110616	9.64086	0.0547127	0.567509	0.0619314	-5.75536	0.170054	2.9547	0.125443	76.8763	2.45241	3.19007	0.0780548	1.41901	0.106187	7.48314	0.169567	3.93508	0.145523	3.69809	0.0936531	7.42276
5.90005	0.0691443	1.17193	0.195615	9.69711	0.147844	1.52462	0.0776731	65.4654	1.27267	1.94404	0.0142975	1.27863	0.107947	8.44244	0.134821	3.74409	0.0512263	1.36819	0.00671481	0.455681	0.0317432	6.96609	0	-21.9088	6.02766	0.0382543	0.634646	0.102552	9.68916	0.1022	1.05479	0.129141	-4.96453	0.112071	2.25742	0.0870079	61.7912	1.30177	2.10672	0.0311767	0.981127	0.160676	16.3767	0.242813	3.79706	0.122787	3.23373	0.0377268	3.061
5.83433	0.078095	1.33854	0.0516296	9.48586	0.0545441	0.575004	0.0677371	63.6318	4.13493	6.49821	0.109494	1.41805	0.0196083	1.38277	0.00765435	3.7847	0.0734315	1.94022	0.0297991	0.477037	0.0292282	6.12702	0	-17.6797	5.99534	0.087987	1.46759	0.0292552	9.53062	0.0563752	0.591517	0.0312578	-5.78318	0.297369	5.14196	0.220872	65.4664	1.91347	2.92282	0.111266	1.18418	0.164964	13.9307	0.152137	3.85033	0.256503	6.66186	0.0591397	5.44161
5.87766	0.0617739	1.051	0.170836	9.60909	0.129172	1.34427	0.082706	65.1842	1.68448	2.58418	0.0205036	1.34563	0.151392	11.2506	0.301458	3.99459	0.0394839	0.988435	0.00722914	0.446718	0.0312469	6.99478	0	-17.2597	6.01683	0.0573091	0.952479	0.0385964	9.58717	0.111477	1.16277	0.0541878	-5.91084	0.202428	3.42469	0.058991	95.6983	11.1221	11.622	0.293761	1.53328	0.276546	18.0362	0.257377	3.83214	0.133323	3.47908	0.0107402	18.3719
5.8287	0.0674191	1.15668	0.0762971	9.49404	0.0801215	0.843914	0.0598163	64.2385	1.40291	2.1839	0.0803938	1.69119	0.0400198	2.36637	0.00919613	3.8884	0.32675	8.40319	0.0217775	0.479052	0.0367268	7.66655	0	-19.8596	5.9765	0.0433004	0.724511	0.0275522	9.51868	0.0423379	0.444788	0.0347346	-5.94883	0.187333	3.14907	0.204364	61.9835	0.999253	1.61213	0.0532499	1.28366	0.167943	13.0832	0.134007	3.90837	0.155766	3.98544	0.0620321	5.49502
5.8926	0.0577241	0.979603	0.101995	9.55679	0.0988776	1.03463	0.0855505	73.0842	11.7177	16.0332	0.1061	1.47585	0.423764	28.7133	0.321027	3.89987	0.213133	5.46511	0.0969624	0.457742	0.0351783	7.68518	0	-9.50704	6.03545	0.0412693	0.683782	0.14717	9.59271	0.116976	1.21943	0.0712082	-5.36941	0.0761597	1.4184	0.064125	90.5284	6.43243	7.10543	0.191487	1.85083	0.129428	6.99293	0.0383794	4.12905	0.259168	6.27669	0.130017	14.4778
5.88311	0.0617227	1.04915	0.0881756	9.49251	0.105148	1.10769	0.0779631	59.4527	1.47406	2.47939	0.0180999	1.30596	0.147517	11.2957	0.262324	3.85068	0.0515723	1.33931	0.00996698	0.453678	0.0374837	8.26219	0	-23.3841	6.05303	0.0530387	0.876234	0.076423	9.55318	0.138109	1.44569	0.0943154	-5.06663	0.177955	3.51229	0.100399	71.9545	1.64384	2.28455	0.0860746	1.76054	0.335865	19.0774	0.0853338	4.2563	0.290894	6.83442	0.143063	7.94116
5.82588	0.0604872	1.03825	0.135085	9.52147	0.217884	2.28835	0.0719821	72.6423	5.51225	7.58821	0.207536	1.57033	0.201967	12.8614	0.0598779	3.92703	0.24601	6.26454	0.0664912	0.449753	0.0318912	7.09082	0	-14.9807	5.978	0.0394741	0.660323	0.0339333	9.56755	0.0458916	0.479658	0.0958234	-5.23591	0.165492	3.16071	0.0990031	92.3685	6.14286	6.65038	0.231327	1.66025	0.224947	13.549	0.231492	3.93684	0.170713	4.33629	0.0791404	11.8572
5.97522	0.0538326	0.900931	0.0219894	8.71538	0.502301	5.76339	1.49201	55.6729	6.16713	11.0774	0.253661	1.06523	0.115284	10.8224	0.099065	4.18352	0.237736	5.68268	0.0209834	0.271685	0.0193427	7.11954	0	-57.1685	6.0089	0.0315452	0.524975	0.0421605	9.45668	0.0792411	0.837938	0.0634219	-5.18218	0.100266	1.93481	0.118991	72.3221	2.83737	3.92325	0.169647	1.54426	0.0403529	2.61309	0.0192833	4.21885	0.148814	3.52737	0.106212	5.42341
5.82272	0.150068	2.57728	0.0646083	9.41648	0.384238	4.08048	0.0986404	62.8547	4.52683	7.20206	0.0251159	1.09421	0.279063	25.5037	0.266683	3.67179	0.101966	2.77701	0.0117905	0.567194	0.0380044	6.70041	0	5.75592	6.03128	0.0365	0.605177	0.0449421	9.46822	0.0903611	0.954362	0.0578965	-5.35316	0.095789	1.78939	0.0729809	93.9036	8.86556	9.44113	0.364723	1.23322	0.126403	10.2498	0.217883	3.64569	0.0696942	1.91169	0.0114904	15.8338
5.8418	0.0613582	1.05033	0.0454725	9.40172	0.179431	1.90849	0.0937626	62.325	1.65521	2.65577	0.0261414	1.28884	0.104522	8.10977	0.240429	3.8218	0.0795763	2.08217	0.00972931	0.462285	0.0296754	6.41927	0	-20.4379	5.99532	0.0193639	0.322984	0.0149307	9.44723	0.111452	1.17973	0.123447	-5.15824	0.0958074	1.85737	0.158182	78.5708	3.28556	4.18165	0.18583	1.39163	0.107049	7.69232	0.0997363	3.80924	0.139379	3.65897	0.0215058	8.23717
5.86194	0.0873578	1.49025	0.0543972	9.44106	0.229512	2.431	0.0613073	65.1315	7.58562	11.6466	0.0548372	1.80626	0.438927	24.3003	0.282877	4.25351	0.0890254	2.09299	0.0167847	0.454551	0.0300114	6.60243	0	-19.74	5.99228	0.0488058	0.814477	0.115625	9.48167	0.0521121	0.549609	0.034231	-5.6434	0.452616	8.02027	0.0658398	72.4321	6.94032	9.58182	0.211498	1.67302	0.03193	1.90852	0.0123897	4.22384	0.153219	3.62747	0.0137482	9.59008
5.87122	0.076657	1.30564	0.184148	9.5252	0.195453	2.05196	0.074385	65.2792	3.54494	5.43043	0.0377196	1.46785	0.357183	24.3338	0.230919	3.92	0.207481	5.29288	0.0141109	0.508437	0.0353952	6.96157	0	-4.18428	6.03309	0.0237126	0.393042	0.0172837	9.54309	0.0732729	0.767812	0.0430546	-5.1777	0.417767	8.06858	0.119285	83.9431	5.61167	6.68508	0.256554	1.31601	0.0583235	4.43183	0.021261	3.70504	0.0455784	1.23017	0.00858754	11.3169
5.99502	0.0581367	0.96975	0.0623728	9.51182	0.0510601	0.536807	0.0552813	59.5336	6.7446	11.3291	0.051592	0.933735	0.229742	24.6046	0.157278	3.73638	0.38326	10.2575	0.10041	0.409378	0.0338584	8.2707	0	-28.7028	6.12012	0.0362803	0.592804	0.0205112	9.50785	0.0592572	0.623244	0.0397019	-4.57775	0.225692	4.9302	0.318749	63.7412	2.05274	3.22044	0.0760786	0.883894	0.151481	17.1379	0.133138	3.79621	0.160345	4.22382	0.1169	3.1953
5.91192	0.075774	1.28172	0.170834	9.45078	0.213724	2.26144	0.0623005	52.8646	0.720989	1.36384	0.0383488	1.21548	0.216779	17.8349	0.331316	4.2053	0.164165	3.90376	0.025546	0.444166	0.0330367	7.43792	0	-15.1802	6.04862	0.0497742	0.822902	0.0234477	9.45817	0.0510767	0.540027	0.087754	-5.16531	0.264193	5.11476	0.152286	74.2773	5.31371	7.15388	0.246939	1.56837	0.285285	18.19	0.24966	4.07166	0.244966	6.01637	0.0381398	9.67979
5.85334	0.088146	1.50591	0.111941	9.45731	0.0612133	0.647258	0.0943235	73.6184	7.84459	10.6557	0.0449383	1.60337	0.0195883	1.2217	0.0120453	3.71978	0.381448	10.2546	0.169283	0.476301	0.0343258	7.20674	0	-6.80703	6.00487	0.016169	0.269265	0.0150853	9.42974	0.152326	1.61538	0.316529	-5.78768	0.108624	1.87681	0.0995119	71.2525	3.27963	4.60282	0.10682	1.1812	0.122844	10.3999	0.171685	3.76818	0.195355	5.18433	0.134272	6.25288
5.96647	0.0609111	1.02089	0.133055	9.42765	0.136636	1.44931	0.0620846	55.7522	1.82621	3.27559	0.0317255	0.966556	0.105269	10.8911	0.217946	3.96572	0.202154	5.09754	0.0452015	0.463041	0.0323789	6.99267	0	-9.76732	6.04117	0.0325392	0.538624	0.075059	9.41741	0.0270956	0.287718	0.0448017	-5.41564	0.162416	2.99902	0.0575612	93.3312	9.4045	10.0765	0.428322	1.49915	0.0875032	5.83683	0.096149	3.7995	0.0813345	2.14066	0.0139356	15.0913
5.82809	0.0672839	1.15448	0.142839	9.51991	0.259455	2.72539	0.0883971	60.1317	1.28258	2.13295	0.0243842	1.07411	0.150219	13.9855	0.266349	3.47366	0.0682541	1.96491	0.0103822	0.476188	0.0330686	6.94444	0	-15.2349	5.97809	0.145652	2.43643	0.0333193	9.54086	0.0764996	0.80181	0.194382	-5.53423	0.539433	9.74721	0.143273	73.0003	3.00075	4.1106	0.166996	1.22245	0.130792	10.6991	0.224394	3.5031	0.16999	4.85255	0.0671321	7.10086
5.90278	0.0489354	0.829023	0.128148	9.48915	0.188315	1.98453	0.0679512	56.0872	0.518744	0.924888	0.0204182	1.12659	0.0976282	8.6658	0.246496	3.76767	0.0315871	0.838372	0.00676701	0.403221	0.0287471	7.12937	0	-34.182	6.01988	0.0529263	0.879191	0.121241	9.49316	0.144017	1.51707	0.0496087	-4.9433	0.0884587	1.78947	0.0804857	71.8097	3.3867	4.71621	0.192687	1.40633	0.0736553	5.23742	0.00839316	3.75648	0.069444	1.84865	0.0106392	5.79613
5.93267	0.0564784	0.95199	0.148348	9.47692	0.0688699	0.726711	0.0530875	61.2044	2.72096	4.44569	0.0283435	1.22651	0.159581	13.011	0.361282	3.92037	0.0834824	2.12945	0.0173011	0.399556	0.0279607	6.99793	0	-26.5739	6.00564	0.0401915	0.669229	0.0241154	9.49263	0.290775	3.06316	0.0822562	-5.71968	0.779192	13.623	0.632463	70.7398	6.27718	8.87362	0.202001	1.26819	0.0575224	4.53578	0.027533	3.87501	0.124383	3.20987	0.0668082	7.45209
5.85442	0.0733764	1.25335	0.158994	9.53426	0.133923	1.40465	0.0849935	64.2372	6.03851	9.40033	0.0470769	1.57308	0.297323	18.9007	0.200574	4.22022	0.128578	3.04672	0.041191	0.522613	0.0362127	6.92916	0	-0.974247	6.05113	0.0260642	0.430733	0.0570429	9.60134	0.0399601	0.416193	0.042868	-5.14813	0.106604	2.07074	0.0430978	71.5169	2.97734	4.16313	0.115742	1.49392	0.0187042	1.25203	0.017105	4.39134	0.117504	2.67581	0.090321	7.38875
5.87608	0.057898	0.985317	0.149695	9.67862	0.072263	0.746625	0.0678072	55.373	6.25174	11.2902	0.0565745	1.04262	0.0853247	8.18371	0.0670528	3.86034	0.233529	6.04943	0.117253	0.439233	0.030706	6.99081	0	-14.9803	6.00629	0.0511855	0.852199	0.058346	9.69118	0.0431877	0.44564	0.0356513	-4.72714	0.23775	5.02948	0.191903	64.077	5.40059	8.42828	0.120434	1.29499	0.027626	2.13329	0.0316318	4.11803	0.30235	7.34211	0.146965	4.4836
5.94841	0.245143	4.12115	0.0117238	9.39917	0.257947	2.74436	0.0714533	63.9861	4.00146	6.25365	0.0102851	1.46528	0.817978	55.824	0.272408	4.18242	0.330985	7.91373	0.00506221	0.406741	0.0379134	9.32125	0	-28.3023	5.98222	0.0704875	1.17828	0.021084	9.39324	0.327258	3.48397	0.124	-5.14026	0.114879	2.23489	0.0880397	76.9295	5.95529	7.74124	0.213951	1.58716	0.120284	7.5786	0.195589	4.03499	0.194181	4.81242	0.0196018	8.15365
5.85308	0.0751461	1.28387	0.18933	9.42245	0.154261	1.63717	0.0712038	67.5251	1.60775	2.38096	0.0141836	1.35248	0.164453	12.1594	0.211423	3.55643	0.0434971	1.22306	0.00486372	0.459464	0.0319588	6.95566	0	-20.0787	6.02392	0.0520888	0.864699	0.0524645	9.41298	0.144061	1.53046	0.0412214	-4.48305	0.178216	3.97534	0.0454028	79.0558	2.72169	3.44274	0.165561	1.42409	0.0943278	6.62372	0.0213919	3.74593	0.163969	4.37724	0.111203	6.84014
5.85167	0.0737802	1.26084	0.215715	9.56573	0.176665	1.84685	0.0727922	72.3378	7.80967	10.7961	0.0963455	1.76355	0.486019	27.5591	0.15234	4.10266	0.416524	10.1525	0.0721716	0.468281	0.0346472	7.39881	0	-10.8559	6.00057	0.0193346	0.322212	0.0225355	9.58436	0.027622	0.288198	0.0333213	-4.86077	0.052164	1.07316	0.0475889	87.6685	5.43583	6.20043	0.225426	1.73757	0.0181332	1.0436	0.023992	4.09621	0.116081	2.83386	0.0825698	10.6708
5.91682	0.0638667	1.07941	0.148859	9.52171	0.256641	2.69533	0.065176	60.301	4.17714	6.92714	0.0330939	1.12103	0.0159778	1.42529	0.00458278	4.18754	0.19807	4.72999	0.161907	0.454876	0.0426495	9.37607	0	-5.54789	5.96999	0.107686	1.80379	0.0713512	9.51059	0.197247	2.07398	0.156152	-5.51432	0.62006	11.2445	0.0730337	89.8652	20.3259	22.6182	0.294477	1.59225	0.0984245	6.18149	0.0677601	4.06072	0.501797	12.3574	0.178682	15.0901
5.92272	0.0365944	0.617864	0.0498376	9.65267	0.0515743	0.5343	0.0583508	50.0395	3.47975	6.954	0.0956075	0.918128	0.00293753	0.319948	0.00150788	4.12415	0.185899	4.50756	0.077707	0.392464	0.026377	6.72086	0	-30.3973	5.97186	0.0393509	0.658939	0.0445167	9.65777	0.102502	1.06135	0.162392	-5.64604	0.142934	2.53157	0.137892	65.9463	4.24819	6.44188	0.256865	1.24466	0.0430261	3.45684	0.0567141	4.01017	0.138339	3.44969	0.0818083	6.72155
6.06754	0.0865341	1.42618	0.0228993	9.47092	0.0830708	0.877114	0.0300894	59.5091	1.5954	2.68094	0.134921	1.1782	0.00476392	0.404338	0.00073549	4.3487	0.292439	6.72474	0.0842373	0.479418	0.0306279	6.38856	0	-3.662	6.00995	0.0514871	0.856697	0.0266883	9.48171	0.108339	1.14261	0.0809526	-5.70704	0.198133	3.47173	0.0911482	76.4766	6.78025	8.86579	0.388997	1.56021	0.141568	9.07369	0.142829	4.21064	0.0683315	1.62283	0.0131389	13.6646
5.94749	0.0575302	0.967302	0.074703	9.48544	0.0797382	0.840638	0.0778975	68.1313	1.27896	1.87721	0.0318321	1.35223	0.138187	10.2191	0.319213	4.12567	0.112848	2.73527	0.01704	0.501636	0.0344272	6.86298	0	3.00219	6.01799	0.0992022	1.64843	0.0348281	9.51136	0.0571429	0.600786	0.0445811	-5.74945	0.322993	5.6178	0.0848849	81.784	8.17412	9.99476	0.159478	1.64381	0.423733	25.7776	0.107048	4.26965	0.733929	17.1895	0.142746	12.0859
5.84113	0.0799441	1.36864	0.132329	9.44873	0.44107	4.66804	0.0632732	63.1409	0.787468	1.24716	0.0336107	1.55236	0.504201	32.4795	0.236258	3.8655	0.421964	10.9162	0.0118664	0.45415	0.0337449	7.43034	0	-22.2465	5.99591	0.0240183	0.400578	0.049958	9.4791	0.0890929	0.939888	0.0434121	-4.98219	0.0878779	1.76384	0.0929532	76.6295	4.74074	6.18658	0.207923	1.45539	0.0955288	6.56379	0.152481	3.80442	0.110976	2.91703	0.0213659	8.5427
5.82906	0.0542926	0.931412	0.111548	9.51805	0.126252	1.32645	0.0798001	62.5069	4.37899	7.00562	0.0395614	1.33318	0.288807	21.6629	0.299332	3.93981	0.124045	3.1485	0.0656264	0.418959	0.028469	6.79518	0	-22.6231	5.96737	0.0311983	0.522814	0.013227	9.53271	0.184247	1.93278	0.0908979	-5.2549	0.18235	3.4701	0.0971236	87.5178	11.6153	13.272	0.381697	1.75976	0.0806186	4.58124	0.185903	4.01469	0.349542	8.70656	0.0304561	15.8344
5.80443	0.0753149	1.29754	0.115354	9.47811	0.296731	3.1307	0.0866273	65.2026	2.13633	3.27645	0.0503306	1.38034	0.134702	9.7586	0.201502	4.09229	0.120464	2.94368	0.0277564	0.515379	0.0382645	7.42454	0	-2.75401	5.97213	0.0368603	0.617205	0.0836919	9.51723	0.105391	1.10737	0.0841789	-5.08131	0.162183	3.19175	0.130347	94.2684	7.67401	8.14059	0.323421	1.59375	0.114721	7.19815	0.151949	4.01576	0.101376	2.52444	0.0521669	13.0795
5.9673	0.0631138	1.05766	0.138878	9.58158	0.188641	1.96879	0.0588438	63.9294	13.4475	21.0349	0.0335936	1.27419	0.241877	18.9829	0.330517	3.92486	0.0731859	1.86467	0.00951961	0.501561	0.0408972	8.15398	0	-0.51867	6.06542	0.0432746	0.713465	0.0676265	9.59701	0.059367	0.618599	0.0534027	-5.10884	0.183997	3.60154	0.188511	76.4876	4.95218	6.47449	0.215302	1.34572	0.131524	9.77345	0.158801	3.91926	0.175148	4.4689	0.0865668	7.24736
5.96836	0.0519871	0.871045	0.125729	9.61076	0.0586978	0.610751	0.054142	57.8865	3.43556	5.93499	0.0198347	1.05069	0.0498712	4.74652	0.0198835	4.02298	0.108253	2.69087	0.0798374	0.388255	0.0422324	10.8775	0	-30.6183	5.99334	0.0323127	0.539144	0.0878881	9.60239	0.0538036	0.560315	0.0413494	-5.26456	0.474756	9.01795	0.678554	58.9981	1.70956	2.89765	0.0395008	0.994117	0.132227	13.301	0.109244	3.96847	0.130685	3.29308	0.0720117	3.12567
5.86233	0.0607213	1.03579	0.171781	9.50218	0.162137	1.70631	0.0678807	61.1452	2.20168	3.60074	0.166241	1.38689	0.0122894	0.886112	0.00393135	3.71764	0.0792456	2.13161	0.0214537	0.465028	0.0314994	6.77366	0	-11.1453	6.02052	0.0401674	0.667174	0.0488559	9.56285	0.13221	1.38253	0.163239	-5.95815	0.174169	2.92321	0.110779	61.0576	1.4937	2.44638	0.0710716	1.15878	0.0989242	8.53691	0.162765	3.80878	0.151997	3.99069	0.102887	5.24782
5.99886	0.0448616	0.747836	0.10249	9.55874	0.070251	0.734941	0.0567748	56.0123	1.26772	2.26329	0.0143296	1.09562	0.0995997	9.09071	0.245643	4.06576	0.0355044	0.873254	0.00823129	0.330121	0.0238231	7.21649	0	-52.4334	6.07306	0.0354329	0.583443	0.0748137	9.57451	0.0665941	0.695535	0.0579149	-5.60507	0.196386	3.50372	0.0951408	61.3297	2.12214	3.46022	0.154088	1.2229	0.00829465	0.678275	0.0123848	4.13428	0.189243	4.57741	0.0378706	4.06601
6.04992	0.0601064	0.993508	0.0968696	9.4163	0.0815174	0.865706	0.0552406	73.366	1.81324	2.4715	0.0256358	1.35731	0.127591	9.40026	0.256417	4.08771	0.0428086	1.04725	0.0122503	0.480973	0.0333783	6.93974	0	5.09379	6.01213	0.0384049	0.63879	0.0870443	9.40814	0.0584496	0.621266	0.0731799	-5.06405	0.158485	3.1296	0.0857766	82.7633	4.95721	5.98962	0.211981	1.49822	0.124322	8.29802	0.199486	3.91281	0.0782805	2.00062	0.0476819	7.78339
6.03857	0.0371545	0.615287	0.0345878	9.53104	0.0264776	0.277804	0.04565	71.8294	2.76707	3.85227	0.0294688	1.39659	0.0139893	1.00167	0.0072005	4.36135	0.202243	4.63717	0.135029	0.323539	0.0212769	6.57629	0	-47.9111	6.02643	0.0437115	0.725329	0.0137718	9.51914	0.0311036	0.326748	0.0510013	-5.36322	0.184146	3.43351	0.100991	84.0374	3.41114	4.05908	0.123813	2.01873	0.031101	1.54062	0.0167671	4.70373	0.221832	4.71609	0.150477	8.40177
5.82982	0.0670829	1.15069	0.154456	9.42307	0.325583	3.45517	0.074648	72.4027	4.55303	6.28849	0.163863	1.5611	0.138978	8.9026	0.103976	3.97854	0.16267	4.08868	0.0608865	0.474055	0.0342674	7.22857	0	-9.85467	5.9836	0.0728007	1.21667	0.0548756	9.47039	0.0543549	0.573946	0.0561547	-4.86068	0.0696413	1.43275	0.10004	73.3107	3.97964	5.42846	0.144333	1.26148	0.0761511	6.03665	0.112681	4.00212	0.158423	3.95847	0.0867386	5.04649
5.94249	0.0831289	1.39889	0.0228214	9.339	0.188722	2.02079	0.0837219	77.3067	3.07043	3.97176	0.0112043	1.94526	0.193019	9.92251	0.300466	4.42661	0.0570937	1.28978	0.00535293	0.40515	0.0272953	6.73708	0	-29.0914	5.99249	0.0655211	1.09339	0.0384864	9.35126	0.240205	2.56869	0.17319	-5.09419	0.187143	3.67366	0.111975	82.2006	9.28706	11.298	0.162708	1.90309	0.123012	6.46379	0.17957	4.41719	0.335444	7.59406	0.0369102	9.45184
5.95825	0.0104741	0.175792	0.00843641	9.55736	0.103037	1.07809	0.0512236	62.4433	0.751334	1.20323	0.0130974	1.22355	0.104381	8.53098	0.278374	4.049	0.0193886	0.47885	0.0076049	0.437736	0.0283352	6.47313	0	-17.1532	6.00656	0.0308922	0.514307	0.0924909	9.52571	0.0302639	0.317708	0.0412334	-5.09436	0.0870037	1.70784	0.0672192	84.2334	4.75221	5.64172	0.203927	1.69777	0.122185	7.19681	0.0619667	4.06297	0.172989	4.2577	0.127209	10.0678
5.93337	0.0374873	0.631805	0.0150653	9.55663	0.0402067	0.420721	0.0463751	63.4358	2.8167	4.44023	0.109186	1.12329	0.0103619	0.922465	0.00322327	4.19527	0.156887	3.7396	0.0802422	0.377346	0.0254915	6.75549	0	-35.1782	5.97042	0.0331122	0.554604	0.0161333	9.55207	0.0898806	0.940954	0.0592321	-5.08617	0.158273	3.11184	0.134639	78.3097	5.87862	7.50688	0.160959	1.39542	0.115929	8.30783	0.0394546	4.20179	0.19377	4.61161	0.105104	6.58245
5.83944	0.0606987	1.03946	0.169857	9.57243	0.191573	2.0013	0.0709639	63.7585	1.68705	2.64599	0.016401	1.44507	0.126522	8.75539	0.204173	4.10006	0.0400695	0.97729	0.00773926	0.397576	0.0277774	6.9867	0	-29.9806	5.94831	0.0507964	0.853964	0.0778452	9.58382	0.143288	1.4951	0.055181	-5.01068	0.473025	9.44035	0.451495	66.6701	2.45561	3.68322	0.139107	1.49105	0.116426	7.80832	0.0391505	4.34052	0.204456	4.7104	0.0950253	5.45463
5.89871	0.0492775	0.835394	0.0516539	9.45898	0.0774834	0.819152	0.0638399	70.0277	4.41397	6.30317	0.17211	1.87309	0.0497516	2.65612	0.0122294	4.09699	0.104965	2.56201	0.0245045	0.439735	0.0300547	6.83473	0	-22.0266	6.03867	0.0546683	0.905303	0.020378	9.49097	1.13425	11.9508	0.0803142	-4.58131	2.75322	60.0968	0.0976471	72.7673	6.28672	8.63948	0.168924	1.56876	0.117681	7.50158	0.0589819	4.07338	0.688313	16.8978	0.0478735	6.38913
5.85752	0.0662919	1.13174	0.150128	9.33462	0.632431	6.77511	0.119561	69.7906	3.90998	5.60244	0.20284	1.75429	0.0657593	3.74848	0.0174617	3.94141	0.0812613	2.06173	0.0223292	0.461516	0.0362654	7.85788	0	-13.8548	6.00266	0.0444274	0.740129	0.0855157	9.3577	0.13914	1.4869	0.20421	-4.92854	0.151614	3.07625	0.0960523	69.7241	2.95347	4.23594	0.128374	1.37029	0.130314	9.50998	0.249439	3.91632	0.0976457	2.49331	0.02113	5.85558
5.88613	0.0640087	1.08745	0.041261	9.43117	0.0885685	0.939104	0.0884317	64.9542	2.34823	3.61521	0.0253673	1.39526	0.193667	13.8804	0.196193	4.04966	0.121697	3.00511	0.0391555	0.431301	0.0290938	6.7456	0	-28.0018	6.02811	0.0743166	1.23283	0.0199001	9.48922	0.164355	1.73202	0.239437	-4.21082	0.532137	12.6374	0.235787	65.6026	1.35128	2.0598	0.0147944	1.17307	0.0577866	4.92611	0.0352709	4.13116	0.18218	4.40989	0.0804342	3.79025
5.84017	0.0612768	1.04923	0.165145	9.32337	0.0945719	1.01435	0.0770246	63.0828	1.88387	2.98634	0.0260099	1.52643	0.154067	10.0933	0.320907	4.10546	0.0610907	1.48803	0.0127227	0.448104	0.0304526	6.79589	0	-17.4499	5.98872	0.0413277	0.690092	0.134982	9.3697	0.0716636	0.764844	0.0605037	-5.26786	0.0799533	1.51776	0.110698	73.0847	2.4226	3.31479	0.0883464	1.59123	0.155169	9.75147	0.293392	4.16702	0.110155	2.64348	0.0561734	7.64648
5.83942	0.0653021	1.1183	0.0491468	9.37751	0.256924	2.73978	0.0779975	63.4492	3.97877	6.2708	0.0232719	1.22347	0.129837	10.6122	0.206895	3.78786	0.0484056	1.27792	0.0120572	0.465666	0.0306757	6.58749	0	-20.4658	5.97734	0.021246	0.355442	0.0137857	9.43779	0.124168	1.31564	0.0848421	-5.21279	0.218185	4.18556	0.11163	64.9966	1.12251	1.72703	0.057477	1.09993	0.107414	9.76556	0.068112	3.91893	0.135258	3.45141	0.100504	4.35288
5.89914	0.13807	2.34051	0.0415399	9.43834	0.545807	5.78287	0.0761428	68.7343	1.66515	2.4226	0.0146625	1.23929	0.255118	20.5859	0.222321	3.50517	0.0782318	2.2319	0.00354051	0.414735	0.0284914	6.86979	0	-37.5954	6.03905	0.0658688	1.09071	0.0540732	9.46548	0.171847	1.81551	0.0880757	-4.27534	0.334905	7.83341	0.577403	69.6362	2.13726	3.06918	0.0764538	1.14152	0.163147	14.2921	0.148567	3.68546	0.152404	4.13527	0.0265913	3.80523
5.9514	0.029007	0.487397	0.0258339	9.59055	0.0902932	0.94148	0.0442683	57.8123	11.8393	20.4789	0.0649564	1.29009	0.8158	63.2361	0.242201	4.15432	0.415785	10.0085	0.0791535	0.311143	0.0215666	6.93143	0	-61.0859	6.03608	0.0543592	0.900571	0.0532885	9.59965	0.0578774	0.602911	0.0496684	-4.41241	0.259493	5.88098	0.12038	66.1421	2.0692	3.12841	0.113939	1.62911	0.0529454	3.24995	0.031558	4.37353	0.166572	3.80864	0.128218	4.64939
5.96286	0.0582124	0.976251	0.17532	9.50632	0.143738	1.51203	0.058365	68.1345	2.33348	3.42482	0.0349164	1.15765	0.0225066	1.94416	0.0222707	3.71573	0.204882	5.51392	0.177208	0.413743	0.026563	6.42016	0	-13.7406	6.02105	0.0352247	0.585026	0.0371621	9.52491	0.0790383	0.829805	0.0940228	-5.62075	0.0824259	1.46646	0.0683316	74.2381	2.61085	3.51687	0.0800339	1.36723	0.0246932	1.80608	0.0365947	3.93127	0.15811	4.02185	0.137536	6.43966
5.98245	0.0622721	1.04091	0.0480225	9.59923	0.0472715	0.492451	0.046983	51.5839	3.51813	6.8202	0.190613	0.994758	0.000126669	0.0127337	4.99197e-05	4.17775	0.115607	2.76721	0.0216709	0.41185	0.0267169	6.48704	0	-23.8447	5.99876	0.0425385	0.709122	0.0200726	9.57662	0.0483142	0.504501	0.0368514	-5.68936	0.0727473	1.27865	0.101354	66.7224	3.92639	5.88466	0.265187	1.23182	0.0484286	3.93148	0.0980357	3.87777	0.061492	1.58576	0.0146507	7.68684
5.86547	0.0589871	1.00567	0.0920211	9.55834	0.0502421	0.525636	0.0742496	73.3089	7.4287	10.1334	0.1021	1.79563	0.0379443	2.11315	0.0154554	3.9661	0.283732	7.15392	0.0933215	0.490841	0.0334785	6.82064	0	-8.15831	6.04755	0.0419701	0.694001	0.100788	9.59898	0.0524194	0.546094	0.0467904	-4.73902	0.149199	3.1483	0.063083	71.6337	1.61868	2.25967	0.0736826	1.33115	0.161048	12.0984	0.0699077	4.10344	0.154736	3.77088	0.100715	5.82894
5.88409	0.0926968	1.57538	0.0275147	9.34482	0.0421267	0.450802	0.0641584	62.9254	0.850909	1.35225	0.0338278	1.33754	0.199034	14.8806	0.514853	3.97169	0.179758	4.52599	0.0223822	0.397449	0.0259099	6.51905	0	-28.3412	5.99188	0.0171114	0.285576	0.0211009	9.38571	0.0463904	0.494266	0.0395665	-5.67672	0.145117	2.55635	0.182524	68.7958	4.46034	6.48345	0.195577	1.25407	0.0614984	4.90389	0.0921532	3.9487	0.155875	3.9475	0.11453	5.72248
5.92713	0.05334	0.899929	0.109301	9.32584	0.193367	2.07345	0.0628585	63.0902	0.667739	1.05839	0.0173902	1.23184	0.133889	10.869	0.317249	3.95234	0.0374749	0.94817	0.00740242	0.376239	0.0353479	9.39507	0	-40.1697	6.02987	0.0349736	0.580007	0.0720649	9.33416	0.0509673	0.54603	0.0385569	-5.61048	0.104973	1.87102	0.176678	68.1702	3.34814	4.91145	0.155543	1.17882	0.0468013	3.97017	0.113533	3.9794	0.121067	3.04235	0.0655212	5.25724
5.85347	0.029086	0.496902	0.0451647	9.51181	0.0764554	0.803794	0.0818173	60.7878	4.96452	8.16697	0.108141	1.14909	0.128979	11.2244	0.124225	3.73374	0.171467	4.59236	0.0327449	0.414449	0.0273318	6.59474	0	-27.2205	5.99119	0.0295847	0.493804	0.0325429	9.55255	0.0288041	0.301533	0.0531586	-4.74902	0.0801463	1.68764	0.093916	60.9065	2.23662	3.67222	0.0862664	0.952042	0.0584288	6.13721	0.0604248	3.79355	0.097224	2.56287	0.0567343	3.20122
5.93587	0.0702733	1.18388	0.221555	9.41584	0.115567	1.22736	0.0794923	69.5109	1.10447	1.58891	0.0195038	1.56674	0.1348	8.60385	0.267498	3.89544	0.0436666	1.12097	0.00798929	0.46088	0.0319298	6.92802	0	-14.6238	6.08948	0.0325889	0.535167	0.0942014	9.43946	0.0292513	0.309883	0.0366414	-5.03875	0.248797	4.93766	0.117201	81.0348	4.48071	5.52936	0.169093	1.53209	0.026132	1.70564	0.0328098	3.97489	0.120484	3.03112	0.0805583	8.65856
5.98272	0.045705	0.76395	0.068887	9.47264	0.0358521	0.378481	0.05853	56.5799	3.04544	5.38255	0.044288	1.06445	0.00182725	0.171662	0.00104803	4.32273	0.216681	5.0126	0.134652	0.405886	0.0263779	6.49884	0	-21.7693	6.00418	0.0353437	0.588651	0.0181079	9.50495	0.0542264	0.570507	0.0754217	-5.31082	0.0731677	1.37771	0.120876	81.5173	6.49308	7.96528	0.294251	1.6195	0.0506933	3.13019	0.0579181	4.30549	0.166589	3.86924	0.121355	11.2806
5.88937	0.0892809	1.51597	0.228292	9.53122	0.464325	4.87162	0.0867235	63.0764	6.77487	10.7407	0.0503507	1.36253	0.259273	19.0288	0.36978	3.95804	0.224825	5.68021	0.0131158	0.452456	0.0374621	8.27972	0	-9.66342	6.02302	0.0382922	0.635764	0.122017	9.54704	0.0892219	0.934551	0.0688109	-5.62952	0.0747659	1.3281	0.0651911	82.399	7.02903	8.53048	0.262371	1.42619	0.160355	11.2436	0.192573	3.82621	0.146769	3.8359	0.0149908	12.1614
5.87843	0.0425781	0.724311	0.0341616	9.38013	0.323412	3.44784	0.0814	66.0637	2.18316	3.30463	0.0431467	1.34082	0.247596	18.466	0.29522	4.02254	0.398907	9.9168	0.0583173	0.481721	0.0324969	6.746	0	-5.02869	6.04625	0.0304336	0.503346	0.0152118	9.43625	0.0960631	1.01802	0.0683722	-6.01389	0.13616	2.2641	0.113184	81.9592	4.11508	5.02089	0.133424	1.52006	0.177796	11.6967	0.139634	4.12511	0.231443	5.6106	0.103728	11.786
5.96134	0.0536598	0.900131	0.094745	9.54182	0.228973	2.39968	0.0426618	61.2326	0.38014	0.620814	0.0272838	1.48065	0.172036	11.6189	0.361296	4.35784	0.102563	2.35353	0.00673726	0.400141	0.0302643	7.56341	0	-23.804	6.02295	0.0429435	0.712997	0.0955042	9.50833	0.0327587	0.344527	0.0364591	-4.57283	0.0968013	2.11688	0.0789509	64.7278	3.37015	5.20665	0.150449	1.46371	0.0812345	5.54992	0.0870607	4.34158	0.18419	4.24246	0.0791491	5.07184
5.90143	0.069794	1.18266	0.0356369	9.37321	0.101314	1.08088	0.0909536	59.8038	1.05979	1.77212	0.0124802	1.0543	0.100388	9.52182	0.267357	3.86751	0.0377639	0.97644	0.00601615	0.430436	0.0273923	6.36384	0	-17.5891	5.96476	0.0902674	1.51334	0.0177434	9.39105	0.320754	3.41553	0.0739297	-4.96692	0.194023	3.9063	0.0839394	82.0795	1.26949	1.54666	0.264442	1.28924	0.395459	30.6737	0.172526	3.71147	0.670677	18.0704	0.0158391	8.38055
5.8479	0.0608751	1.04097	0.153029	9.59322	0.124366	1.29639	0.0735602	64.6072	2.28496	3.5367	0.0300797	1.38118	0.0642816	4.65412	0.0380685	3.9231	0.158066	4.02912	0.142961	0.439777	0.0316183	7.18962	0	-14.4811	5.97962	0.0404111	0.675813	0.114355	9.53725	0.0757848	0.794619	0.0609415	-4.25932	0.266013	6.24543	0.188864	66.0922	3.88224	5.87397	0.152493	1.31585	0.148648	11.2968	0.154251	4.12101	0.265755	6.44879	0.153564	4.50437
5.8015	0.0567969	0.979004	0.0465957	9.46242	0.0764011	0.807417	0.0687932	54.8298	5.19743	9.4792	0.0383171	1.14928	0.314031	27.3241	0.306677	3.99136	0.132724	3.32529	0.0682756	0.3729	0.0244841	6.56587	0	-35.7681	5.92962	0.0349738	0.589816	0.0634148	9.46082	0.0735045	0.776936	0.104442	-5.86447	0.119641	2.0401	0.165746	67.397	2.85443	4.23525	0.133911	1.5293	0.184782	12.0828	0.223529	4.15063	0.213924	5.15401	0.107443	9.76318
5.94459	0.0530533	0.892464	0.131838	9.4671	0.12183	1.28688	0.056193	55.0172	9.58503	17.4219	0.0734525	0.918564	0.418312	45.5398	0.286323	3.9064	0.19277	4.93472	0.0874004	0.384407	0.0293275	7.62929	0	-30.8525	6.06148	0.0356895	0.588791	0.033519	9.46579	0.0413305	0.43663	0.0379507	-4.97293	0.0857435	1.72421	0.0637452	74.638	3.89404	5.21723	0.183287	1.48476	0.0344174	2.31804	0.0328473	4.11915	0.165812	4.02539	0.159114	7.08071
5.89056	0.0674342	1.14478	0.0954276	9.31682	0.281287	3.01913	0.100824	62.2503	10.7033	17.194	0.0449657	1.28478	0.56659	44.1003	0.244078	4.06151	0.259836	6.39753	0.0515622	0.469368	0.0419086	8.92872	0	-13.9021	6.04865	0.0288323	0.476673	0.0732439	9.32513	0.11244	1.20577	0.212273	-5.08515	0.0560529	1.10229	0.0426568	81.0267	4.56913	5.63904	0.208563	1.50731	0.045833	3.04071	0.0271817	4.07788	0.10403	2.55107	0.07572	8.10436
5.90149	0.0461703	0.782349	0.11211	9.35278	0.0820634	0.877423	0.056628	59.0986	3.44454	5.82845	0.0290756	1.06749	0.21692	20.3206	0.196503	3.90868	0.17583	4.49846	0.0981776	0.339072	0.0263025	7.7572	0	-46.3329	5.99413	0.0697753	1.16406	0.0386058	9.32408	0.0845491	0.906783	0.0449311	-4.43293	0.213839	4.82388	0.234923	73.7041	4.50324	6.10989	0.188477	1.47627	0.0400886	2.71553	0.0236678	4.07644	0.126787	3.11023	0.0942029	5.20102
5.96529	0.0547735	0.918203	0.173852	9.54518	0.0869946	0.911398	0.0425311	59.9204	5.3333	8.90064	0.050842	1.13132	0.205574	18.1712	0.265059	4.03973	0.150065	3.71472	0.067446	0.324007	0.0235373	7.26444	0	-50.27	6.04289	0.0453161	0.749908	0.115434	9.5397	0.154783	1.62251	0.0348583	-5.30383	0.18717	3.52896	0.0801932	78.1679	17.7478	22.7047	0.221776	1.54852	0.0171206	1.10561	0.0173611	4.10519	0.571201	13.9141	0.0936712	6.41354
5.8779	0.0536928	0.913468	0.131651	9.57764	0.125152	1.30671	0.0659782	65.0652	0.956964	1.47078	0.0191426	1.16352	0.104044	8.94223	0.193386	3.68402	0.0655421	1.77909	0.00842461	0.391219	0.0279464	7.14341	0	-39.2327	5.99495	0.0399575	0.66652	0.0624332	9.61487	0.0740611	0.770277	0.0688778	-5.11376	0.0893017	1.7463	0.0597928	77.6332	3.77263	4.85956	0.171326	1.28918	0.0184484	1.43101	0.0203392	3.74742	0.0880633	2.34997	0.0678814	6.45851
5.90932	0.0423057	0.715916	0.102009	9.46615	0.254413	2.6876	0.0777526	58.9259	1.06893	1.81403	0.0142804	1.0999	0.0981821	8.92645	0.279749	4.03935	0.0199418	0.493687	0.00522308	0.311842	0.0219346	7.03388	0	-61.4322	5.97796	0.0332333	0.55593	0.0859708	9.45707	0.0937172	0.990976	0.129203	-5.64925	0.0980457	1.73555	0.115281	72.7337	3.55086	4.882	0.146511	1.39206	0.0947825	6.80878	0.111832	4.03663	0.138117	3.42161	0.0557118	6.33223
5.83367	0.0733428	1.25723	0.195806	9.28438	0.0718097	0.773447	0.0869278	59.4984	5.69027	9.56374	0.0409801	1.20475	0.0335438	2.78431	0.0191855	3.76997	0.276289	7.32867	0.16293	0.499357	0.0352248	7.05403	0	4.53641	6.0072	0.0295987	0.492721	0.0410521	9.28056	0.0568839	0.612936	0.190992	-4.87816	0.108534	2.22489	0.0671293	68.6975	3.29069	4.79012	0.154237	1.3825	0.0429227	3.10472	0.0201846	4.05253	0.199804	4.93035	0.175259	6.54761
5.91075	0.0725036	1.22664	0.197568	9.56687	0.0469041	0.490276	0.0736786	70.9733	3.12445	4.40228	0.0607438	1.72878	0.168091	9.72314	0.118902	4.07472	0.143166	3.51351	0.0230557	0.501658	0.0351306	7.0029	0	-6.88006	6.04765	0.0375216	0.620433	0.0554237	9.53128	0.0362929	0.380777	0.0544899	-4.86239	0.148785	3.05991	0.176553	74.5452	4.12871	5.53853	0.18221	1.50997	0.138245	9.15548	0.191451	4.13157	0.174386	4.22082	0.096026	6.75833
5.93341	0.0739321	1.24603	0.0329158	9.4624	0.126392	1.33572	0.0772289	60.6654	0.79221	1.30587	0.0161128	1.02435	0.106564	10.4031	0.187743	3.96293	0.0517041	1.30469	0.00731285	0.496245	0.0314015	6.32781	0	-11.0336	6.01342	0.0606293	1.00823	0.0572201	9.47144	0.14091	1.48773	0.153837	-4.60944	0.154903	3.36057	0.116186	83.3305	5.6828	6.81959	0.268908	1.15676	0.140145	12.1153	0.283003	3.77541	0.115125	3.04933	0.0179811	6.36369
5.90111	0.0751472	1.27344	0.0481458	9.52988	0.219076	2.29884	0.110427	59.8395	10.1876	17.0248	0.110376	1.04183	0.307265	29.4928	0.299602	3.83234	0.180529	4.71067	0.0692676	0.4146	0.0272771	6.57914	0	-22.6206	6.04415	0.0340703	0.563692	0.0856213	9.56513	0.120645	1.2613	0.26489	-4.76614	0.0891911	1.87135	0.109508	87.9105	4.98923	5.67535	0.199929	1.58991	0.0777708	4.89153	0.097241	3.88754	0.132447	3.40696	0.0999846	8.94594
5.94144	0.0622942	1.04847	0.16343	9.56308	0.083893	0.877259	0.061031	63.8754	2.69876	4.22503	0.0249191	0.970726	0.132646	13.6646	0.245614	3.86282	0.0932622	2.41436	0.0352675	0.452802	0.031371	6.9282	0	-11.7986	6.01272	0.020174	0.335521	0.0126733	9.59232	0.0936654	0.976463	0.108706	-4.77149	0.196449	4.11714	0.0650632	84.8888	5.13536	6.04951	0.223339	1.23307	0.233732	18.9553	0.113671	3.84277	0.286127	7.44585	0.103302	6.86729
5.82127	0.0618625	1.0627	0.133856	9.28389	0.0512564	0.552101	0.0921229	66.2091	5.04834	7.62484	0.187171	1.67483	0.0994691	5.93905	0.0233285	4.05092	0.184869	4.56363	0.0352246	0.492792	0.0350215	7.10676	0	-4.97617	5.99181	0.0709809	1.18463	0.0719949	9.37851	0.282457	3.01174	0.175815	-5.2351	0.448101	8.55957	0.150341	74.1542	2.77689	3.74475	0.164187	1.54968	0.0688967	4.44587	0.0890231	4.1212	0.19041	4.62027	0.10144	8.98004
5.91636	0.0538302	0.909854	0.100747	9.47127	0.0659294	0.696099	0.0710869	67.0809	2.67867	3.9932	0.031848	1.21264	0.0664092	5.47643	0.0400372	3.57231	0.141921	3.9728	0.116874	0.420078	0.0297814	7.08948	0	-26.2325	6.04605	0.0337268	0.557832	0.0236538	9.50565	0.0400233	0.421048	0.0550169	-4.71427	0.196202	4.16187	0.114354	72.3619	2.59818	3.59054	0.0953607	1.44796	0.0365837	2.52657	0.0441887	3.97206	0.158374	3.9872	0.150852	4.88234
5.84839	0.0642296	1.09824	0.117005	9.51368	0.0852154	0.895714	0.0784535	60.9469	7.43518	12.1994	0.146644	1.57448	0.0884219	5.61594	0.0802783	4.09416	0.273471	6.67955	0.0796918	0.4765	0.0334562	7.02123	0	-8.67472	5.98211	0.0527517	0.881824	0.121523	9.54539	0.154525	1.61884	0.065147	-5.78953	0.200105	3.45633	0.10324	73.0707	5.53835	7.57943	0.190494	1.7492	0.177048	10.1216	0.212804	4.12971	0.214116	5.18477	0.0901619	10.1797
5.88088	0.0638924	1.08644	0.172611	9.49967	0.135277	1.42402	0.0961261	64.2122	2.43886	3.79813	0.0339737	1.19699	0.195746	16.3532	0.242168	3.82798	0.149204	3.89771	0.0871504	0.446032	0.03108	6.9681	0	-14.1169	5.9996	0.0325416	0.542396	0.0987042	9.53195	0.153188	1.6071	0.142809	-5.46886	0.151604	2.77213	0.117927	62.1152	1.13409	1.82578	0.0311826	1.00527	0.0566908	5.63937	0.052528	3.90665	0.114883	2.94069	0.118043	4.10057
5.87375	0.0816715	1.39045	0.125026	9.33796	0.262229	2.8082	0.0872801	69.8376	0.601535	0.861335	0.0277899	1.72148	0.440018	25.5605	0.062116	4.13243	0.364409	8.81828	0.0943959	0.543191	0.0431208	7.93842	0	0.486211	6.07248	0.041524	0.683806	0.0521261	9.41511	0.227435	2.41564	0.180243	-5.56227	0.212169	3.81443	0.0453412	85.6063	5.62779	6.57403	0.229997	1.59336	0.0587846	3.68934	0.0130952	4.18994	0.161181	3.84686	0.107851	14.3121
5.92796	0.057764	0.974433	0.0851833	9.44474	0.151236	1.60127	0.0688173	56.1939	1.13353	2.01718	0.0389491	0.784664	0.100404	12.7957	0.325974	3.60817	0.120448	3.33822	0.0197968	0.388002	0.0407599	10.5051	0	-36.5822	6.02762	0.0256358	0.425306	0.0230425	9.42653	0.0750472	0.796128	0.156577	-5.04653	0.170573	3.38	0.100535	79.2902	5.00587	6.31336	0.272436	1.14702	0.103891	9.0575	0.259595	3.55362	0.053446	1.50399	0.0349989	6.25198
5.86134	0.0890436	1.51917	0.169942	9.37273	0.484721	5.17161	0.0671646	64.0614	25.9975	40.5822	0.0491298	1.35712	0.874128	64.4105	0.272758	3.99243	0.175317	4.39123	0.0733952	0.433241	0.058958	13.6086	0	-14.4457	5.99891	0.0399164	0.665395	0.114578	9.38807	0.0326108	0.347364	0.0498712	-5.67187	0.0872608	1.53848	0.0922383	71.6735	2.26322	3.15768	0.0812522	1.40115	0.112846	8.05381	0.186471	4.06675	0.155779	3.83055	0.087373	7.6535
5.8882	0.179679	3.05152	0.0759381	9.56244	0.104858	1.09656	0.0839342	65.8745	0.444323	0.674498	0.0284155	1.6404	0.0719141	4.38394	0.0361062	4.11221	0.312799	7.60658	0.0660303	0.490566	0.0376234	7.6694	0	-14.9545	6.04714	0.0604469	0.999596	0.037174	9.6229	0.0953167	0.99052	0.112992	-4.93286	0.12378	2.50929	0.107575	59.6204	1.25967	2.11281	0.0389118	1.14784	0.0855168	7.45021	0.094397	4.21298	0.121029	2.87276	0.080178	3.75648
5.95122	0.0715025	1.20148	0.0717278	9.57323	0.219855	2.29656	0.0560514	57.1893	3.22569	5.64037	0.0460613	1.16489	0.143434	12.3131	0.206979	4.38334	0.133065	3.0357	0.038991	0.407535	0.0280243	6.87655	0	-23.9204	6.02638	0.040372	0.669921	0.0851271	9.56812	0.0614668	0.642412	0.0309835	-5.36651	0.386028	7.19328	0.229028	92.2089	10.8147	11.7285	0.413114	1.74932	0.0583452	3.3353	0.0272498	4.24934	0.154026	3.62471	0.0263698	15.2643
[truncated: 164 more columns]

## Sheet: Simulation_5
Estim_model_1																									Estim_model_3
LG_INOC				LG_POPMAX				MGT				KC50S				KMAX				SDIN				objfunc	LG_INOC				LG_POPMAX				LG_MUTF				MGT				KC50S				KMAX				KC50R
mean	se	RSE	sd	mean	se	RSE	sd	mean	se	RSE	sd	mean	se	RSE	sd	mean	se	RSE	sd	mean	se	RSE	sd		mean	se	RSE	sd	mean	se	RSE	sd	mean	se	RSE	sd	mean	se	RSE	sd	mean	se	RSE	sd	mean	se	RSE	sd	mean
5.81804	0.0540872	0.929646	0.0620802	9.43224	0.276735	2.93393	0.0529389	55.1574	5.51512	9.99887	0.0742808	1.32678	0.326349	24.597	0.321929	3.59579	0.117634	3.27142	0.0377261	0.324627	0.0303366	9.34507	0	-57.7611	5.95867	0.0137942	0.231497	0.00987379	9.4087	0.0278853	0.296378	0.029298	-2.28215	0.147865	6.47918	0.0808331	59.3238	2.58128	4.35117	0.115441	1.21325	0.0388638	3.20329	0.0220523	3.65125	0.129791	3.5547	0.0986327	2.63728
5.88497	0.0465473	0.790952	0.164712	9.47572	0.0878327	0.926923	0.0604011	61.6294	0.861608	1.39805	0.0339402	1.58577	0.216408	13.6469	0.358184	4.08144	0.173065	4.24028	0.0918874	0.236466	0.0197469	8.35083	0	-78.5942	5.96055	0.0607868	1.01982	0.030163	9.36084	0.123716	1.32164	0.0407026	-1.89366	0.1716	9.0618	0.108437	56.9204	5.14323	9.03584	0.0272735	1.30933	0.02883	2.20188	0.0376641	4.29981	0.353643	8.22463	0.161194	3.22192
5.88759	0.0847365	1.43924	0.155041	9.58939	0.174711	1.82192	0.0651278	64.4165	16.7284	25.9691	0.030086	2.96721	0.34946	11.7774	0.0166892	4.56187	0.925263	20.2825	0.151699	0.325562	0.0253736	7.79378	0	-47.2476	6.0129	0.0389066	0.647053	0.0994489	9.53146	0.0749196	0.786024	0.036821	-2.14047	0.270958	12.6588	0.513445	60.6756	1.44024	2.37368	0.0262887	1.89136	0.121748	6.43707	0.0392052	4.4467	0.178949	4.0243	0.133811	4.2451
5.89674	0.0430716	0.730432	0.131824	9.43351	0.0626432	0.664049	0.022655	65.9075	4.0717	6.17791	0.113992	2.05593	0.100919	4.90867	0.0329742	3.91781	0.196013	5.00313	0.130639	0.254005	0.0192081	7.56211	0	-76.2791	5.98049	0.00493556	0.0825277	0.00609378	9.37405	0.0104058	0.111006	0.0172032	-1.83763	0.00962331	0.52368	0.0100842	63.5313	2.58817	4.07385	0.0872919	1.46123	0.018519	1.26736	0.0139484	3.86319	0.172323	4.46065	0.134361	2.93978
5.87135	0.0486444	0.828505	0.139826	9.45204	0.421743	4.46193	0.0662403	62.2662	2.46913	3.96545	0.0406476	1.73512	0.274085	15.7963	0.243902	3.75786	0.110978	2.95322	0.0373167	0.274212	0.0205088	7.47918	0	-72.645	5.9757	0.0351149	0.587627	0.0762652	9.41854	0.0870761	0.924518	0.0733096	-1.83491	0.396406	21.6036	0.419444	65.4129	2.87595	4.39662	0.0749815	1.66525	0.114633	6.88384	0.0177808	3.97637	0.230723	5.80236	0.0943671	3.5337
5.82019	0.0439023	0.75431	0.104115	9.70647	0.105177	1.08358	0.0715811	60.2703	3.81315	6.32674	0.19756	1.92292	0.0620284	3.22574	0.010148	4.05163	0.124542	3.07386	0.0428595	0.287745	0.022322	7.75755	0	-60.7153	5.95248	0.0537801	0.903491	0.0349696	9.65158	0.0882255	0.914104	0.0431133	-1.79081	0.0808013	4.51199	0.0804174	62.3716	1.7682	2.83494	0.11684	1.35115	0.128338	9.49845	0.0288474	3.96235	0.127757	3.22426	0.0690495	3.03085
5.84919	0.0443592	0.758382	0.126866	9.52915	0.0566198	0.594174	0.0228027	63.4793	3.2242	5.07914	0.164038	2.30309	0.0547127	2.37562	0.0297002	3.9856	0.0719844	1.80611	0.0132005	0.283126	0.0196949	6.95622	0	-72.2879	5.95978	0.0325868	0.546778	0.02072	9.50444	0.0565778	0.595277	0.0443811	-1.85627	0.177684	9.57214	0.0860924	60.9366	3.44347	5.65091	0.122384	1.57954	0.0915322	5.79485	0.0228798	3.97125	0.138705	3.49272	0.0832389	3.28974
5.8765	0.0485284	0.825805	0.0337553	9.61321	0.213765	2.22366	0.0723226	52.6905	2.71698	5.1565	0.0999491	1.29627	0.0730385	5.63453	0.0244899	4.10553	0.18311	4.46008	0.104141	0.315665	0.020994	6.65074	0	-55.1494	5.99702	0.0340369	0.567564	0.0380907	9.52426	0.0850367	0.892843	0.0707974	-1.7605	0.289222	16.4284	0.27353	50.9046	1.68472	3.30955	0.0773701	0.866968	0.112058	12.9253	0.148356	4.12136	0.143715	3.48707	0.101325	1.868
5.83911	0.0503764	0.862741	0.188481	9.58504	0.343377	3.58243	0.11356	64.1906	0.426913	0.665071	0.0130325	1.95308	0.174589	8.93918	0.287876	3.82412	0.117615	3.07562	0.00470538	0.224172	0.0211212	9.42191	0	-93.5354	5.91162	0.0343266	0.580662	0.121063	9.5583	0.0740683	0.774911	0.0951817	-1.69195	0.233891	13.8238	0.255182	60.1167	3.45527	5.74759	0.154863	1.26184	0.0355632	2.81837	0.0207601	3.73351	0.152841	4.09377	0.0729785	2.52499
5.85736	0.0495141	0.845331	0.0851441	9.67065	0.118964	1.23015	0.0684618	68.313	2.67166	3.91091	0.0610087	1.50976	0.174715	11.5723	0.0412919	3.57186	0.176798	4.94975	0.135164	0.318542	0.023322	7.3215	0	-52.1324	5.98086	0.103072	1.72336	0.0349338	9.61467	0.16434	1.70927	0.0263281	-2.04093	2.04956	100.423	0.325786	72.2936	2.25671	3.12158	0.108632	1.4184	0.191322	13.4886	0.0229931	3.80049	0.160276	4.21725	0.123744	3.3123
5.86984	0.0391432	0.666853	0.0683753	9.54259	0.191545	2.00727	0.0544319	68.039	1.88389	2.76884	0.0331986	2.59035	0.191052	7.37551	0.218816	4.57116	0.0355203	0.777053	0.00548555	0.290081	0.0201503	6.94643	0	-74.4921	6.00426	0.0135504	0.22568	0.0143431	9.50958	0.0701386	0.737557	0.0282675	-1.49788	0.261168	17.4358	0.571091	68.9445	2.66382	3.86372	0.066653	1.75562	0.148194	8.44112	0.146773	4.56408	0.112215	2.45865	0.0410673	3.90396
5.90314	0.0540682	0.915922	0.170042	9.64609	0.102395	1.06152	0.171067	60.0442	2.31247	3.85129	0.0576556	1.30977	0.326856	24.9551	0.0729116	3.83326	0.371722	9.69727	0.153943	0.253797	0.0182005	7.17129	0	-69.1029	5.98314	0.0942346	1.575	0.0987179	9.58647	0.38026	3.96664	0.181388	-1.95673	0.191086	9.76562	0.168996	61.4364	1.02729	1.67212	0.0832794	1.25202	0.0771525	6.16226	0.0240607	4.0043	0.353119	8.81849	0.159314	2.35246
5.8606	0.0353704	0.60353	0.0647974	9.4786	0.195883	2.06658	0.0804143	61.9619	0.856754	1.38271	0.0134697	1.68179	0.150018	8.92017	0.298799	4.05747	0.0420193	1.0356	0.00635216	0.304024	0.0266786	8.77518	0	-59.3588	5.97831	0.0374494	0.626421	0.0161721	9.44149	0.062653	0.663592	0.040881	-2.04506	0.227404	11.1197	0.0938756	66.0848	3.20775	4.85399	0.119744	1.63819	0.0655431	4.00094	0.0210315	4.27528	0.172697	4.03944	0.1023	3.59236
5.85592	0.0405449	0.692374	0.105199	9.54751	0.248426	2.602	0.0472563	59.2962	2.77725	4.68369	0.0861285	2.16959	0.150763	6.94892	0.0111746	4.44093	0.100801	2.26982	0.0252823	0.265595	0.0197811	7.44782	0	-84.595	5.97729	0.0235772	0.394447	0.0108337	9.52474	0.027755	0.291399	0.0396084	-1.35305	0.288055	21.2892	0.086228	55.7093	2.45504	4.40689	0.056587	1.27064	0.109567	8.62297	0.0576247	4.35011	0.169498	3.89641	0.0321945	2.56097
5.87143	0.0495417	0.843777	0.135585	9.56156	0.131682	1.3772	0.0407763	64.0236	1.84166	2.87652	0.0369859	2.00931	0.152457	7.58753	0.0412155	3.92701	0.17054	4.34274	0.0844127	0.303839	0.0195244	6.4259	0	-63.0565	5.99064	0.0895629	1.49505	0.0190198	9.49344	0.0958232	1.00936	0.0375125	-1.92678	0.384249	19.9425	0.263413	60.7467	0.414755	0.68276	0.0180332	1.3334	0.0383277	2.87443	0.0208283	3.91059	0.137449	3.5148	0.110226	2.95035
5.8612	0.0391864	0.668572	0.0968872	9.62159	0.11259	1.17018	0.0363713	65.1945	3.05625	4.68789	0.0770728	2.53173	0.196641	7.76707	0.0895855	4.19349	0.261067	6.22552	0.179157	0.263281	0.0289739	11.0049	0	-76.3542	5.95663	0.0872399	1.46458	0.0343606	9.59548	0.292718	3.05058	0.0333382	-1.57713	0.874171	55.4281	0.0950958	64.9812	1.48811	2.29006	0.126449	2.02857	0.0730411	3.60062	0.016599	4.31866	0.309847	7.17462	0.160248	4.00384
5.85233	0.0531341	0.907913	0.182742	9.59771	0.158099	1.64725	0.0591756	76.9701	3.99226	5.18677	0.165023	2.3052	0.205924	8.933	0.267036	3.88546	0.122245	3.1462	0.0325151	0.266245	0.0189738	7.12644	0	-68.9154	5.92548	0.0388638	0.655876	0.115584	9.59673	0.0972092	1.01294	0.0440043	-2.50965	0.131389	5.23534	0.103638	81.3034	4.89176	6.01668	0.180278	2.22741	0.0714472	3.20763	0.0191919	3.94478	0.154007	3.90407	0.0955504	4.72843
5.89992	0.0574565	0.973852	0.177488	9.62899	1.2071	12.5361	0.0992568	57.6574	3.05671	5.30151	0.0104902	1.61022	0.185149	11.4984	0.346689	4.18658	0.124975	2.98514	0.00456662	0.293867	0.0207718	7.06844	0	-61.1403	6.02379	0.0713164	1.18391	0.0374248	9.58224	0.0897688	0.936825	0.111184	-1.52931	0.232951	15.2324	0.53131	60.3595	2.87659	4.76577	0.149577	1.18392	0.270203	22.8227	0.0571887	4.21715	0.14182	3.36293	0.0661379	2.77945
5.84754	0.0844943	1.44495	0.0354714	9.59215	0.379999	3.96156	0.063041	62.6892	3.18634	5.08276	0.101691	1.81715	0.226794	12.4807	0.239416	4.0202	0.141209	3.51249	0.0433838	0.274843	0.018515	6.73658	0	-77.0287	5.94621	0.0553732	0.931234	0.0304197	9.54079	0.0945231	0.990727	0.0579783	-1.81076	0.577854	31.9123	0.356872	62.9792	3.31313	5.26067	0.120415	1.4723	0.126829	8.61435	0.0810501	4.06032	0.163674	4.03107	0.0586682	2.95666
5.90115	0.0491596	0.83305	0.163551	9.6682	0.0780221	0.806997	0.0683703	59.7587	3.5052	5.86559	0.0551989	1.63486	0.196912	12.0446	0.208385	4.02612	0.237611	5.90174	0.159432	0.273967	0.0190024	6.93599	0	-59.5956	5.9568	0.0391713	0.657589	0.0933008	9.67262	0.0691472	0.714875	0.0428294	-4.42984	0.263343	5.94474	0.211601	63.0534	0.809699	1.28415	0.0510868	2.10222	0.0643181	3.05952	0.012237	4.4287	0.271728	6.1356	0.243842	4.67884
5.82552	0.0398883	0.684717	0.0536236	9.5591	0.0313415	0.327871	0.0178575	58.0951	0.699852	1.20466	0.0124846	1.57948	0.174137	11.0249	0.225787	4.03937	0.15238	3.77238	0.0649699	0.298024	0.0198307	6.65406	0	-65.9549	5.95461	0.0289031	0.485391	0.0130209	9.47841	0.0403837	0.42606	0.0188532	-2.08449	0.0688492	3.30293	0.0792081	62.9531	2.16137	3.4333	0.0586671	1.60565	0.0964963	6.00979	0.115331	4.28833	0.158459	3.69511	0.104188	3.40877
5.92163	0.0438558	0.740603	0.0320738	9.64015	0.0591915	0.614011	0.0580878	62.4633	1.43928	2.3042	0.0343654	1.65721	0.189476	11.4335	0.331307	4.12689	0.131684	3.19088	0.0373521	0.254904	0.017156	6.73037	0	-78.8936	6.04886	0.0379965	0.628161	0.0963203	9.58049	0.0268171	0.279914	0.0418865	-0.908511	0.13906	15.3064	0.179682	59.5986	2.26164	3.79478	0.052518	0.866548	0.0500177	5.77206	0.0575288	4.24929	0.108496	2.55328	0.0784443	2.23776
5.9048	0.0503524	0.852736	0.15836	9.55853	0.0898198	0.939682	0.0690856	54.6018	4.02104	7.36429	0.15342	1.59614	0.299188	18.7445	0.0733187	4.0133	0.171301	4.26832	0.0599585	0.262568	0.0187484	7.14037	0	-74.3015	6.00383	0.0387525	0.645463	0.107956	9.46909	0.121475	1.28286	0.11269	-1.77496	0.436621	24.5989	0.203223	53.5377	5.34012	9.9745	0.130211	1.20034	0.153414	12.7809	0.0799515	4.06981	0.23569	5.79117	0.0930936	2.457
5.86439	0.0349767	0.596424	0.0739892	9.58534	0.148122	1.54529	0.0496971	64.7109	5.91236	9.13658	0.0566466	2.03287	0.400646	19.7084	0.178211	4.15986	0.195205	4.69258	0.0856728	0.245504	0.0185238	7.54522	0	-85.8144	5.96607	0.0254342	0.426315	0.0139965	9.54221	0.11303	1.18453	0.0530952	-1.583	0.156125	9.86258	0.084079	66.7079	2.68794	4.02942	0.074393	1.73987	0.0809181	4.6508	0.0212795	4.24509	0.186814	4.40071	0.100574	3.33174
5.95873	0.202647	3.40084	0.0259058	8.5626	0.556279	6.49662	1.84369	55.548	1.2704	2.28703	0.176514	1.79038	0.261291	14.5942	0.0687409	4.18106	0.306395	7.32817	0.0412927	0.237536	0.0157902	6.64752	0	-69.1395	5.97075	0.07521	1.25964	0.0490557	9.47843	0.0404597	0.426861	0.038337	-2.35676	0.125903	5.3422	0.0387889	61.7312	3.97426	6.438	0.175592	1.68696	0.0699588	4.14704	0.0303704	4.15369	0.177026	4.2619	0.0640269	3.63912
5.86766	0.0472734	0.80566	0.0786497	9.54117	0.108332	1.13542	0.068876	62.2666	3.52062	5.65411	0.0890001	1.80673	0.109233	6.04585	0.0471372	4.09382	0.207442	5.06718	0.129145	0.325491	0.0212513	6.52902	0	-50.8231	5.98648	0.0830476	1.38725	0.0472605	9.52206	0.115444	1.21239	0.0627087	-2.27508	0.189217	8.31693	0.0526084	64.7882	2.03066	3.13431	0.121754	1.52585	0.0673205	4.41199	0.0160261	4.1547	0.189381	4.55823	0.114174	3.35662
5.84268	0.0458471	0.784693	0.122877	9.50906	0.34913	3.67155	0.0822408	63.825	3.90839	6.1236	0.118069	2.41539	0.224757	9.3052	0.208902	4.17888	0.149692	3.5821	0.0195163	0.303478	0.0212948	7.01692	0	-61.9172	5.95933	0.0270625	0.454121	0.0197043	9.48504	0.0750868	0.791634	0.0696329	-1.69032	0.087642	5.18494	0.0731002	63.3497	2.7991	4.41849	0.129593	1.67493	0.0791846	4.72763	0.0459412	4.10086	0.122457	2.98613	0.0853912	3.49706
5.88708	0.0522305	0.887206	0.0168883	9.46504	0.101962	1.07724	0.0412859	60.988	3.17104	5.19945	0.0315988	1.68283	0.308735	18.3463	0.266529	4.09183	0.211894	5.17845	0.0517909	0.255792	0.0169946	6.64392	0	-86.8816	5.95792	0.0584907	0.981731	0.0260193	9.45143	0.0675009	0.714187	0.0392736	-2.09494	0.172605	8.23911	0.119355	62.0653	3.95984	6.38012	0.111218	1.49873	0.125852	8.39727	0.027383	4.16984	0.167485	4.01658	0.0944591	2.74121
5.86088	0.0694686	1.18529	0.0643427	9.61659	0.0919311	0.955964	0.0708897	63.4897	3.55065	5.59248	0.0155827	1.46656	0.192702	13.1397	0.325656	3.72501	0.0895555	2.40417	0.00570558	0.319906	0.0251042	7.84737	0	-60.6546	6.01285	0.0314167	0.522492	0.0158062	9.56794	0.0849601	0.887966	0.0236761	-1.77296	0.137934	7.77984	0.0908295	70.5583	5.36993	7.61062	0.144994	1.24066	0.271772	21.9055	0.133171	3.77205	0.333792	8.84908	0.0574666	3.10624
5.97373	0.0437292	0.732025	0.0458314	9.63889	0.112393	1.16604	0.0328285	58.8678	2.51626	4.27443	0.0707163	1.6527	0.205794	12.452	0.0472843	3.81182	0.222682	5.84188	0.116183	0.297044	0.0194102	6.53444	0	-67.8266	6.11021	0.0470772	0.770467	0.0192395	9.56033	0.107192	1.12121	0.0212942	-1.83932	0.228684	12.4331	0.208848	58.7306	0.454946	0.774633	0.0212825	1.23293	0.0814491	6.60612	0.101672	3.91873	0.127018	3.24131	0.105475	2.69536
5.928	0.0747376	1.26075	0.0236551	9.67724	0.141997	1.46733	0.165098	53.9079	12.788	23.722	0.0640228	1.24022	0.65599	52.8928	0.118154	4.00693	0.172242	4.2986	0.0741042	0.222208	0.0182844	8.22851	0	-98.5467	5.99874	0.0187267	0.312178	0.0122261	9.59145	0.0528722	0.551243	0.0564938	-1.43774	0.342836	23.8455	0.228553	55.8348	1.38448	2.4796	0.0264229	1.11668	0.0220308	1.97289	0.021991	4.09053	0.103399	2.52776	0.0856927	2.00777
5.88815	0.0526352	0.893917	0.113597	9.58214	0.308105	3.21542	0.0626182	62.0387	0.345659	0.557167	0.010477	1.29922	0.138924	10.6929	0.37513	3.73149	0.109075	2.92309	0.00397634	0.266627	0.0185481	6.95657	0	-79.6519	5.96065	0.0876196	1.46997	0.0125094	9.55555	0.087854	0.919403	0.0418354	-2.56633	0.211853	8.25511	0.130659	61.1438	1.74008	2.84588	0.100259	1.10236	0.24795	22.4926	0.358874	3.76464	0.069936	1.85771	0.0106849	2.30533
5.93827	0.0551716	0.929085	0.144408	9.51169	0.0796823	0.83773	0.041235	65.59	3.37442	5.14472	0.0576523	2.4137	0.105957	4.38979	0.0301376	4.50546	0.295581	6.56051	0.187905	0.248233	0.0235238	9.47652	0	-68.8651	6.0162	0.0335546	0.557736	0.104165	9.48573	0.029596	0.312006	0.0241143	-2.64075	0.0892741	3.38063	0.0231791	67.8146	3.60089	5.3099	0.0684637	2.44107	0.0678444	2.77929	0.00842375	4.80303	0.398962	8.30647	0.190346	5.35919
5.87562	0.0469674	0.79936	0.16427	9.62403	0.111267	1.15613	0.109485	57.071	4.1852	7.33332	0.203438	1.49053	0.380627	25.5364	0.116889	4.07356	0.313677	7.70032	0.0534022	0.237685	0.0174565	7.34438	0	-78.0894	5.95908	0.0321586	0.539656	0.0211699	9.52974	0.0700425	0.734989	0.117268	-1.61787	0.116745	7.21598	0.0942094	55.8052	2.44305	4.37783	0.176443	1.03905	0.114459	11.0157	0.1612	4.02821	0.1184	2.93926	0.0323116	2.24097
5.90426	0.0583731	0.988661	0.159308	9.49375	0.407274	4.28992	0.054145	55.9087	2.29978	4.11346	0.0746524	1.31143	0.349092	26.6193	0.0594499	3.91228	0.341932	8.73996	0.136556	0.270102	0.0216803	8.02671	0	-61.5299	5.99567	0.0377987	0.630434	0.106866	9.42902	0.0732631	0.776996	0.0933611	-1.86149	0.221267	11.8866	0.0804938	65.6602	5.43346	8.27511	0.136312	1.67296	0.0569024	3.4013	0.024754	4.20808	0.24888	5.91434	0.13988	3.3218
5.88746	0.0440089	0.747502	0.0561486	9.53387	0.0637965	0.669156	0.0555073	60.5619	1.23495	2.03915	0.0158848	1.39706	0.109433	7.83312	0.22096	3.77199	0.0365223	0.968251	0.00509808	0.294365	0.0242061	8.22313	0	-77.2158	6.02229	0.0839156	1.39342	0.0315818	9.47684	0.0630736	0.665556	0.0295203	-1.65666	0.126157	7.61515	0.0460204	59.3581	2.29496	3.8663	0.0802236	0.912058	0.118309	12.9717	0.0337595	3.7656	0.116056	3.082	0.0735711	2.01051
5.88406	0.0467515	0.794544	0.0990341	9.5277	0.206373	2.16603	0.0643944	57.2626	2.36226	4.12531	0.0389083	1.7474	0.190685	10.9125	0.197375	4.398	0.167355	3.80526	0.0655991	0.303545	0.029438	9.69806	0	-62.7233	5.9994	0.0286543	0.477619	0.0123444	9.50412	0.0851566	0.895996	0.113993	-2.24696	0.291415	12.9693	0.112468	60.2909	2.8377	4.70669	0.0861145	1.69749	0.119719	7.05271	0.0172363	4.59287	0.16929	3.68593	0.081066	3.48556
5.86169	0.0532686	0.908758	0.136164	9.69615	0.117873	1.21567	0.0592007	59.4434	4.12365	6.9371	0.106757	1.71668	0.292013	17.0103	0.0412206	4.25862	0.251576	5.90746	0.136542	0.309445	0.0232459	7.51212	0	-50.4134	6.00236	0.136246	2.26987	0.0362133	9.62494	0.127172	1.32127	0.0359587	-1.61241	0.240416	14.9104	0.17114	63.3229	1.96196	3.09835	0.108869	1.41696	0.0868213	6.1273	0.0416733	4.44689	0.357888	8.04805	0.122438	3.25495
5.83697	0.079602	1.36376	0.0563933	9.52887	0.299439	3.14244	0.0890384	59.7434	1.48638	2.48793	0.0196726	1.57088	0.152829	9.72885	0.317898	3.85765	0.28246	7.32208	0.00695982	0.296897	0.0263906	8.8888	0	-64.7141	5.96648	0.0196208	0.32885	0.0152792	9.51112	0.0818395	0.860461	0.0817091	-1.7598	0.101022	5.74055	0.0973223	68.3872	2.91623	4.26429	0.107651	1.8396	0.074132	4.02979	0.037733	4.15246	0.172932	4.16456	0.108427	3.67799
5.89088	0.050687	0.860433	0.145029	9.54515	0.162219	1.6995	0.060028	64.8841	2.91132	4.48695	0.0749964	1.83391	0.248311	13.54	0.0577228	3.96302	0.258694	6.52769	0.129877	0.274209	0.0197399	7.19887	0	-66.3224	6.02835	0.098868	1.64005	0.0128138	9.45892	0.015324	0.162006	0.0130501	-1.55892	0.11368	7.29225	0.0483254	62.5367	0.157062	0.251152	0.00668059	1.15202	0.0604888	5.25067	0.0144005	4.04475	0.100346	2.4809	0.100862	2.82576
5.89712	0.0526266	0.892411	0.175194	9.64931	0.287249	2.97689	0.0516888	64.8565	4.19328	6.46548	0.0914691	1.88421	0.235633	12.5057	0.0545387	3.89681	0.139023	3.56761	0.0690819	0.279288	0.0200987	7.19643	0	-69.539	6.01912	0.228432	3.79511	0.0196938	9.59345	0.140684	1.46646	0.0459637	-1.79778	0.503847	28.0261	0.0449526	64.7893	1.25064	1.93032	0.0898622	1.34116	0.10453	7.794	0.0189233	3.92031	0.367123	9.36464	0.0689141	3.0845
5.83149	0.0543546	0.932087	0.152099	9.59082	0.421309	4.39284	0.0646752	60.8952	3.71935	6.10779	0.146066	2.02898	0.400505	19.7392	0.0922467	4.01021	0.36188	9.02395	0.0974606	0.295866	0.0207527	7.0142	0	-56.6661	5.94024	0.0291359	0.490484	0.0699515	9.55016	0.0694868	0.727598	0.0658433	-2.25283	0.278245	12.3509	0.553205	59.6376	2.84426	4.76924	0.120919	1.47445	0.0563301	3.82041	0.0290394	3.98976	0.143837	3.60516	0.0922195	3.24107
5.87387	0.0317493	0.540517	0.00680997	8.63866	0.531967	6.15798	1.72889	58.4157	0.257324	0.440505	0.0113152	1.89226	0.232582	12.2912	0.305143	4.10566	0.152831	3.72244	0.0703002	0.234964	0.0159695	6.79655	0	-73.2233	5.89193	0.0528735	0.897389	0.0159216	9.58817	0.352089	3.67212	0.0849586	-2.4099	0.127361	5.28492	0.0837822	62.9205	0.852524	1.35492	0.184844	1.79215	0.0508593	2.83789	0.0183131	4.17915	0.338308	8.09515	0.061597	3.84896
5.85399	0.0455821	0.778651	0.102969	9.47959	0.109988	1.16026	0.0484478	55.9639	2.50529	4.47662	0.0289068	1.47886	0.271724	18.3739	0.253918	3.82989	0.252901	6.60336	0.12154	0.32921	0.0297299	9.03068	0	-48.126	5.98168	0.0252175	0.421579	0.0140666	9.44069	0.0364225	0.385803	0.0332627	-2.42885	0.180187	7.41862	0.0770808	63.5011	3.25338	5.12335	0.124186	1.86938	0.0811988	4.34362	0.0248835	4.19326	0.223595	5.33225	0.162504	4.00553
5.81131	0.0619962	1.06682	0.0263853	9.47991	0.181445	1.91399	0.0568083	64.1201	2.33466	3.64107	0.0257516	1.6719	0.213146	12.7488	0.364415	3.85713	0.0911706	2.36369	0.0344149	0.319961	0.0205996	6.43815	0	-60.3534	5.93516	0.0373685	0.629612	0.0132997	9.47398	0.0874979	0.923559	0.0531463	-2.20861	0.0997881	4.51814	0.0829062	80.1511	3.31593	4.1371	0.25968	1.9213	0.0629412	3.27597	0.032724	3.96709	0.362366	9.13429	0.043751	4.78644
5.84434	0.0518192	0.886656	0.172152	9.54583	0.125824	1.31811	0.0369694	68.6439	2.97478	4.33365	0.0519082	2.15783	0.390994	18.1198	0.260494	3.83122	0.165527	4.32048	0.0482012	0.283042	0.018843	6.65731	0	-68.4283	5.95734	0.0299537	0.502803	0.0775759	9.51648	0.0262429	0.275763	0.0245592	-1.91196	0.115406	6.03602	0.13421	66.1529	3.63699	5.49786	0.122873	1.44828	0.0417384	2.88193	0.0334227	3.80053	0.130887	3.44393	0.0876535	3.20333
5.87174	0.0492972	0.839566	0.146266	9.6172	0.111496	1.15934	0.0609158	67.8118	3.41987	5.04318	0.0582248	1.90041	0.240468	12.6535	0.0922296	4.06971	0.29374	7.21772	0.157706	0.288858	0.0203552	7.04677	0	-59.6404	5.98803	0.0609765	1.01831	0.0187458	9.54316	0.212916	2.23108	0.0618024	-1.71639	0.322014	18.7611	0.092639	64.8165	0.578474	0.892479	0.0462302	1.41056	0.12079	8.5633	0.0331739	4.25638	0.345739	8.12284	0.164175	3.12085
5.83982	0.0382357	0.654741	0.0658108	9.57994	0.0405446	0.423224	0.0275387	62.5604	3.86813	6.18304	0.175199	1.5828	0.0125695	0.794133	0.00439735	3.90446	0.0809993	2.07454	0.0091785	0.305016	0.0236546	7.75521	0	-62.5333	5.98984	0.0308603	0.515211	0.033049	9.53103	0.0507026	0.531974	0.0546106	-1.31928	0.269293	20.412	0.429104	68.227	3.90789	5.72777	0.224859	1.07798	0.0825359	7.65654	0.127533	3.90961	0.0508068	1.29954	0.00897186	2.69641
5.95467	0.0474121	0.796217	0.150017	9.61197	0.278113	2.8934	0.0502957	61.3839	0.478565	0.779626	0.0168737	1.16678	0.171936	14.7359	0.351698	3.83061	0.159404	4.16132	0.078912	0.237659	0.0170786	7.18618	0	-81.2022	5.9997	0.0362085	0.603506	0.108055	9.59652	0.0448079	0.466918	0.0341766	-5.24498	0.164904	3.14403	0.136541	61.3364	0.372109	0.606669	0.0206664	1.148	0.118903	10.3574	0.302581	3.8922	0.0977916	2.5125	0.0844269	3.61047
5.84015	0.0508976	0.871513	0.132831	9.62237	0.0325889	0.338679	0.0245721	61.0703	4.95162	8.10806	0.208238	1.69318	0.0106807	0.630807	0.00518975	3.95204	0.149531	3.78364	0.0280331	0.340133	0.0267071	7.85195	0	-43.9133	6.00462	0.0348864	0.580992	0.0895662	9.57635	0.116706	1.21869	0.0375373	-2.11384	0.345169	16.329	0.248074	62.784	2.57762	4.10554	0.145946	1.27369	0.125145	9.82533	0.0577634	4.05787	0.199566	4.91799	0.154747	2.94429
5.92719	0.0395649	0.667516	0.137183	9.60441	0.069358	0.722147	0.069381	57.6174	2.12664	3.69096	0.0298596	1.44138	0.213085	14.7834	0.142036	4.02957	0.218949	5.43357	0.116475	0.200948	0.0142789	7.10577	0	-98.3717	5.97205	0.032658	0.546847	0.0987705	9.53743	0.0403463	0.423031	0.0379471	-2.04111	0.201943	9.89377	0.245138	56.6096	0.821263	1.45075	0.0129404	1.30598	0.0221698	1.69755	0.0341581	4.11914	0.144245	3.50183	0.130217	2.37492
5.92099	0.169995	2.87106	0.0273883	9.60536	0.0384805	0.400615	0.019206	55.8914	6.73264	12.0459	0.176807	1.48875	0.0710311	4.7712	0.0144273	3.98463	0.463811	11.64	0.0734349	0.291407	0.0194617	6.67851	0	-63.9982	6.01881	0.03447	0.572705	0.102873	9.53749	0.0850094	0.891318	0.0927585	-2.56072	0.0344314	1.3446	0.0630782	59.5402	3.0969	5.20136	0.112213	1.35161	0.0315009	2.33062	0.0232289	3.96597	0.177333	4.47138	0.106715	2.82864
5.88367	0.0513096	0.872068	0.174139	9.46844	0.0774414	0.81789	0.0540431	77.906	16.9427	21.7476	0.121234	2.47552	1.21634	49.1348	0.364959	4.09028	0.199376	4.87438	0.0226255	0.275427	0.0203301	7.3813	0	-65.1048	6.03662	0.0378002	0.626181	0.13106	9.39391	0.0291052	0.30983	0.0619484	-1.20115	0.0307687	2.56161	0.0538156	73.2727	3.0741	4.19543	0.105656	1.14882	0.0249977	2.17595	0.0450636	4.03729	0.0378231	0.936842	0.0105854	3.52453
5.88886	0.0389735	0.661816	0.0912275	9.59412	0.0737165	0.768351	0.0283636	61.5763	1.59244	2.58612	0.0137761	1.63649	0.163123	9.96781	0.237728	4.06239	0.0777851	1.91476	0.0258144	0.268106	0.0195174	7.27974	0	-82.8914	6.01998	0.0463054	0.769195	0.0799491	9.52852	0.0144613	0.151769	0.037573	-1.31367	0.193132	14.7017	0.392478	62.0566	0.299686	0.482923	0.00743576	1.26158	0.080605	6.38921	0.174604	4.31006	0.0219056	0.508244	0.00309092	3.42324
5.83716	0.0497101	0.851615	0.167341	9.62398	0.105111	1.09218	0.0626084	68.7762	3.83665	5.57845	0.0967795	2.50728	0.119697	4.77397	0.0272891	4.28392	0.239197	5.58362	0.163463	0.256447	0.0182503	7.11658	0	-66.3553	5.92835	0.031716	0.534988	0.0890211	9.56803	0.126098	1.31791	0.0419165	-1.61212	0.0949051	5.88699	0.0784876	66.5996	1.10833	1.66416	0.0897197	1.77512	0.174928	9.85439	0.0262056	4.26418	0.208271	4.88421	0.138359	3.5788
5.8225	0.0224828	0.386137	0.0136293	9.4751	0.0562452	0.593611	0.0162218	59.2885	2.39388	4.03767	0.00659075	1.48547	0.110238	7.42109	0.220362	4.05133	0.015126	0.373359	0.00219174	0.319793	0.021096	6.59677	0	-67.0166	5.97145	0.0109349	0.18312	0.00624899	9.43712	0.00858458	0.0909661	0.0135345	-1.83014	0.0370799	2.02607	0.0290369	74.9837	4.6846	6.24749	0.180096	1.89831	0.0457467	2.40987	0.0209141	4.45277	0.180157	4.04595	0.101219	4.25844
5.86546	0.0626156	1.06753	0.199488	9.49084	0.176805	1.8629	0.0622178	61.9378	4.91099	7.92891	0.0251856	1.63649	0.182411	11.1465	0.191886	3.83474	0.117632	3.06754	0.0530883	0.279575	0.0209735	7.50192	0	-61.0665	5.97246	0.0335705	0.562089	0.0986227	9.4521	0.0585127	0.619045	0.0397043	-2.14442	0.125869	5.86959	0.113358	65.7687	2.89404	4.40033	0.111703	1.49464	0.0404393	2.70561	0.0225494	3.93437	0.123569	3.14075	0.0854292	3.38333
5.83936	0.0749725	1.28392	0.0446107	9.5514	0.213444	2.23469	0.0612716	63.7887	1.62405	2.54598	0.020473	1.53315	0.155841	10.1648	0.286263	3.80006	0.0750105	1.97393	0.00808935	0.294747	0.0206639	7.01073	0	-75.036	5.94272	0.0165652	0.278748	0.0162536	9.53002	0.0248634	0.260896	0.0273559	-2.57344	0.120105	4.66709	0.140328	64.8085	1.41477	2.18301	0.0444891	1.39415	0.0996538	7.14802	0.174593	3.91115	0.123789	3.16503	0.0582844	3.16252
5.78215	0.0452956	0.783369	0.128451	9.69419	0.0295935	0.305271	0.0176175	67.4019	4.72616	7.0119	0.130862	1.67857	0.0211634	1.2608	0.00694583	3.67508	0.195262	5.31313	0.132903	0.277218	0.0198461	7.15904	0	-65.6068	5.90734	0.0243126	0.411565	0.00433974	9.59906	0.206322	2.1494	0.0140023	-1.68431	0.160387	9.52245	0.0396971	68.5779	6.22225	9.07326	0.163782	1.36515	0.417224	30.5626	0.0285452	3.87194	0.233945	6.04204	0.140928	3.09014
5.89164	0.0427909	0.726298	0.00898592	9.5744	0.110701	1.15622	0.0189136	54.5042	0.509487	0.934767	0.0184032	1.49867	0.213607	14.2531	0.173054	4.31473	0.286827	6.64762	0.131738	0.289485	0.0301592	10.4182	0	-60.7334	6.01468	0.00632044	0.105084	0.00793237	9.4733	0.0120997	0.127724	0.0136723	-1.85221	0.0322519	1.74126	0.0257148	54.1437	0.692334	1.2787	0.010006	1.27216	0.0231533	1.82	0.0162517	4.59001	0.185098	4.03263	0.152755	2.86553
5.8195	0.0479978	0.824775	0.0814283	9.52149	0.189349	1.98865	0.122832	64.9176	4.04075	6.22443	0.149113	1.90701	0.11399	5.97745	0.040163	4.07923	0.152807	3.74596	0.0742848	0.313579	0.0205313	6.5474	0	-56.3925	5.94313	0.0241007	0.405522	0.0117683	9.50237	0.231277	2.43388	0.197327	-2.12835	0.404459	19.0034	0.201212	65.9691	5.75353	8.72155	0.118903	1.44716	0.0770213	5.32223	0.0190051	4.06581	0.23039	5.66652	0.092136	3.15472
5.84987	0.0222443	0.380253	0.00740451	9.59248	0.285323	2.97445	0.0459359	59.5954	6.24215	10.4742	0.173692	1.70051	0.398606	23.4404	0.027144	3.92417	0.116665	2.973	0.0267894	0.318585	0.0226288	7.10291	0	-60.2866	5.98646	0.00554089	0.092557	0.00303335	9.55625	0.0143215	0.149865	0.0123455	-1.5547	0.01208	0.776998	0.0102674	63.1605	3.42129	5.41683	0.163663	1.31141	0.016222	1.23699	0.00889793	3.95082	0.113326	2.86842	0.0798127	2.76528
5.84899	0.0426478	0.729148	0.13979	9.44388	0.0543075	0.575056	0.0394137	60.6502	1.883	3.10469	0.0358014	1.73141	0.189672	10.9548	0.35018	3.88905	0.0618004	1.58909	0.00714011	0.282	0.0164823	5.84477	0	-62.129	5.94334	0.0320217	0.538783	0.0580344	9.40155	0.0339642	0.361262	0.0610654	-1.62485	0.0611145	3.76125	0.0696025	56.0852	3.41015	6.08031	0.189812	0.941102	0.0204364	2.17154	0.0204572	3.71699	0.107397	2.88935	0.0673469	1.98611
5.83753	0.0393715	0.674455	0.00994546	9.58294	0.0608766	0.63526	0.0365291	55.8502	0.858667	1.53745	0.0214536	1.56273	0.135371	8.66243	0.224219	3.94155	0.132653	3.36551	0.0764312	0.286517	0.0186846	6.52131	0	-71.3199	5.93917	0.00381845	0.0642927	0.00160012	9.54053	0.0821772	0.861348	0.0515427	-1.94101	0.0377721	1.946	0.0249355	54.8796	1.91665	3.49246	0.119564	1.27881	0.01148	0.897714	0.00572476	4.02968	0.0927473	2.3016	0.0770085	2.52514
5.8771	0.114828	1.95383	0.0232478	9.52233	0.665297	6.98671	0.0621362	58.3119	11.6162	19.9208	0.0727266	1.4655	0.623404	42.5388	0.228776	3.77204	0.161862	4.2911	0.0793029	0.306656	0.0201013	6.55499	0	-60.0829	6.01488	0.041097	0.683256	0.0185399	9.46578	0.0518954	0.548242	0.0358707	-1.64511	0.0553474	3.36436	0.0400197	60.2167	2.34948	3.9017	0.0784389	1.07629	0.0976819	9.07583	0.0666614	3.75674	0.142001	3.77991	0.110254	2.36597
5.89469	0.0516409	0.876059	0.108116	9.65216	0.0526264	0.545229	0.0189531	58.7362	0.305637	0.520356	0.00581314	1.64295	0.143509	8.73482	0.270095	4.24063	0.131067	3.09074	0.00328372	0.235686	0.023355	9.90937	0	-78.9347	5.97661	0.0335756	0.561782	0.082208	9.62157	0.065937	0.685304	0.0197048	-1.61038	0.0631038	3.91858	0.0300864	61.4537	4.39629	7.15383	0.196586	1.4459	0.029097	2.01238	0.014104	4.29747	0.151236	3.51918	0.0209689	2.78827
5.85802	0.0496828	0.848116	0.160922	9.51484	0.165031	1.73446	0.0504437	72.0914	1.74391	2.41902	0.0233494	2.11392	0.226238	10.7023	0.233789	4.09671	0.138043	3.36961	0.0471565	0.263126	0.0191056	7.26099	0	-78.1807	5.94378	0.0413008	0.694858	0.0248874	9.46414	0.0614369	0.649155	0.0334057	-1.64295	0.228519	13.9091	0.615313	68.5575	2.24214	3.27046	0.0647855	1.3857	0.12447	8.98247	0.0399508	4.06461	0.119269	2.93432	0.0792072	3.06823
5.82722	0.045263	0.776751	0.122867	9.62246	0.108157	1.12401	0.0538563	56.3628	3.52724	6.2581	0.0146728	1.86821	0.218504	11.6959	0.260569	4.36529	0.0334338	0.7659	0.00503988	0.294921	0.020476	6.94288	0	-67.9905	5.95408	0.0414809	0.69668	0.0209602	9.58394	0.0520767	0.543375	0.0298259	-1.63271	0.166936	10.2245	0.370725	56.2273	1.95843	3.48307	0.0692528	1.33489	0.0368797	2.76275	0.0271693	4.36284	0.152799	3.50229	0.0919345	2.72372
5.88797	0.045509	0.772916	0.12426	9.59977	0.131759	1.37252	0.0552308	72.0401	6.13991	8.52291	0.0648268	2.01656	0.370519	18.3739	0.31566	3.91329	0.16488	4.21335	0.0740512	0.292309	0.0207961	7.11442	0	-61.681	6.01608	0.0470114	0.781428	0.0393309	9.50913	0.0443025	0.465895	0.031488	-1.83826	0.140913	7.66557	0.0809013	74.3765	3.01391	4.05224	0.0744204	1.66797	0.0640231	3.83839	0.0409573	4.06152	0.222199	5.47082	0.172047	3.94859
5.82789	0.0488936	0.838959	0.0180883	9.47126	0.0960391	1.01401	0.044499	62.3417	3.47581	5.57542	0.104867	1.83853	0.214133	11.6469	0.074613	3.81552	0.213174	5.58701	0.0982694	0.304555	0.0201129	6.60402	0	-63.8595	5.94664	0.0161432	0.271467	0.0110526	9.44926	0.0437829	0.463347	0.0405646	-2.19925	0.0606181	2.7563	0.0850724	64.1858	2.61281	4.0707	0.115793	1.50411	0.0322647	2.1451	0.00682482	3.84935	0.126633	3.28971	0.091351	3.27977
5.93563	0.0468975	0.790102	0.166361	9.44745	0.121133	1.28218	0.062679	64.1272	1.12361	1.75215	0.016503	2.10377	0.201522	9.57911	0.307774	4.03734	0.0602654	1.4927	0.0082415	0.24132	0.017044	7.06282	0	-83.1611	5.98037	0.0393042	0.657221	0.120751	9.42934	0.154923	1.64299	0.0297612	-4.48525	0.886033	19.7544	0.183673	65.0583	1.35521	2.08307	0.125954	1.87661	0.219657	11.705	0.151943	3.98431	0.272308	6.83449	0.0609195	5.6556
5.8862	0.0404234	0.686748	0.0833229	9.66599	0.155348	1.60716	0.0642075	63.5092	3.37165	5.30892	0.162948	2.12221	0.144831	6.82456	0.0823317	4.44252	0.0854798	1.92413	0.0178243	0.287505	0.0209295	7.2797	0	-65.9828	6.01661	0.0337106	0.560293	0.0518894	9.62985	0.0364509	0.37852	0.0363203	-1.64357	0.0523429	3.1847	0.0388026	63.9258	1.4274	2.23289	0.120873	1.45395	0.0719726	4.95013	0.0299037	4.33582	0.190511	4.39389	0.0254076	3.09459
5.93592	0.0481016	0.810349	0.151333	9.42135	0.0794241	0.843023	0.0479766	64.3285	5.51964	8.58039	0.198151	2.16976	0.0931199	4.29172	0.0342234	4.40551	0.231607	5.2572	0.123901	0.270124	0.0190866	7.06587	0	-62.6004	6.06141	0.0368714	0.608297	0.0578798	9.37026	0.10099	1.07777	0.0317606	-1.48622	0.156182	10.5087	0.101309	66.4186	3.12102	4.69901	0.196549	1.51796	0.0681658	4.49061	0.0252796	4.3573	0.139132	3.19309	0.107672	3.27605
5.8407	0.0483168	0.827243	0.0676252	9.54668	0.0483874	0.50685	0.0303045	57.0003	2.18606	3.83517	0.0911416	1.70446	0.0555139	3.25697	0.0188858	4.09524	0.105551	2.57742	0.0484631	0.31443	0.0209667	6.66817	0	-62.7746	5.98396	0.0153679	0.256819	0.0139664	9.51704	0.0409085	0.429845	0.0516125	-1.97523	0.311196	15.7549	0.0861398	57.9834	2.22563	3.83839	0.128919	1.23441	0.0729323	5.90828	0.0257792	4.11138	0.248164	6.03602	0.0539147	2.6941
5.90112	0.054852	0.929518	0.183983	9.58241	0.137801	1.43807	0.0610923	62.95	3.90389	6.20158	0.0963045	1.89722	0.139944	7.37626	0.0473381	4.12475	0.227849	5.52395	0.152478	0.289318	0.0209741	7.24948	0	-55.0829	5.98401	0.0420134	0.702094	0.106816	9.56188	0.108651	1.13629	0.0482635	-2.64391	0.281466	10.6458	0.132246	65.9527	2.61506	3.96505	0.103984	1.89146	0.0680959	3.60018	0.0424028	4.30436	0.274933	6.38733	0.142731	4.12142
5.90441	0.08743	1.48076	0.0185676	9.46889	0.128908	1.36139	0.056992	56.432	10.7575	19.0628	0.0748306	1.35188	0.497596	36.8078	0.0988719	4.05918	0.12542	3.08978	0.030286	0.298278	0.022242	7.4568	0	-75.3643	5.99151	0.0264319	0.441155	0.0232429	9.44724	0.0724287	0.766665	0.085459	-2.25296	0.148001	6.56916	0.133384	57.6771	2.19837	3.81151	0.0713443	1.19964	0.0582028	4.85167	0.0451454	4.09761	0.0995993	2.43066	0.0358248	2.28103
5.90167	0.162548	2.75427	0.160347	9.5292	0.48103	5.04796	0.0594372	58.4234	2.85394	4.88493	0.171294	1.82473	1.00513	55.0835	0.019319	4.29543	0.474329	11.0427	0.0394622	0.300984	0.0216802	7.20312	0	-54.4073	6.03173	0.0384243	0.637037	0.0946173	9.47238	0.108362	1.14398	0.0362572	-1.58818	0.278336	17.5254	0.46002	53.3601	1.71369	3.21155	0.115337	0.898771	0.057276	6.3727	0.0649542	4.12123	0.0911141	2.21085	0.0542886	2.10402
5.82611	0.025421	0.436329	0.036883	9.46713	0.0876155	0.92547	0.0502936	57.7331	2.56853	4.44898	0.144341	1.70984	0.0149384	0.873671	0.00435203	4.02129	0.0744965	1.85255	0.0154835	0.26975	0.0178275	6.60889	0	-79.8144	5.92486	0.0429859	0.725518	0.0203448	9.45099	0.0690161	0.730253	0.0534542	-1.9994	0.0869242	4.34751	0.0712926	62.522	3.25449	5.20536	0.124277	1.59174	0.079079	4.96808	0.0794601	4.03251	0.143574	3.56042	0.039617	3.09031
5.8595	0.0550156	0.938913	0.184758	9.59552	0.196761	2.05055	0.0652164	65.9917	1.79883	2.72585	0.017364	1.77601	0.218583	12.3075	0.434013	4.07745	0.0942057	2.3104	0.00553655	0.261287	0.0192113	7.35256	0	-72.1849	5.95839	0.0410159	0.688372	0.131841	9.54529	0.0353933	0.370793	0.0376809	-1.42876	0.148534	10.396	0.141633	64.8623	3.87647	5.97647	0.0911722	1.47498	0.0704776	4.77819	0.0743323	4.25346	0.208137	4.89337	0.0993941	2.98708
5.84215	0.0420301	0.719428	0.1107	9.57634	0.114298	1.19354	0.121284	56.5642	2.71915	4.80719	0.150927	1.33224	0.569208	42.7255	0.11646	3.88832	0.53858	13.8512	0.0961788	0.244025	0.018252	7.47954	0	-78.1568	5.94395	0.0441901	0.743447	0.0208805	9.46258	0.0992769	1.04915	0.173983	-1.57146	0.159027	10.1197	0.0737394	58.959	2.51212	4.2608	0.122038	1.1992	0.034475	2.87483	0.0174623	4.03667	0.134076	3.32145	0.101212	2.35335
5.87884	0.0460346	0.783056	0.0830481	9.45793	0.200237	2.11714	0.0733363	60.9876	5.01451	8.22219	0.174879	1.59443	0.068132	4.27312	0.0349893	4.03877	0.191902	4.75151	0.0817264	0.299898	0.0256763	8.56168	0	-57.2097	6.01393	0.0489142	0.813347	0.0287589	9.37137	0.0741422	0.791156	0.131068	-1.85196	0.0900793	4.86399	0.0714787	69.407	4.10669	5.91683	0.269586	1.53957	0.0520868	3.3832	0.0237796	4.22523	0.0991771	2.34726	0.0302215	3.60866
5.88031	0.056996	0.96927	0.13416	9.36497	0.0791724	0.84541	0.0551795	60.3764	4.69838	7.7818	0.167202	1.5791	0.0418093	2.64766	0.0110835	4.04195	0.199483	4.93532	0.104543	0.290028	0.0326251	11.2489	0	-57.8602	5.98573	0.045722	0.76385	0.0282656	9.32415	0.128274	1.37572	0.0728835	-1.97133	0.098523	4.99779	0.0973814	59.5576	6.29938	10.577	0.1847	1.18469	0.0517052	4.36446	0.0275927	4.05874	0.311359	7.67133	0.0765851	2.47623
5.91724	0.0514571	0.869613	0.0559316	8.64409	0.551122	6.37571	1.74686	56.994	1.64749	2.89064	0.0352187	1.85594	0.343003	18.4813	0.0692081	4.0291	0.350076	8.68869	0.156907	0.239921	0.0166201	6.92733	0	-66.6805	5.94027	0.0678694	1.14253	0.026314	9.41073	0.263528	2.80029	0.0735973	-1.70033	0.396377	23.3117	0.347877	54.0955	1.50214	2.77683	0.0610093	1.243	0.323037	25.9884	0.0544677	4.00909	0.368831	9.19986	0.131453	2.48567
5.90694	0.0514541	0.87108	0.151735	9.62978	0.16371	1.70004	0.0479715	63.7713	1.53407	2.40559	0.0354657	1.50111	0.192468	12.8217	0.223363	3.89334	0.232133	5.96229	0.0753035	0.285665	0.0211011	7.38666	0	-61.3198	6.02683	0.0269874	0.447787	0.0668312	9.59227	0.0234351	0.244312	0.0163749	-1.80669	0.0449112	2.48583	0.0185755	74.9277	5.71608	7.6288	0.333152	1.44769	0.020625	1.42468	0.00657201	4.02146	0.0597069	1.48471	0.038797	3.37872
5.88329	0.044316	0.753252	0.101797	9.52984	0.0913206	0.958259	0.0583025	66.1316	2.47194	3.73791	0.0544696	2.08249	0.24771	11.8949	0.0331311	4.16419	0.235561	5.65683	0.10466	0.270495	0.026358	9.74435	0	-74.0144	5.96976	0.0256678	0.429963	0.0695437	9.54309	0.0493678	0.517315	0.0499865	-2.88357	0.158903	5.51063	0.164702	70.6053	2.01002	2.84684	0.0844447	2.14618	0.0619131	2.88481	0.0704375	4.36579	0.167677	3.8407	0.114529	4.73486
5.92775	0.112618	1.89984	0.02186	8.63102	0.57379	6.648	1.91307	61.0012	5.73969	9.40914	0.0228083	1.99558	0.426369	21.3657	0.359851	4.34111	0.113435	2.61303	0.0167058	0.216873	0.018145	8.36664	0	-83.7765	5.90442	0.0330798	0.560255	0.0779818	9.45773	0.0935572	0.989215	0.0341559	-4.67634	0.126443	2.70388	0.113436	65.0229	2.65745	4.08694	0.0988764	2.02306	0.0684339	3.38269	0.0405474	4.34231	0.137349	3.16304	0.103026	6.27991
5.85165	0.0479678	0.819731	0.139212	9.42902	0.0761752	0.807881	0.0574051	60.8955	2.8544	4.68738	0.0250092	1.75715	0.212781	12.1094	0.336695	3.97868	0.0219009	0.550456	0.00554491	0.304457	0.0212019	6.96385	0	-62.5717	6.0001	0.0357759	0.596255	0.0754909	9.36776	0.0484214	0.516894	0.0427366	-1.39853	0.250959	17.9445	0.636343	60.4445	2.67239	4.42123	0.114874	0.994301	0.0901546	9.06714	0.0404816	3.97572	0.0964743	2.42659	0.0193574	2.6111
5.88717	0.0456586	0.77556	0.108296	9.58258	0.0903601	0.942962	0.0645491	63.0151	5.31094	8.42804	0.159655	2.10018	0.277279	13.2027	0.109248	4.43164	0.220334	4.97183	0.0843974	0.285862	0.0231751	8.1071	0	-60.7076	5.99137	0.0309352	0.516329	0.0545595	9.53222	0.0984164	1.03246	0.0506974	-1.77511	0.101943	5.74288	0.102226	65.4891	3.12422	4.77059	0.136728	1.72477	0.03968	2.30059	0.0269068	4.44433	0.167466	3.76807	0.0957356	3.44503
5.81239	0.0650453	1.11908	0.0321911	9.51055	0.208726	2.19468	0.0791201	66.9049	1.64796	2.46314	0.0212468	2.08146	0.221942	10.6628	0.194732	4.17114	0.17359	4.1617	0.0776777	0.314685	0.0205814	6.54032	0	-61.3037	5.99376	0.0576267	0.961445	0.104053	9.37661	0.312989	3.33798	0.204218	-1.79601	0.0322006	1.7929	0.0504228	71.5001	2.74556	3.83994	0.1272	1.70411	0.131776	7.73284	0.0469051	4.51632	0.0834696	1.84818	0.0349902	5.59234
5.89094	0.0453219	0.769348	0.11124	9.60043	0.371099	3.86544	0.0912142	61.6628	0.576652	0.935169	0.0329029	1.82604	0.200553	10.983	0.248556	4.18784	0.175945	4.20133	0.0577905	0.287314	0.0211192	7.35056	0	-68.416	5.99374	0.0333435	0.556305	0.0216975	9.53471	0.161359	1.69233	0.177873	-1.76325	0.438863	24.8895	0.167719	61.8366	4.05407	6.55611	0.0452847	1.61909	0.121859	7.52639	0.0460344	4.36993	0.311504	7.12835	0.124047	3.23466
5.84759	0.0515261	0.881151	0.173053	9.54107	0.120684	1.26489	0.127003	53.4516	2.34456	4.38632	0.0360752	1.20685	0.152697	12.6525	0.352458	3.90343	0.0439836	1.12679	0.0155862	0.303251	0.0218358	7.20057	0	-56.4504	5.98137	0.0401011	0.670434	0.0320351	9.50079	0.118441	1.24665	0.16702	-1.79901	0.177095	9.844	0.0831623	68.0615	6.37615	9.36822	0.216691	1.60688	0.0781038	4.8606	0.0348716	4.12795	0.185163	4.48559	0.0970439	3.67385
5.83636	0.0419931	0.719508	0.10893	9.54487	0.127263	1.33331	0.0836962	58.1653	2.65607	4.56641	0.022196	1.76658	0.246133	13.9327	0.207687	4.08532	0.157581	3.85726	0.0674073	0.283015	0.0202619	7.15931	0	-69.5819	5.96616	0.0418777	0.701921	0.0531067	9.46295	0.0639545	0.675841	0.0850353	-1.66972	0.116238	6.96155	0.140717	62.796	3.03692	4.83617	0.0995126	1.67126	0.153338	9.17497	0.0837566	4.35775	0.213539	4.90021	0.0889583	4.42553
5.89443	0.0508575	0.862806	0.165669	9.50955	0.156515	1.64587	0.0613731	72.8448	4.46082	6.12373	0.0976351	1.79444	0.0653879	3.64391	0.0106089	3.99262	0.228795	5.73046	0.16121	0.2883	0.0205611	7.13183	0	-54.8219	6.00856	0.0338798	0.563858	0.0643326	9.44159	0.0917544	0.971811	0.0317652	-1.7327	0.0834746	4.8176	0.0650239	70.4975	1.50871	2.14009	0.0549507	1.21137	0.0956363	7.89488	0.0631432	4.02831	0.179204	4.44861	0.162759	2.76233
5.85133	0.0445076	0.76064	0.082577	9.61712	0.128369	1.33479	0.0524972	63.3782	2.76056	4.35569	0.0419976	1.49408	0.0613835	4.10845	0.0225813	3.67388	0.123503	3.36166	0.0809625	0.325002	0.0218107	6.71096	0	-61.2566	5.97892	0.0946461	1.583	0.0446937	9.55539	0.0815582	0.853532	0.0339376	-1.73013	0.412479	23.8409	0.150217	59.0617	0.989902	1.67605	0.0251471	0.982385	0.0599764	6.10518	0.0352376	3.77112	0.184022	4.87976	0.0868374	2.14397
5.87223	0.0479983	0.817378	0.13494	9.66065	0.136317	1.41106	0.0742502	57.5776	3.0385	5.27722	0.113803	1.48179	0.215781	14.5622	0.0775075	3.87711	0.228551	5.89489	0.0888331	0.27392	0.0202838	7.40501	0	-71.2202	5.9714	0.024271	0.406455	0.0502875	9.62377	0.119082	1.23737	0.0886686	-2.05615	0.211208	10.272	0.328245	65.0792	3.88544	5.97034	0.14803	1.67148	0.0846302	5.06319	0.0512984	4.09595	0.222421	5.43026	0.128185	3.24299
5.88053	0.0457517	0.778021	0.122922	9.53907	0.0678019	0.710781	0.0398818	59.0633	2.34966	3.9782	0.0410851	1.22087	0.154	12.6139	0.403254	3.7711	0.0958102	2.54064	0.0342084	0.294685	0.0210824	7.15423	0	-60.8129	5.96783	0.0350944	0.58806	0.0546976	9.48314	0.103555	1.09199	0.0462088	-2.82837	0.549962	19.4445	0.183041	72.2733	5.11552	7.07803	0.171384	2.07372	0.0548735	2.64614	0.0121638	4.19173	0.198713	4.74061	0.133338	4.79435
5.8982	0.0492968	0.835794	0.0346574	9.53003	0.110363	1.15805	0.0398936	67.4034	2.49841	3.70666	0.0128356	2.13976	0.265785	12.4213	0.246974	4.16492	0.163841	3.93385	0.0552001	0.295843	0.0193788	6.55037	0	-61.8514	6.00133	0.0239818	0.399608	0.00940043	9.46895	0.100449	1.06082	0.107801	-2.01992	0.156863	7.76583	0.110395	65.3534	0.413714	0.63304	0.00920908	1.60449	0.0279762	1.74362	0.00982038	4.15996	0.139711	3.35847	0.121909	3.5591
5.8589	0.0574365	0.980329	0.20084	9.46715	0.135896	1.43545	0.0586298	64.6614	4.03167	6.23504	0.102821	1.91552	0.194267	10.1418	0.194954	4.03101	0.0875342	2.17152	0.00639539	0.279096	0.0201239	7.21039	0	-70.6279	5.9771	0.0527358	0.882297	0.136839	9.42953	0.0933254	0.989715	0.0460322	-1.42974	0.574446	40.1783	0.0660892	61.5136	3.44547	5.60116	0.129995	1.21364	0.0865114	7.12825	0.0511045	4.03144	0.25231	6.25855	0.0640701	2.54244
5.89697	0.0845765	1.43424	0.0359673	9.63945	0.294685	3.05707	0.0479305	57.1023	2.71674	4.75767	0.039738	1.76571	0.303213	17.1723	0.161686	4.1498	0.189346	4.56277	0.0624598	0.301156	0.0201652	6.69594	0	-67.7192	6.02747	0.0155619	0.258184	0.0114641	9.6051	0.0317686	0.330747	0.0233393	-1.7785	0.200861	11.2938	0.155442	60.7332	2.96248	4.87787	0.102052	1.54452	0.0367122	2.37693	0.0177	4.25637	0.167345	3.93164	0.0775023	3.19723
5.86804	0.0622159	1.06025	0.102831	9.66142	0.872066	9.02627	0.052089	60.3526	17.473	28.9516	0.158442	1.69375	1.42548	84.1609	0.111602	3.94891	0.394521	9.99063	0.100476	0.28933	0.0810839	28.0247	0	-61.3637	5.9696	0.0315975	0.529307	0.0746424	9.56932	0.0742886	0.776321	0.0517489	-2.14565	0.292778	13.6452	0.199636	57.4985	2.86946	4.9905	0.122789	1.18236	0.0312568	2.6436	0.0280055	3.90439	0.134691	3.44973	0.105236	2.48384
[truncated: 164 more columns]

## Sheet: Simulation_6
Estim_model_1																									Estim_model_3
LG_INOC				LG_POPMAX				MGT				KC50S				KMAX				SDIN				objfunc	LG_INOC				LG_POPMAX				LG_MUTF				MGT				KC50S				KMAX				KC50R
mean	se	RSE	sd	mean	se	RSE	sd	mean	se	RSE	sd	mean	se	RSE	sd	mean	se	RSE	sd	mean	se	RSE	sd		mean	se	RSE	sd	mean	se	RSE	sd	mean	se	RSE	sd	mean	se	RSE	sd	mean	se	RSE	sd	mean	se	RSE	sd	mean
5.7964	0.0899711	1.55219	0.0528372	9.38457	0.0537911	0.573187	0.07069	62.9956	6.11878	9.71303	0.0366024	2.16358	0.142319	6.57794	0.0210124	3.9602	0.490554	12.3871	0.193104	0.601032	0.0376669	6.26703	0	21.5209	5.94533	0.0365624	0.614976	0.0309401	9.4322	0.0447807	0.474765	0.0328867	-6.1697	0.264309	4.284	0.568601	58.5949	1.24096	2.11787	0.0440245	1.36582	0.0424917	3.11107	0.0249467	3.93691	0.140327	3.56439	0.134766	10.3325
5.62702	0.109216	1.94092	0.319122	9.4532	0.246731	2.61003	0.100118	71.0738	20.7176	29.1494	0.113728	3.40795	1.14091	33.4778	0.395555	4.01833	0.457855	11.3942	0.0697538	0.710652	0.0482886	6.79497	0	46.9079	5.95491	0.031135	0.522846	0.0724516	9.46572	0.0719376	0.75998	0.0484326	-5.1727	0.082786	1.60044	0.0979516	59.8724	2.14385	3.5807	0.0948003	1.30516	0.0330545	2.53261	0.0461121	3.97652	0.138451	3.48171	0.107843	10.7412
5.7513	0.122082	2.12268	0.157588	9.50852	0.851701	8.95724	0.0943844	71.2402	14.7337	20.6817	0.040669	2.88841	1.59011	55.0513	0.361598	4.26059	0.382155	8.96952	0.0292786	0.669633	0.0478876	7.15133	0	34.0213	6.01223	0.0402322	0.669172	0.0849938	9.53946	0.0839485	0.880013	0.0313855	-5.2365	0.337155	6.43856	0.926653	75.2627	10.2729	13.6494	0.111591	1.98034	0.338438	17.0899	0.166736	4.31291	0.367464	8.52009	0.109637	20.9469
5.75189	0.176355	3.06604	0.140346	9.31068	0.235673	2.53121	0.0583731	78.9747	2.78218	3.52287	0.0406443	4.40221	0.131918	2.99663	0.0182348	4.38738	0.297904	6.79003	0.22151	0.707064	0.0531629	7.51883	0	44.8685	5.95418	0.0257523	0.432508	0.0477696	9.38663	0.0478142	0.509386	0.0730082	-5.60705	0.198279	3.53625	0.466295	67.1058	2.36106	3.51841	0.106072	1.61951	0.0416047	2.56897	0.0304428	3.9009	0.12577	3.22413	0.0995975	15.7547
5.74069	0.0994733	1.73278	0.285998	9.34491	0.0783578	0.838508	0.0930877	65.6034	6.67434	10.1738	0.0537883	3.26755	0.156119	4.77787	0.0340478	4.21814	0.303399	7.1927	0.163986	0.719743	0.0496819	6.90273	0	47.5764	5.94345	0.0345281	0.580943	0.0712432	9.43095	0.0521626	0.553099	0.0444205	-6.30905	0.461094	7.30844	0.740992	65.0286	3.07696	4.7317	0.186982	1.51769	0.150586	9.92202	0.164812	3.74474	0.0907015	2.42211	0.0530634	21.3494
5.6481	0.102371	1.81248	0.299197	9.64124	0.0952611	0.988059	0.106726	76.0612	7.86724	10.3433	0.0573064	3.16372	0.103	3.25568	0.0332036	3.66556	0.31204	8.51274	0.177555	0.73304	0.0487982	6.65697	0	50.9985	5.96269	0.0345284	0.579074	0.10356	9.69546	0.0655459	0.676048	0.0356405	-5.39928	0.103412	1.9153	0.123936	71.3177	4.09304	5.73916	0.199062	1.3961	0.101514	7.27125	0.0736564	3.67208	0.147621	4.02009	0.115097	19.1339
5.72251	0.0954283	1.66759	0.240741	9.49524	0.0542704	0.571553	0.0920892	73.3771	6.86654	9.35787	0.0473572	3.63171	0.131753	3.62783	0.0268823	4.33183	0.320827	7.40628	0.157706	0.693374	0.0489604	7.06118	0	39.7463	5.95968	0.0667153	1.11944	0.0192942	9.58696	0.0997182	1.04014	0.151128	-5.60962	0.334174	5.95717	0.40895	57.9587	1.0736	1.85235	0.0188844	1.26058	0.0860419	6.82556	0.0273075	3.98277	0.137131	3.44312	0.0620986	9.37557
5.72671	0.12265	2.14171	0.237642	9.54868	0.292947	3.06793	0.080095	68.1325	17.885	26.2504	0.0482094	3.80431	4.47675	117.676	0.329255	4.44187	1.31151	29.5262	0.0491094	0.664681	0.0468993	7.0559	0	32.402	5.9803	0.026197	0.438055	0.0321371	9.59946	0.0808476	0.842209	0.0823158	-6.05261	0.250409	4.13721	0.339356	62.0037	1.95461	3.1524	0.0722241	2.09273	0.0872728	4.17029	0.103595	4.40977	0.167938	3.80831	0.115567	16.1401
5.77736	0.0759165	1.31404	0.236603	9.64698	0.0595628	0.617424	0.0746337	66.0745	1.59433	2.41293	0.0200878	1.86883	0.255577	13.6758	0.368888	3.77529	0.0605761	1.60454	0.00746271	0.469395	0.0319953	6.81629	0	-6.81622	5.92437	0.029098	0.491157	0.0979431	9.67049	0.0733637	0.758634	0.0929859	-5.09542	0.187654	3.6828	0.447927	67.9165	2.43779	3.58939	0.113488	1.57581	0.0208537	1.32337	0.0313915	3.86508	0.11761	3.0429	0.0911899	11.6694
5.61927	0.107839	1.91909	0.270168	9.56126	0.249773	2.61235	0.0967557	73.525	18.8885	25.6899	0.0836754	3.21163	2.91298	90.7009	0.350239	4.0202	0.879566	21.8787	0.0631043	0.747343	0.0510327	6.82855	0	48.3047	5.9494	0.0261134	0.438924	0.0330837	9.61791	0.0627722	0.65266	0.0524795	-5.92456	0.155123	2.6183	0.270502	64.4481	1.90408	2.95444	0.0831667	1.43814	0.132075	9.18376	0.112525	4.0403	0.16048	3.97198	0.0816187	15.6314
5.66244	0.109836	1.93973	0.314163	9.57222	0.222626	2.32575	0.091959	79.2151	3.81825	4.8201	0.0583825	4.47303	1.17708	26.3151	0.303328	4.39724	0.468244	10.6486	0.0527956	0.746199	0.0511777	6.85844	0	51.4138	5.96828	0.0339819	0.569375	0.0347915	9.5778	0.09823	1.0256	0.0478111	-5.87017	0.0612633	1.04364	0.043295	63.7195	1.90217	2.98522	0.109579	1.49524	0.0585793	3.91772	0.0290488	4.06504	0.11228	2.76209	0.0748304	14.5649
5.75074	0.089099	1.54935	0.234891	9.58244	1.18513	12.3678	0.0902491	66.6209	1.64172	2.46428	0.0294985	2.94732	0.442672	15.0195	0.332781	4.36561	0.236195	5.41036	0.026601	0.592302	0.0427245	7.2133	0	20.6991	5.94422	0.040297	0.67792	0.136879	9.63226	0.0890315	0.924305	0.174657	-5.93962	0.107555	1.81081	0.0950997	59.3413	1.73339	2.92106	0.0879932	1.62088	0.0664992	4.10267	0.0969171	4.25543	0.129136	3.03462	0.0955159	11.0867
5.66085	0.168224	2.97171	0.28648	9.4587	0.470288	4.97201	0.085545	66.6129	15.2725	22.9272	0.0317407	3.90029	2.59049	66.4179	0.259359	4.22935	0.465109	10.9972	0.0251752	0.715513	0.0615823	8.60673	0	39.7802	5.93153	0.0293711	0.495169	0.0200752	9.49276	0.112612	1.1863	0.0754159	-6.21963	0.176091	2.83121	0.109197	56.4292	1.36362	2.41652	0.0617744	1.61453	0.114612	7.09881	0.18978	4.06978	0.144701	3.5555	0.0716397	13.0014
5.73237	0.0899349	1.56889	0.246807	9.57847	0.0768073	0.801874	0.0793644	71.2913	6.24792	8.76394	0.138737	3.60344	0.0610878	1.69527	0.020624	4.31103	0.306468	7.10892	0.169944	0.676085	0.0453543	6.70837	0	42.5083	5.92824	0.0241342	0.407105	0.0352344	9.61387	0.277956	2.8912	0.0464163	-5.8456	0.441795	7.55773	0.459136	67.0911	1.76884	2.63648	0.175762	1.61388	0.660769	40.943	0.217396	3.81429	0.815315	21.3752	0.0710375	17.591
5.70137	0.10225	1.79342	0.296171	9.57214	0.294501	3.07665	0.0899643	77.5917	3.86684	4.98357	0.0430615	3.97856	0.466227	11.7185	0.323992	4.16248	0.394023	9.46606	0.0327438	0.704711	0.0473044	6.71259	0	40.6576	5.96897	0.0329424	0.551894	0.0295969	9.63365	0.204109	2.11871	0.0477695	-6.1435	0.289991	4.72029	0.333645	63.9629	0.981553	1.53457	0.0334592	1.56508	0.102842	6.57104	0.029489	3.94981	0.142023	3.5957	0.117734	14.6032
5.74285	0.0818376	1.42503	0.203989	9.56899	0.209976	2.19434	0.0788437	69.371	2.55003	3.67593	0.0270921	2.6155	0.345833	13.2224	0.286512	4.13548	0.173691	4.20001	0.0355204	0.615371	0.0417259	6.78061	0	21.9559	5.9787	0.0368076	0.615646	0.0698323	9.58586	0.239881	2.50244	0.0333114	-5.78758	0.23092	3.98992	0.391775	77.0313	5.43146	7.05098	0.138708	2.08172	2.08679	100.244	0.228563	4.20546	1.21947	28.9972	0.076023	20.0031
5.77502	0.0901325	1.56073	0.20822	9.55321	0.225543	2.36091	0.102783	78.8868	6.43459	8.15673	0.0479549	3.0412	0.52246	17.1794	0.3939	3.76704	0.17363	4.60919	0.0372529	0.716013	0.0477085	6.66308	0	48.428	5.92773	0.0379188	0.639686	0.0886245	9.62591	0.115757	1.20256	0.0751496	-6.27747	0.282337	4.49762	0.666113	67.399	1.84699	2.74038	0.0411007	1.53734	0.130399	8.48208	0.0827271	3.60113	0.119478	3.31779	0.121794	17.3835
5.83765	0.0769901	1.31885	0.172901	9.61196	0.0606121	0.630591	0.0965036	61.061	4.82278	7.8983	0.14352	1.9122	0.0449722	2.35186	0.0277554	3.92945	0.185098	4.71054	0.0932753	0.624394	0.0425064	6.80762	0	30.1288	5.99291	0.0357633	0.596759	0.107741	9.66513	0.205471	2.1259	0.156017	-5.96978	0.346551	5.80509	0.608926	67.7539	3.96579	5.85322	0.196588	1.37616	0.125092	9.08991	0.135805	3.69725	0.16114	4.35838	0.0882704	15.7776
5.78156	0.0665469	1.15102	0.0534141	9.27451	0.148723	1.60357	0.0452523	82.2993	4.25942	5.17552	0.032248	4.22537	0.0453562	1.07343	0.013742	4.85751	0.278468	5.73274	0.157055	0.684617	0.0421753	6.16042	0	35.9928	5.91199	0.0370253	0.626275	0.0530739	9.5529	0.0825447	0.86408	0.0672984	-5.91338	0.284865	4.81729	0.755478	68.4566	1.56665	2.28853	0.0549549	1.462	0.07787	5.32626	0.0590704	3.86492	0.0977915	2.53023	0.0478028	14.2683
5.70736	0.102798	1.80114	0.272942	9.63662	0.0733674	0.76134	0.0856267	76.2272	9.79376	12.8481	0.0624185	3.87224	0.804372	20.7728	0.294084	4.03955	0.0867388	2.14724	0.014129	0.672146	0.0463377	6.89398	0	33.21	5.94631	0.0339056	0.570195	0.0227919	9.61667	0.0558738	0.58101	0.0528483	-6.15945	0.0987186	1.60272	0.0648332	56.4183	1.55283	2.75235	0.0794699	1.46782	0.123379	8.40559	0.240048	3.98322	0.108314	2.71926	0.0308829	11.2063
5.74269	0.0861475	1.50013	0.22048	9.43827	0.104058	1.10252	0.0671294	72.5371	6.8801	9.48494	0.212956	3.77695	0.0799997	2.11811	0.0173526	4.50966	0.275997	6.12013	0.146619	0.632388	0.0430447	6.80669	0	35.4747	5.92126	0.0514572	0.869025	0.0444468	9.54573	0.0179427	0.187966	0.038524	-6.57135	0.239684	3.64741	0.375064	56.7564	0.961299	1.69373	0.0296616	1.45664	0.193684	13.2966	0.16518	4.1038	0.27432	6.68454	0.125612	11.0568
5.88528	0.0571973	0.97187	0.0431361	9.55402	0.0973922	1.01938	0.0556478	72.5681	3.8846	5.35305	0.0258556	3.39521	0.249575	7.35081	0.0160967	4.67741	0.291066	6.22279	0.155305	0.721249	0.0452191	6.26956	0	40.9149	5.98259	0.0340164	0.568589	0.099667	9.61818	0.105864	1.10066	0.0438131	-6.5514	0.272683	4.16222	0.637889	69.898	1.19456	1.709	0.0578314	2.23625	0.122914	5.49642	0.0371886	4.41288	0.202482	4.58843	0.153483	24.3972
5.73478	0.0998604	1.74131	0.307744	9.46854	0.279022	2.94683	0.0827708	71.9181	3.11642	4.33329	0.042453	4.24367	0.372042	8.767	0.290122	4.48725	0.314878	7.01716	0.02478	0.65146	0.0441305	6.77409	0	30.5222	5.98836	0.0377633	0.630612	0.125122	9.55593	0.0900495	0.942341	0.108834	-5.61511	0.159078	2.83303	0.239079	65.2782	1.99079	3.04971	0.0778608	2.00219	0.179051	8.94276	0.232139	4.18207	0.174177	4.16485	0.0349266	15.0577
5.7028	0.090865	1.59334	0.244552	9.55624	0.321479	3.36407	0.0900014	72.5656	1.29657	1.78675	0.0368136	2.24811	0.349087	15.528	0.484672	3.78937	0.222223	5.86438	0.0154317	0.675816	0.0455908	6.74604	0	35.0326	5.96685	0.0247491	0.414778	0.0430396	9.58332	0.0215342	0.224705	0.0397777	-5.99813	0.145305	2.4225	0.261148	69.5041	2.65711	3.82295	0.128541	1.41375	0.0437736	3.09627	0.0485557	3.95744	0.141673	3.5799	0.107981	17.6026
5.75814	0.161229	2.80002	0.172407	9.4613	0.751433	7.94218	0.080607	64.5164	8.84562	13.7107	0.0239379	2.92804	1.3401	45.7679	0.335381	4.12036	0.297596	7.22257	0.0138588	0.612882	0.0782995	12.7756	0	21.6694	5.96098	0.0207032	0.347313	0.021397	9.46294	0.0148172	0.156581	0.0383974	-5.69727	0.123974	2.17602	0.136666	58.2147	1.61165	2.76847	0.0845367	1.78945	0.0215789	1.2059	0.0228599	4.24474	0.136273	3.2104	0.100544	12.279
5.71622	0.0905331	1.58379	0.237408	9.51116	0.0616966	0.648676	0.102797	72.1949	3.83708	5.31489	0.034228	3.21154	0.0744392	2.31787	0.0279012	4.13577	0.272673	6.59305	0.191091	0.66787	0.0457345	6.84781	0	36.3618	5.95075	0.0301188	0.506135	0.0408845	9.51314	0.0494937	0.520266	0.0572914	-5.84248	0.232532	3.98002	0.104166	59.1247	1.45891	2.46751	0.0670507	1.30082	0.108908	8.37221	0.112317	3.97864	0.117416	2.95117	0.109267	9.65454
5.91201	0.0444293	0.75151	0.0254316	9.3331	0.0698555	0.74847	0.035868	74.9994	5.58173	7.44236	0.0652869	3.90788	0.0508799	1.30198	0.012323	4.7	0.377901	8.04046	0.211189	0.676135	0.0426863	6.31328	0	37.095	5.92718	0.0191624	0.323297	0.0246287	9.52094	0.126158	1.32506	0.141847	-6.15289	0.0720509	1.17101	0.0696778	60.1869	0.957044	1.59012	0.025376	1.64594	0.141355	8.58807	0.163667	4.03422	0.171602	4.25367	0.162161	13.1231
5.69263	0.089638	1.57463	0.213058	9.44554	0.0950381	1.00617	0.0785455	78.559	6.89142	8.77228	0.143224	4.19932	0.0781117	1.8601	0.0220022	4.25017	0.232592	5.47254	0.108539	0.722729	0.0479186	6.63024	0	47.0146	5.94684	0.0180737	0.303921	0.016472	9.55033	0.0262734	0.275104	0.0473195	-6.06145	0.104499	1.724	0.0811084	67.7363	2.18842	3.2308	0.0874208	1.91669	0.224393	11.7073	0.27859	4.09831	0.196698	4.79948	0.0957721	16.1242
5.73434	0.110477	1.92658	0.296909	9.56605	0.398403	4.16476	0.0932405	72.3559	0.94272	1.30289	0.0515237	2.63324	0.370381	14.0656	0.34297	3.93448	0.153478	3.90084	0.0464293	0.667646	0.0480747	7.20062	0	41.3535	5.98489	0.116557	1.94753	0.0317633	9.58653	0.0894399	0.932975	0.0352849	-5.79886	0.557121	9.60742	0.172713	62.9305	1.71838	2.73059	0.0851607	1.35237	0.0997115	7.37309	0.0938373	4.00513	0.222314	5.55074	0.095903	11.9831
5.84947	0.279149	4.7722	0.141338	9.57086	0.271952	2.84146	0.0736905	62.6095	3.44795	5.50707	0.055498	1.53545	1.91467	124.698	0.335127	3.31718	1.23958	37.3684	0.179685	0.559645	0.085755	15.3231	0	16.5992	6.06363	0.0215445	0.355307	0.0207829	9.53988	0.074173	0.777504	0.0295033	-5.10149	0.15695	3.07655	0.387743	68.7975	2.03317	2.95529	0.0798878	1.60732	0.0338613	2.10669	0.0567805	3.73034	0.229806	6.16047	0.228778	11.3738
5.8114	0.0973176	1.6746	0.28453	9.49981	0.164308	1.72959	0.0860229	83.7555	6.74281	8.05059	0.0755169	5.19543	0.131311	2.52744	0.0299265	4.77314	0.36811	7.7121	0.222773	0.707309	0.0474703	6.71139	0	48.9879	5.96928	0.0271222	0.454363	0.0424118	9.66251	0.186745	1.93268	0.229902	-6.40622	0.29263	4.5679	0.705587	63.9127	1.78334	2.79028	0.0654037	1.46737	0.0634994	4.32744	0.0428931	3.75295	0.166645	4.44038	0.137913	15.9915
5.84045	0.0732023	1.25337	0.143121	9.5649	0.337825	3.53193	0.0655473	57.5959	2.86297	4.97079	0.0651199	1.57712	0.239279	15.1719	0.362153	3.86286	0.135598	3.5103	0.0242276	0.469212	0.0335751	7.15562	0	-8.36949	5.9679	0.0257397	0.431302	0.0439535	9.57756	0.0522976	0.546043	0.106641	-6.10093	0.0630418	1.03331	0.0830438	62.1593	2.25466	3.62723	0.125026	1.65469	0.0370496	2.23906	0.0245196	4.00984	0.137069	3.4183	0.122129	12.3571
5.67077	0.115485	2.03649	0.359541	9.53712	0.338278	3.54696	0.10242	83.5812	2.75149	3.292	0.0364335	4.61801	0.421945	9.13694	0.271463	4.56821	0.315105	6.89779	0.0241551	0.774802	0.0522493	6.74356	0	52.5781	5.98639	0.0298903	0.499304	0.0806596	9.57395	0.194345	2.02994	0.0542329	-6.19981	0.0639292	1.03115	0.0711365	68.2697	1.37835	2.01898	0.0608412	1.75219	0.124417	7.10068	0.158521	4.31836	0.179262	4.15116	0.0950047	18.3358
5.69295	0.0970895	1.70543	0.236452	9.5136	0.201389	2.11685	0.101642	70.5855	4.82405	6.83434	0.0447836	4.32391	0.875003	20.2364	0.229206	4.80435	0.297531	6.19296	0.111174	0.672645	0.0455077	6.7655	0	35.6779	5.93987	0.030659	0.516156	0.057356	9.61396	0.0929559	0.966885	0.117062	-5.89718	0.254775	4.32028	0.549068	66.8891	2.53357	3.78772	0.0930363	2.42323	0.315563	13.0224	0.195499	4.57885	0.301512	6.58489	0.108079	19.9689
5.81239	0.0996957	1.71523	0.241477	9.29348	0.308699	3.32167	0.0731459	86.4576	7.80985	9.03316	0.169986	5.45739	2.52209	46.2142	0.0766989	4.95783	1.14981	23.1918	0.164136	0.72784	0.0626932	8.61359	0	50.1004	5.98547	0.0419237	0.700423	0.132092	9.51664	0.0737176	0.774618	0.052563	-5.55292	0.228158	4.1088	0.561427	65.7652	2.05532	3.12524	0.0699824	1.57735	0.157223	9.96754	0.270987	3.95666	0.0816503	2.06362	0.00876071	13.7147
5.88929	0.0390148	0.662471	0.0410588	9.47647	0.0256133	0.270283	0.0593262	71.6334	5.32803	7.4379	0.171092	2.55943	0.0183759	0.717968	0.01007	4.08699	0.194446	4.75768	0.0988971	0.621687	0.0394839	6.35108	0	26.739	5.95271	0.0330803	0.555718	0.0884373	9.58054	0.111433	1.16312	0.0550615	-7.04746	0.0720457	1.02229	0.0755102	74.345	3.85739	5.18849	0.205007	1.76236	0.147988	8.39712	0.21938	3.72221	0.120124	3.22723	0.0588426	33.7668
5.80051	0.0865158	1.49152	0.224672	9.53215	0.129686	1.36051	0.0707949	77.4073	4.63807	5.99178	0.0340099	3.63559	0.688231	18.9304	0.306129	4.33485	0.174107	4.01645	0.0375477	0.634821	0.0422008	6.64767	0	28.4788	5.98329	0.0340155	0.568508	0.0491236	9.59423	0.0502564	0.523819	0.064503	-5.1577	0.135012	2.61768	0.0977744	67.0089	2.30976	3.44695	0.106627	1.62412	0.0328288	2.02133	0.0210107	3.99346	0.111398	2.78952	0.0484713	11.5944
5.7512	0.0921614	1.60247	0.230802	9.68182	0.324562	3.35228	0.0933986	62.3529	1.45703	2.33675	0.025546	2.07295	0.399484	19.2713	0.478516	3.81601	0.101374	2.65653	0.00958438	0.646334	0.0450292	6.96687	0	32.2779	5.93028	0.0489796	0.825923	0.0670406	9.75137	0.0654624	0.671315	0.0458243	-6.8498	0.290157	4.23599	0.127823	60.2082	2.48592	4.12887	0.0536203	1.59459	0.362671	22.7439	0.0921291	3.96433	0.439959	11.0979	0.178768	14.9358
5.73058	0.0920848	1.6069	0.216655	9.5343	0.176404	1.8502	0.0860618	66.3841	1.23506	1.86047	0.0501127	2.64954	0.378295	14.2778	0.281735	3.97928	0.229765	5.77404	0.0398024	0.715733	0.056553	7.90141	0	46.0952	5.91991	0.028108	0.474805	0.0300569	9.60562	0.0528518	0.550218	0.0400837	-6.13802	0.158874	2.58835	0.204002	61.4953	1.7924	2.9147	0.0871105	1.46251	0.196601	13.4427	0.152432	3.86014	0.155817	4.03656	0.0652495	13.5014
5.70771	0.136474	2.39105	0.296315	9.4719	0.761154	8.03592	0.104437	72.5325	5.94507	8.19642	0.11222	3.54182	1.1617	32.7995	0.381481	4.07603	0.285134	6.99537	0.0296422	0.708219	0.0597127	8.4314	0	45.2683	5.99721	0.0279522	0.466087	0.0366808	9.52204	0.0670634	0.704296	0.0739102	-5.07206	0.303393	5.98166	0.898202	68.3068	4.00293	5.86023	0.202486	1.54387	0.242946	15.7362	0.1303	3.78771	0.207721	5.48408	0.107689	14.6114
5.75067	0.0961442	1.67188	0.306641	9.63723	0.286217	2.9699	0.0875291	74.9293	2.31413	3.08842	0.0371148	3.2826	0.567769	17.2963	0.384994	3.72464	0.0953285	2.55941	0.0117502	0.598401	0.040827	6.82268	0	21.1297	5.9925	0.0292279	0.487741	0.0620928	9.67934	0.0281941	0.291282	0.035825	-4.91737	0.0801645	1.63023	0.107272	66.3825	2.03569	3.0666	0.10602	1.55924	0.0397066	2.54653	0.0374772	3.6625	0.0830795	2.26838	0.0573504	11.5089
5.66287	0.0988954	1.74638	0.212182	9.59422	0.0611051	0.636895	0.0947877	65.5484	9.27432	14.1488	0.0431011	3.32929	0.117318	3.52381	0.0280204	4.24956	0.572994	13.4836	0.240997	0.654934	0.0455303	6.95188	0	37.839	5.90896	0.026263	0.444461	0.0428926	9.58558	0.0539198	0.56251	0.0485424	-5.73161	0.249352	4.35047	0.524651	64.663	2.44896	3.78727	0.123508	2.1554	0.0293606	1.36219	0.0541735	4.33826	0.212869	4.90679	0.164644	20.1571
5.71638	0.0980138	1.71461	0.197279	9.67569	0.227266	2.34883	0.0959238	61.4515	0.388778	0.632658	0.0230006	1.57608	0.242859	15.409	0.355246	3.6368	0.0861267	2.3682	0.010195	0.583917	0.0516491	8.84529	0	17.3372	5.90295	0.0235017	0.398135	0.0459915	9.70041	0.156863	1.61708	0.133663	-6.05678	0.141408	2.3347	0.127143	59.6255	1.11009	1.86177	0.042483	1.29052	0.0385849	2.98987	0.0240719	3.89372	0.134717	3.45985	0.131505	9.9647
5.80876	0.0845604	1.45574	0.0572998	9.32982	0.0717525	0.769067	0.0711195	70.006	3.68764	5.26761	0.0874013	2.78428	0.0278027	0.998562	0.0113304	4.25111	0.219558	5.16472	0.131924	0.724299	0.0460366	6.35601	0	44.1456	5.96616	0.0191929	0.321696	0.0201369	9.44879	0.0896813	0.94913	0.031614	-6.27995	0.125991	2.00625	0.0585187	59.2395	1.13094	1.90909	0.0609962	1.34169	0.0309655	2.30795	0.0229395	4.05019	0.161508	3.98765	0.141406	11.6027
5.64749	0.101159	1.79122	0.229419	9.51516	0.281252	2.95583	0.10973	76.0569	6.86392	9.02471	0.0666131	3.60172	0.891277	24.7459	0.323891	3.90266	0.257534	6.59892	0.110383	0.713368	0.0480961	6.74212	0	42.9267	5.94191	0.0275362	0.463424	0.032214	9.54073	0.031319	0.328267	0.0393755	-5.52271	0.110456	2.00003	0.0977979	62.3149	1.5949	2.55942	0.074728	1.4008	0.0334996	2.39146	0.0382075	3.83913	0.117433	3.05886	0.0981062	12.5498
5.70761	0.102372	1.79361	0.256871	9.59777	0.541302	5.63987	0.0965371	65.1481	3.29274	5.05423	0.0412789	2.54878	0.704395	27.6366	0.470433	3.97345	0.230022	5.78897	0.0293479	0.680885	0.0461511	6.7781	0	40.9617	5.95767	0.0306415	0.514321	0.0771044	9.55712	0.0516546	0.540483	0.0353512	-5.72584	0.157561	2.75175	0.333982	57.4281	1.9281	3.35741	0.108521	1.32333	0.0739846	5.59078	0.024322	4.04607	0.119839	2.96187	0.0919665	12.2909
5.63637	0.111163	1.97223	0.336693	9.52585	0.248693	2.61071	0.0935597	83.3087	8.85385	10.6278	0.0980144	5.13347	0.730154	14.2234	0.151061	4.66434	0.250819	5.37737	0.0584849	0.73542	0.0525374	7.14387	0	44.1221	5.93712	0.0335926	0.565806	0.0455644	9.61718	0.137868	1.43356	0.117941	-5.95966	0.173566	2.91235	0.2771	64.4604	0.700097	1.08609	0.0133484	2.03129	0.211521	10.4131	0.350818	4.51172	0.186885	4.14221	0.041703	14.5779
5.78257	0.1371	2.37092	0.0366883	9.4068	0.0350368	0.372462	0.0728781	71.6123	6.07369	8.48135	0.0274503	2.69587	0.0760894	2.82245	0.0185679	4.14554	0.356233	8.59316	0.163146	0.63539	0.0417654	6.5732	0	26.6803	5.93242	0.0347794	0.58626	0.0560518	9.54571	0.143078	1.49887	0.0476301	-6.16448	0.364776	5.91738	0.736331	68.1104	1.67592	2.46059	0.0488217	1.69857	0.110957	6.53237	0.0504455	4.04614	0.16983	4.19734	0.145816	15.6753
5.84502	0.123162	2.10713	0.292079	9.62805	0.193919	2.0141	0.0896862	66.8909	1.00979	1.5096	0.0379584	2.38215	0.847634	35.5828	0.379645	3.84898	0.411048	10.6794	0.0598971	0.593639	0.0411505	6.93191	0	25.048	6.03526	0.0353496	0.585719	0.116571	9.64968	0.032939	0.341348	0.0392787	-5.9693	0.176203	2.95183	0.170505	64.8141	1.92125	2.96424	0.0965663	1.70464	0.0640923	3.75988	0.0236944	3.93407	0.140196	3.56365	0.110763	15.0844
5.78012	0.0931851	1.61217	0.141222	9.57924	0.206897	2.15985	0.0768855	67.9329	2.31921	3.41398	0.0299679	3.82012	0.0748757	1.96004	0.0234343	4.77313	0.394003	8.25461	0.175216	0.670885	0.0472167	7.03797	0	35.3171	5.97186	0.0384468	0.643798	0.087816	9.59111	0.102453	1.06821	0.0403865	-5.63685	0.110145	1.95402	0.0591796	63.5848	1.73934	2.73547	0.0945134	1.98296	0.0559252	2.82029	0.0235922	4.36365	0.12729	2.91706	0.0899113	14.3828
5.81063	0.135068	2.3245	0.0928881	9.37515	0.129586	1.38223	0.0563326	72.5702	2.65826	3.66302	0.0872236	3.32297	0.0680457	2.04774	0.0158396	4.31136	0.308434	7.15399	0.150866	0.603956	0.0465135	7.70147	0	19.8665	5.95145	0.0337603	0.567261	0.107412	9.66772	0.264608	2.73703	0.117584	-6.49355	0.373903	5.75807	0.627521	64.1961	2.26517	3.52852	0.101208	1.62135	0.246653	15.2129	0.222261	3.86754	0.223682	5.78359	0.096418	14.9221
5.75718	0.0824725	1.43251	0.182584	9.55658	0.130197	1.36238	0.0901725	66.8735	1.7209	2.57337	0.0352321	2.22447	0.290153	13.0437	0.35715	3.85147	0.10271	2.66679	0.0232273	0.681884	0.0462639	6.78471	0	34.5566	5.99869	0.0399369	0.66576	0.0865335	9.63518	0.161804	1.6793	0.0752405	-6.6299	0.960301	14.4844	0.230362	66.8852	2.77906	4.15497	0.111721	1.4877	0.147046	9.88415	0.106346	3.9013	0.220318	5.6473	0.0874458	17.858
5.68567	0.0940469	1.6541	0.276694	9.3734	0.296277	3.16082	0.0893408	77.5881	5.59404	7.20992	0.0545967	4.16923	0.335342	8.04327	0.178908	3.77169	0.20784	5.51053	0.0605239	0.667883	0.0449955	6.73703	0	33.2636	5.95075	0.0297372	0.499721	0.0538107	9.40229	0.101249	1.07685	0.0503894	-5.13994	0.200038	3.89183	0.312666	60.7119	1.35928	2.2389	0.0332385	1.31269	0.15036	11.4544	0.239379	3.53237	0.130807	3.7031	0.0649981	9.75357
5.7812	0.0785118	1.35805	0.0556835	9.49356	0.0598317	0.630235	0.0544901	68.8057	2.61755	3.80427	0.0364278	4.33057	0.0630178	1.45518	0.0177003	4.71999	0.308866	6.54379	0.177392	0.694304	0.0429958	6.19266	0	37.0518	5.97065	0.0483504	0.809801	0.0229221	9.5369	0.0529113	0.554807	0.0365269	-6.04836	0.153574	2.53909	0.0954479	61.748	1.29055	2.09002	0.105627	1.95429	0.161529	8.26535	0.0187883	4.27167	0.224025	5.24444	0.0883869	16.1964
5.7056	0.089764	1.57326	0.267119	9.50725	0.105376	1.10838	0.0987589	73.4529	6.11816	8.32937	0.0803524	3.57421	0.0425308	1.18994	0.0229155	4.48406	0.357046	7.96255	0.208188	0.649226	0.0432695	6.66478	0	38.8133	5.8938	0.038618	0.655231	0.0417338	9.51718	0.0855677	0.899087	0.0624467	-5.59587	0.258133	4.61292	0.622437	69.7114	3.32896	4.77535	0.154504	1.70301	0.0909828	5.34247	0.082505	4.01429	0.151688	3.77871	0.125172	17.8426
5.78847	0.111355	1.92374	0.0543896	9.33285	0.0800329	0.85754	0.0409604	75.4452	2.01899	2.67609	0.0242771	3.66792	0.103684	2.82678	0.0124148	4.72468	0.247131	5.23065	0.144929	0.691347	0.043231	6.25315	0	34.3342	5.93949	0.0328635	0.553305	0.0879894	9.52391	0.0971289	1.01984	0.0886834	-5.62536	0.129282	2.2982	0.156278	67.5813	1.74691	2.5849	0.0697909	1.77737	0.0526944	2.96474	0.0739428	4.20207	0.133286	3.1719	0.111392	13.4565
5.67025	0.134996	2.38077	0.357359	9.49511	0.207494	2.18527	0.0832371	70.9419	17.3669	24.4805	0.0390515	3.93896	6.31925	160.429	0.334445	4.24832	2.13367	50.224	0.0555894	0.700838	0.048878	6.97422	0	41.5863	5.97113	0.0359386	0.601873	0.119801	9.50717	0.0330922	0.348076	0.0424939	-5.34077	0.260715	4.88161	0.716919	61.7435	1.17164	1.8976	0.0330459	1.69148	0.178084	10.5283	0.168779	4.12726	0.179824	4.35697	0.0941532	13.9762
5.65791	0.165885	2.9319	0.132515	9.55154	0.129831	1.35927	0.100152	78.9846	3.15738	3.99746	0.10391	4.14988	0.308164	7.42585	0.0387358	4.44475	0.474596	10.6777	0.192491	0.713689	0.0544809	7.6337	0	41.7319	5.87371	0.0284511	0.484381	0.0254382	9.58329	0.149493	1.55993	0.0523301	-6.11539	0.222419	3.63704	0.441837	65.7997	1.91744	2.91406	0.0627853	1.62615	0.187598	11.5363	0.265575	3.97175	0.199877	5.03246	0.0712551	15.2904
5.74224	0.0804786	1.40152	0.207567	9.57281	0.0863498	0.902032	0.0819234	68.1541	3.50768	5.14669	0.0398256	2.59057	0.0661879	2.55496	0.0217798	4.04658	0.225383	5.56972	0.175168	0.61572	0.0408046	6.62714	0	24.5862	5.8933	0.167641	2.8446	0.0194159	9.58796	0.370739	3.86671	0.0511403	-5.44911	0.647056	11.8745	0.733259	71.0463	4.20732	5.92193	0.248106	1.22458	0.564772	46.1196	0.0923148	3.50529	0.265067	7.56191	0.0681927	16.6894
5.69234	0.223528	3.92681	0.0927757	9.54642	0.147887	1.54913	0.107463	71.5912	0.566357	0.791098	0.042334	3.64496	0.22603	6.20115	0.0345021	4.12953	0.456507	11.0547	0.163136	0.681729	0.0538457	7.89839	0	36.1664	5.98892	0.0276463	0.461625	0.0131222	9.52927	0.060287	0.632651	0.0464284	-5.05296	0.323532	6.40281	1.05189	77.614	5.4803	7.06097	0.151328	2.19124	0.186661	8.51849	0.150897	4.07603	0.199096	4.88456	0.115564	24.4793
5.65855	0.105337	1.86155	0.200526	9.472	0.0760933	0.80335	0.105301	65.9055	3.9835	6.04426	0.0316299	3.99941	0.0548369	1.37113	0.0199219	4.56527	0.393014	8.60878	0.208296	0.697902	0.0502244	7.19648	0	44.053	5.923	0.0266141	0.449334	0.0182614	9.5481	0.16505	1.72862	0.302392	-5.97594	0.198567	3.32277	0.435408	59.3495	1.68052	2.83156	0.0665087	2.00005	0.0169611	0.848033	0.0180303	4.46309	0.19845	4.44647	0.152694	14.4853
5.71473	0.119189	2.08565	0.0684828	9.56604	0.201792	2.10946	0.103961	59.7949	0.941132	1.57393	0.0271893	1.7704	0.223776	12.6398	0.432451	3.73193	0.141485	3.79119	0.0100358	0.664375	0.0434809	6.54464	0	29.8253	5.92791	0.0286197	0.482795	0.0174355	9.61391	0.668172	6.95006	0.108179	-6.41853	0.441516	6.87877	0.534417	61.0104	1.31901	2.16194	0.0571084	1.50363	0.168658	11.2167	0.256337	3.94437	0.247499	6.27473	0.106653	13.9454
5.77165	0.076548	1.32628	0.148355	9.48329	0.435454	4.5918	0.0853371	56.8885	1.57336	2.76568	0.0233651	1.46915	0.320128	21.79	0.497857	3.83845	0.0573489	1.49407	0.00839692	0.554375	0.0383193	6.91217	0	10.0127	5.93908	0.0414254	0.697506	0.0981639	9.4231	0.100933	1.07113	0.0622424	-5.45472	0.346976	6.36103	0.787888	64.4196	3.95432	6.13838	0.24793	1.28263	0.293732	22.9008	0.182499	3.78969	0.201019	5.30437	0.0678894	15.239
5.7874	0.096004	1.65885	0.0799558	9.51086	0.0725894	0.763227	0.087611	69.2283	2.44205	3.52753	0.0469718	2.69546	0.329219	12.2138	0.242122	4.30284	0.0863712	2.00731	0.0228632	0.677397	0.0428908	6.3317	0	34.4218	5.91298	0.115639	1.95567	0.0267825	9.51323	0.0430323	0.452342	0.0516003	-5.7024	0.636604	11.1638	0.828963	58.4358	3.70591	6.34185	0.10593	1.31571	0.106332	8.08167	0.0512153	3.9962	0.123294	3.08528	0.0642385	8.97299
5.71218	0.117686	2.06026	0.111934	9.46355	0.298262	3.1517	0.0873124	69.626	4.85602	6.97442	0.175372	3.74548	0.777348	20.7543	0.079382	4.27304	0.439357	10.2821	0.0445423	0.721104	0.0481176	6.67276	0	40.2795	5.99874	0.0177152	0.295316	0.0118025	9.5153	0.0428946	0.450797	0.0544626	-5.4264	0.351107	6.47035	1.13815	74.8458	4.02605	5.37913	0.203037	2.05876	0.144311	7.00963	0.161891	3.96709	0.133352	3.36146	0.0186019	23.8709
5.78243	0.0328691	0.568431	0.0283264	9.5029	0.0943218	0.992559	0.0546924	65.9083	4.69007	7.11606	0.0851182	2.74424	0.032214	1.17388	0.00999495	4.34889	0.247562	5.69253	0.128992	0.608197	0.0381695	6.27584	0	21.1475	5.94525	0.0326024	0.548377	0.0951169	9.58132	0.20787	2.16954	0.040325	-5.30812	0.384025	7.23467	1.06012	76.2241	3.44589	4.52073	0.164691	1.99086	0.177278	8.90461	0.048568	4.00105	0.151769	3.79322	0.0728841	24.1271
5.70789	0.0915813	1.60447	0.257609	9.54242	0.208584	2.18586	0.0857779	79.2085	5.62395	7.10019	0.0313785	3.15997	0.710204	22.475	0.407557	3.84236	0.239157	6.22421	0.0284161	0.645973	0.0437657	6.77516	0	30.5356	5.9343	0.145511	2.45203	0.0480569	9.5408	0.094631	0.991856	0.118144	-5.87338	0.340945	5.80492	0.513244	65.8448	3.19622	4.85418	0.166911	1.31115	0.192034	14.6462	0.240415	3.73033	0.229029	6.13965	0.0396545	12.044
5.91853	0.0579153	0.978542	0.0390681	9.3667	0.0380369	0.406087	0.0303197	80.8706	4.86257	6.01278	0.0732406	4.37801	0.0503265	1.14953	0.0164063	4.82502	0.272935	5.65667	0.176785	0.69382	0.04352	6.27252	0	41.7255	5.9293	0.043277	0.729883	0.0311107	9.60796	0.184527	1.92056	0.106718	-5.83628	0.157809	2.70393	0.121685	70.0507	2.49972	3.56845	0.190621	1.67539	0.227915	13.6037	0.214097	3.77129	0.113551	3.01094	0.0347633	18.7053
5.79001	0.0889272	1.53587	0.163453	9.45108	0.147793	1.56376	0.0614326	81.4129	7.12325	8.74953	0.0378566	4.66295	0.183101	3.92672	0.0378873	4.46966	0.311358	6.96602	0.200532	0.682798	0.0583976	8.55269	0	35.9505	5.98666	0.031053	0.518702	0.089882	9.53582	0.105735	1.10882	0.0347671	-5.45001	0.135078	2.4785	0.19805	66.6847	2.71002	4.06393	0.0869746	1.58456	0.108664	6.85773	0.057643	3.89912	0.219842	5.63825	0.12721	14.2477
5.70205	0.111937	1.9631	0.206613	9.4204	0.363693	3.8607	0.0969803	70.3564	1.62828	2.31433	0.0275769	1.98135	0.600053	30.2851	0.43632	3.38023	0.207183	6.12925	0.0107731	0.67573	0.04667	6.9066	0	32.6134	5.93925	0.0210671	0.354709	0.0182064	9.46768	0.0300148	0.317024	0.0549292	-6.13749	0.0913295	1.48806	0.0772011	69.3351	3.85503	5.56	0.23777	1.20279	0.145241	12.0754	0.151667	3.4374	0.152034	4.42294	0.0133768	19.103
5.74516	0.118521	2.06298	0.23307	9.43104	0.127113	1.34782	0.0788603	72.3323	15.3875	21.2734	0.244921	4.06233	3.19347	78.6118	0.129659	4.2185	0.718239	17.0259	0.0311327	0.611791	0.042432	6.9357	0	25.6759	6.00461	0.0749007	1.24739	0.103243	9.41778	0.326787	3.4699	0.0298016	-5.66048	0.284196	5.02071	0.497943	58.8608	1.72595	2.93226	0.0314455	1.54933	0.267653	17.2754	0.290466	4.00521	0.222016	5.54317	0.0067557	12.6721
5.76988	0.084573	1.46577	0.205468	9.61198	0.155714	1.62	0.0882945	69.6644	4.00887	5.75454	0.0498906	2.78328	0.344455	12.3759	0.387748	4.13204	0.149364	3.61478	0.0149212	0.636884	0.0443045	6.95644	0	26.4723	5.99449	0.0146536	0.244452	0.0132643	9.66106	0.0742925	0.768989	0.0586699	-5.5232	0.234908	4.25311	0.584279	64.2385	1.88971	2.94172	0.0842047	1.55098	0.129114	8.32468	0.21208	4.05756	0.127767	3.14885	0.0506571	13.2862
5.72473	0.11044	1.92917	0.340452	9.49641	0.259213	2.72959	0.102567	86.8662	5.54146	6.37931	0.0418343	4.97097	0.520096	10.4627	0.101884	4.42171	0.242448	5.48313	0.138516	0.72168	0.049177	6.81424	0	47.7751	6.02438	0.0346154	0.574589	0.104938	9.5198	0.081663	0.857823	0.0588543	-5.56372	0.16087	2.89141	0.304729	72.2387	3.23132	4.47312	0.13797	1.76797	0.266542	15.0762	0.159273	4.0963	0.226872	5.53846	0.101319	18.5043
5.62285	0.0960383	1.708	0.165179	9.46485	0.0955785	1.00983	0.0953251	70.9405	2.84368	4.00855	0.0671485	2.92667	0.179339	6.12775	0.0675131	3.75607	0.384089	10.2258	0.18086	0.699166	0.0574067	8.21073	0	39.7474	5.91992	0.0327097	0.552535	0.0249451	9.53653	0.0701802	0.735909	0.113338	-5.98814	0.190089	3.17442	0.185392	64.6677	1.34894	2.08596	0.0451421	1.50733	0.171633	11.3866	0.144003	3.86951	0.17569	4.54037	0.095471	14.1979
5.74646	0.102804	1.789	0.321935	9.564	0.123515	1.29146	0.0837955	73.285	3.28183	4.47818	0.0221101	4.11909	0.517911	12.5734	0.239816	4.17752	0.0908628	2.17504	0.0124821	0.621997	0.041912	6.73829	0	25.43	5.98191	0.0528976	0.884294	0.158742	9.58996	0.390422	4.07115	0.0483249	-5.6794	0.710465	12.5095	0.171365	67.4282	5.00393	7.42112	0.103654	1.89747	0.62728	33.0588	0.148419	3.88581	0.185409	4.77144	0.00978698	16.9582
5.78762	0.0950024	1.64148	0.0747344	9.43804	0.740185	7.84257	0.0758418	59.6804	2.04791	3.43147	0.0309034	1.71331	0.26945	15.7269	0.336445	3.88577	0.151484	3.89843	0.02116	0.573631	0.0360786	6.28951	0	12.1873	5.96865	0.0141113	0.236423	0.0176375	9.47754	0.0436622	0.460692	0.038913	-7.08904	0.343933	4.85161	0.967015	62.9052	1.58022	2.51207	0.0569824	1.42941	0.0678396	4.74598	0.0810386	3.9835	0.143753	3.6087	0.0949284	16.501
5.6281	0.127969	2.27375	0.34009	9.50886	0.190343	2.00174	0.0999844	66.3386	0.868002	1.30844	0.0451234	2.76583	0.712065	25.7451	0.413528	3.9388	0.31526	8.00396	0.048982	0.76769	0.0556403	7.24776	0	56.0047	5.97388	0.0251621	0.421201	0.0448015	9.56992	0.0384271	0.40154	0.0322446	-5.72039	0.0861908	1.50673	0.0858737	68.5443	2.57239	3.75289	0.133636	1.79132	0.24077	13.441	0.206786	4.14399	0.19578	4.72443	0.155633	17.6471
5.73011	0.0683008	1.19196	0.0920739	9.30412	0.0407932	0.438442	0.081299	65.1925	1.78581	2.73929	0.0505667	3.06628	0.0592439	1.93211	0.0250746	4.22341	0.196389	4.65	0.155301	0.694205	0.0435406	6.27201	0	34.6264	5.92611	0.0201279	0.339648	0.0146247	9.49558	0.0539215	0.567858	0.0602702	-6.17499	0.227157	3.67866	0.339469	59.4809	1.75019	2.94245	0.0971078	1.45555	0.164079	11.2726	0.149082	3.90641	0.129844	3.32387	0.0403714	13.4057
5.75435	0.0934297	1.62364	0.255392	9.51918	0.212558	2.23294	0.0781852	77.0172	6.16655	8.00672	0.0816601	3.44767	0.0363895	1.05548	0.0219796	4.24767	0.433843	10.2137	0.261374	0.699341	0.0463116	6.62217	0	47.5879	5.93445	0.0409077	0.689325	0.138168	9.60275	0.0743893	0.774666	0.0530691	-5.87737	0.178146	3.03105	0.338988	69.1321	2.5393	3.67312	0.111201	1.78714	0.324121	18.1363	0.296201	4.05935	0.300906	7.41266	0.142821	20.8825
5.68476	0.0790899	1.39126	0.195381	9.46503	0.177824	1.87875	0.0947747	58.487	1.03814	1.77499	0.0249238	2.20521	0.273333	12.3949	0.371958	4.0656	0.072892	1.7929	0.0157995	0.593926	0.0397286	6.68915	0	16.129	5.90136	0.0303177	0.513741	0.0799307	9.53612	0.164963	1.72987	0.286611	-6.33644	0.132819	2.09612	0.133437	59.3237	0.716028	1.20698	0.0754067	1.78243	0.0877556	4.92337	0.0382467	4.26719	0.135486	3.17506	0.110846	13.6278
5.72815	0.0950023	1.65851	0.269371	9.41359	0.15033	1.59695	0.0979252	76.0031	3.49928	4.60413	0.0434883	3.6608	0.631283	17.2444	0.43307	3.97238	0.156335	3.93554	0.0390731	0.670635	0.0454042	6.77034	0	35.2886	5.99451	0.0208588	0.347965	0.0143745	9.47021	0.308359	3.2561	0.0442527	-5.67262	0.253022	4.4604	0.167832	66.8512	4.36441	6.52854	0.0804303	1.84226	0.107004	5.80831	0.0656076	4.01745	0.193952	4.82772	0.132527	17.8554
5.77859	0.095799	1.65783	0.27845	9.29422	0.0920924	0.990856	0.0823346	76.7146	5.28477	6.88886	0.0544605	4.36263	0.724589	16.609	0.439602	4.67449	0.0904176	1.93428	0.0192551	0.703459	0.0476563	6.77456	0	46.7245	5.96625	0.046598	0.781026	0.0295406	9.37298	0.0724558	0.773029	0.054755	-5.65428	0.269067	4.75864	0.605701	63.5863	2.95344	4.64478	0.164601	1.44098	0.168568	11.6981	0.0885971	3.9968	0.125053	3.12882	0.0125483	16.9478
5.71014	0.0962758	1.68605	0.243953	9.43604	0.270684	2.86862	0.0877775	67.7326	2.59808	3.8358	0.0407626	2.86465	0.552438	19.2847	0.35668	4.32798	0.134055	3.09742	0.0168658	0.645434	0.0443746	6.87515	0	29.2436	5.96105	0.0392411	0.658292	0.121149	9.49303	0.0891625	0.939241	0.181322	-5.23291	0.226931	4.33662	0.599472	64.3713	1.48788	2.3114	0.0444491	1.73068	0.0737242	4.25983	0.0278707	4.40524	0.118827	2.6974	0.10134	12.7188
5.78892	0.0896289	1.54829	0.228899	9.59551	0.788673	8.21919	0.0922676	76.8332	3.24614	4.22492	0.0320704	3.1774	1.01273	31.8729	0.376373	4.12634	0.346189	8.38974	0.0204451	0.586383	0.0403018	6.87295	0	19.4721	5.96814	0.0264156	0.442611	0.0452282	9.60521	0.0269038	0.280096	0.0802333	-5.97738	0.10268	1.71781	0.117206	63.9559	1.95798	3.06145	0.086449	1.62414	0.146268	9.00589	0.196499	4.06791	0.153636	3.77678	0.081029	13.558
5.75338	0.0961039	1.67039	0.214433	9.54077	0.383797	4.0227	0.0935176	66.7269	0.879362	1.31785	0.0317534	2.36936	0.449505	18.9716	0.431032	3.96778	0.143278	3.61103	0.00988482	0.637618	0.0463583	7.27054	0	28.0127	5.96363	0.0325717	0.546171	0.0842742	9.58493	0.0876188	0.91413	0.0583904	-5.95215	0.104278	1.75194	0.0813412	77.1604	3.95942	5.13142	0.207357	1.55035	0.121386	7.82962	0.205688	3.66976	0.0615617	1.67754	0.00950575	25.0659
5.65071	0.110216	1.95048	0.291116	9.3841	0.47119	5.02116	0.0922873	66.9402	12.9054	19.279	0.117306	2.8553	2.25379	78.9336	0.356118	4.10265	1.49564	36.4554	0.0812753	0.677733	0.0466951	6.88989	0	39.4767	5.94317	0.0260938	0.439055	0.0599847	9.46492	0.150273	1.58768	0.0849264	-5.54232	0.065815	1.1875	0.0522643	63.4073	1.80074	2.83995	0.124713	1.65365	0.031239	1.8891	0.0225475	4.18023	0.15394	3.68258	0.136953	12.5257
5.66675	0.0887819	1.56672	0.235922	9.40037	0.263088	2.7987	0.0979912	65.4911	1.78512	2.72575	0.0471887	2.46376	0.387509	15.7284	0.418898	3.89955	0.11392	2.92137	0.0202213	0.676178	0.0456736	6.75467	0	37.6077	5.96836	0.0350625	0.587472	0.0866748	9.47138	0.0701024	0.740151	0.0716326	-5.43449	0.266334	4.90081	0.553428	73.6393	3.52697	4.78952	0.137511	1.91958	0.343264	17.8823	0.31641	4.01395	0.248803	6.19847	0.108506	19.2254
5.64668	0.103453	1.8321	0.270999	9.5386	0.256045	2.68431	0.0990006	73.0822	1.37862	1.8864	0.0447781	3.41482	0.842131	24.6611	0.272347	4.10825	0.485655	11.8214	0.0786735	0.748689	0.0515092	6.87992	0	48.5817	5.95747	0.0279789	0.469644	0.0547299	9.62429	0.181402	1.88483	0.0581033	-6.26974	0.261629	4.17288	0.413404	66.7722	2.5626	3.83783	0.0679272	1.80996	0.12228	6.75592	0.044249	4.22861	0.232803	5.50541	0.11614	17.8246
5.75039	0.0882381	1.53447	0.189742	9.36633	0.0857185	0.915176	0.0858613	84.2053	9.58017	11.3772	0.151004	5.70483	0.183937	3.22424	0.0568575	5.12163	0.459986	8.98124	0.259315	0.729738	0.049772	6.82052	0	53.0422	5.93206	0.0509508	0.858906	0.0265096	9.51725	0.186907	1.96388	0.10245	-5.72271	0.460083	8.0396	0.988053	76.898	3.36127	4.37107	0.113448	2.06994	0.757007	36.5714	0.36677	3.96644	0.458798	11.567	0.0806849	26.9298
5.62268	0.123664	2.19938	0.279684	9.49505	0.444649	4.68296	0.12274	75.6676	6.6849	8.83456	0.20871	3.54591	0.49131	13.8557	0.0442627	3.88517	0.395422	10.1777	0.0545134	0.756834	0.0523587	6.91812	0	51.5723	5.97492	0.0280785	0.469939	0.0474866	9.60282	0.115164	1.19927	0.115587	-5.74828	0.104876	1.82447	0.0688915	64.9953	1.27052	1.95478	0.0446108	1.39501	0.225591	16.1713	0.106596	3.86581	0.188031	4.86395	0.110989	12.4512
5.88927	0.0747756	1.26969	0.120618	9.37323	0.0501307	0.534829	0.0516898	70.2827	6.04326	8.5985	0.0833994	3.6806	0.0469311	1.27509	0.0175544	4.95528	0.334497	6.75031	0.156006	0.664956	0.0443745	6.6733	0	34.2563	5.94564	0.0367449	0.618013	0.114737	9.56259	0.0620111	0.648475	0.0541486	-6.16865	0.246681	3.99895	0.627934	66.4307	2.06679	3.1112	0.0855712	2.1068	0.0424156	2.01327	0.0387447	4.30469	0.15411	3.58006	0.103499	17.665
5.67331	0.0852317	1.50233	0.22312	9.49115	0.157925	1.66391	0.100387	68.645	4.82888	7.03456	0.0482166	3.3141	0.379141	11.4402	0.267998	3.9936	0.161021	4.03198	0.0490457	0.63266	0.0432442	6.83529	0	26.7149	5.93039	0.0369376	0.622852	0.107057	9.55812	0.132461	1.38585	0.121102	-5.62234	0.158749	2.82354	0.365452	65.1072	0.424057	0.651321	0.0143012	1.96495	0.170801	8.69238	0.0231252	4.03732	0.157008	3.88891	0.106424	14.2559
5.71914	0.0961564	1.68131	0.19039	9.49036	0.100505	1.05903	0.0965392	77.4832	4.10487	5.29775	0.0349924	4.80195	0.164603	3.42785	0.0396726	4.5134	0.277599	6.15054	0.138926	0.676637	0.0474394	7.01106	0	32.6573	5.95544	0.0228721	0.384054	0.0245834	9.52293	0.0697506	0.732449	0.0370157	-5.8807	0.280476	4.76944	0.446363	65.5824	1.97503	3.01153	0.0977541	2.03653	0.1826	8.96622	0.0617734	4.21912	0.225944	5.35524	0.125647	15.7152
5.61317	0.109283	1.9469	0.338353	9.58739	0.170657	1.78002	0.100639	72.0636	12.9244	17.9347	0.106942	3.6578	0.158994	4.34672	0.0368327	3.93834	0.436024	11.0713	0.155448	0.71649	0.0512806	7.1572	0	47.1835	5.92886	0.0316263	0.53343	0.0732607	9.64652	0.0287298	0.297825	0.0638967	-5.68396	0.0352957	0.620971	0.0472045	61.811	1.65589	2.67895	0.0649086	1.57719	0.0430096	2.72697	0.0546009	4.04624	0.15332	3.78921	0.138296	14.2273
5.70228	0.0955747	1.67608	0.246531	9.61735	0.225901	2.34889	0.0915566	67.9093	6.10121	8.98435	0.0659029	3.31485	0.969644	29.2515	0.376686	4.4377	0.130846	2.94852	0.0159102	0.63567	0.0438562	6.89921	0	28.8821	5.9443	0.0325427	0.54746	0.0816505	9.6303	0.0786915	0.817124	0.0706484	-5.52763	0.0822561	1.48809	0.0377066	66.6052	2.3988	3.60152	0.135388	2.14258	0.0308573	1.44019	0.0119826	4.3996	0.0936691	2.12904	0.0588648	15.3047
5.75172	0.102263	1.77796	0.106944	9.4948	0.208281	2.19363	0.0952905	71.0964	1.8372	2.58409	0.0296097	2.40501	0.373726	15.5395	0.349043	3.8142	0.12037	3.15585	0.016965	0.661862	0.0432029	6.52747	0	29.8711	5.99173	0.0193675	0.323237	0.0211627	9.53696	0.0429493	0.450346	0.0479716	-6.11425	0.146425	2.39482	0.266391	71.5665	2.94361	4.11312	0.136176	1.56069	0.0859039	5.50424	0.0798758	3.88937	0.159904	4.11131	0.0823233	19.9295
5.85931	0.0839285	1.43239	0.0921457	9.45967	0.0901747	0.953254	0.0697764	74.1087	2.52621	3.40879	0.0300241	2.87758	0.378987	13.1703	0.31436	4.23488	0.0821082	1.93886	0.0162379	0.602094	0.0420168	6.97845	0	15.1162	5.96551	0.0408982	0.685578	0.0382274	9.54511	0.131307	1.37564	0.155461	-6.6122	0.347145	5.25007	0.39591	66.9111	2.89537	4.32718	0.145805	1.49765	0.108714	7.259	0.172165	3.88765	0.0703836	1.81044	0.00854649	17.7121
5.66211	0.094751	1.67342	0.229346	9.45437	0.153114	1.61951	0.0924494	70.9772	2.18469	3.07801	0.127353	2.93193	0.0817517	2.78833	0.039129	3.73509	0.193596	5.18316	0.116023	0.63129	0.0487222	7.71789	0	27.8764	5.92292	0.0385396	0.650686	0.118468	9.48577	0.0923604	0.973673	0.060012	-5.32089	0.219285	4.1212	0.22459	68.5558	2.41379	3.52091	0.121368	1.75225	0.181197	10.3408	0.0899485	3.84145	0.200784	5.22678	0.103628	12.773
5.76069	0.070927	1.23122	0.149882	9.59244	0.1207	1.25828	0.0705937	61.3454	1.56385	2.54925	0.0233873	2.58881	0.250097	9.66068	0.273453	4.19976	0.0800819	1.90682	0.0169718	0.571216	0.0377681	6.61187	0	9.66497	5.96501	0.0263288	0.441387	0.0169575	9.60898	0.0574638	0.598022	0.0566509	-5.25441	0.0711322	1.35376	0.100967	58.3104	1.25802	2.15746	0.0256952	1.76281	0.0964332	5.47042	0.0707073	4.31137	0.164287	3.81055	0.0953318	8.28427
5.70618	0.110804	1.94182	0.258348	9.61032	0.218038	2.26879	0.0970512	74.9139	5.76074	7.68981	0.0631822	4.4801	0.364956	8.14615	0.0571948	4.27801	0.270215	6.31639	0.106537	0.795768	0.0540621	6.7937	0	54.0391	5.98926	0.0280228	0.467884	0.0292774	9.64986	0.031034	0.321601	0.0409343	-6.05316	0.238652	3.94259	0.607289	59.4452	1.31872	2.21837	0.0547364	1.47404	0.0419169	2.84368	0.0459913	3.95996	0.11771	2.9725	0.0978519	13.5953
[truncated: 164 more columns]
