# Supplementary material for: Distinguishing Antimicrobial Models with Different Resistance Mechanisms via Population Pharmacodynamic Modeling
Source: PLoS Comput Biol. 2016 Mar 11;12(3):e1004782. doi: 10.1371/journal.pcbi.1004782 (PMC4788427; doi:10.1371/journal.pcbi.1004782)
Supplement: S2 Data — (XLS) [file pcbi.1004782.s021.xls]

## Sheet: Simulation_1
Estim_model_1																									Estim_model_3
LG_INOC				LG_POPMAX				MGT				KC50S				KMAX				SDIN				objfunc	LG_INOC				LG_POPMAX				LG_MUTF				MGT				KC50S				KMAX				KC50R
mean	se	RSE	sd	mean	se	RSE	sd	mean	se	RSE	sd	mean	se	RSE	sd	mean	se	RSE	sd	mean	se	RSE	sd		mean	se	RSE	sd	mean	se	RSE	sd	mean	se	RSE	sd	mean	se	RSE	sd	mean	se	RSE	sd	mean	se	RSE	sd	mean
6.10258	0.0340337	0.557693	0.00698911	9.23729	0.0559451	0.605644	0.0218563	60.6458	0.477738	0.787751	0.00273706	1.10534	0.0581236	5.25845	0.00809574	4.03436	0.085707	2.12443	0.0231964	0.142384	0.0268089	18.8287	0	-22.0195	6.09849	0.0478457	0.78455	0.00874858	9.24743	0.0802876	0.868215	0.0191739	-5.45359	1.07624	19.7345	0.517549	60.6199	0.558987	0.922118	0.0023484	1.10693	0.0327323	2.95703	0.00617416	4.03691	0.0935858	2.31825	0.0232095	0.994668
6.09914	0.147821	2.42363	0.19711	9.198	0.258589	2.81136	0.336768	58.122	0.764398	1.31516	0.00213137	1.27918	0.0335329	2.62143	0.00454522	3.87065	0.0240743	0.621971	0.00167972	0.117297	0.0239541	20.4217	0	-22.0013	6.09739	0.42607	6.98774	0.197039	9.19065	1.42427	15.4969	0.338512	-5.56506	4.90807	88.1944	0.467713	58.3537	10.9146	18.7042	0.00186097	1.30232	0.110512	8.48574	0.00354752	3.88134	0.259834	6.69442	0.00169158	1.68113
5.76022	0.0247073	0.42893	0.00458892	9.1184	0.0904832	0.992315	0.0346229	53.9438	0.292175	0.541627	0.00232608	0.959366	0.0262479	2.73597	0.00713365	4.1777	0.0257921	0.617375	0.00337993	0.165154	0.029372	17.7846	0	-20.7769	5.75237	0.0704683	1.22503	0.00555397	9.15118	0.160842	1.75761	0.0312898	-5.90542	1.15512	19.5603	0.47967	54.7628	0.508005	0.927646	0.00204815	0.985373	0.046138	4.68229	0.00571734	4.16908	0.156795	3.76089	0.00363651	1.02601
5.97367	0.230066	3.85134	0.0141492	9.79057	0.927487	9.47326	0.0314481	60.435	1.44229	2.38652	0.136948	1.05058	1.04221	99.2026	0.0222475	3.94994	0.0334037	0.845677	0.00291236	0.133804	0.0323948	24.2106	0	-20.1908	5.96832	0.0594062	0.99536	0.0175673	9.79366	0.301069	3.07412	0.029625	-5.67815	1.39399	24.55	0.633247	60.333	6.16057	10.2109	0.137579	1.04626	0.0693943	6.63263	0.0151873	3.94622	0.1087	2.75453	0.0027768	1.33823
6.01407	0.0785274	1.30573	0.0558394	8.27308	0.217948	2.63443	0.0699104	69.644	1.0735	1.54141	0.00562329	0.956687	0.248308	25.955	0.354905	4.18426	0.0429934	1.0275	0.00461323	0.193275	0.0372514	19.2737	0	-14.5551	6.00984	0.0925768	1.54042	0.0558472	8.34687	0.350022	4.19346	0.0737729	-5.66546	1.16537	20.5697	0.556503	69.6251	1.15188	1.6544	0.00430358	0.95994	0.255248	26.59	0.353678	4.18785	0.109353	2.61119	0.00500761	0.866794
5.96604	0.0663701	1.11247	0.0124676	9.62467	0.173872	1.80652	0.0967671	62.3632	0.98229	1.57511	0.00430574	1.08628	0.114837	10.5717	0.0118535	3.80248	0.170307	4.47883	0.0426363	0.201903	0.0391487	19.3899	0	-16.044	5.96092	0.0800122	1.34228	0.0152033	9.60421	0.344991	3.59208	0.0850358	-5.42296	0.795879	14.6761	0.377721	62.1293	0.898269	1.44581	0.0037946	1.08393	0.0405244	3.73866	0.00848718	3.81329	0.152494	3.99902	0.0435431	4.24865
5.83149	0.0258116	0.442625	0.00440809	9.7645	0.0364191	0.372974	0.0141084	56.4769	9.99232	17.6928	0.240397	0.659207	0.144677	21.9471	0.243849	3.53601	0.0274672	0.776786	0.0045622	0.111528	0.0218204	19.5649	0	-20.3355	5.82825	0.0254043	0.435883	0.00525073	9.76771	0.0818222	0.837681	0.0127225	-6.37666	0.981057	15.3851	0.514382	56.262	10.0404	17.8457	0.24475	0.654999	0.141908	21.6654	0.231553	3.53763	0.0579212	1.63729	0.00488005	1.00899
5.85461	0.574767	9.81734	0.003199	11.2676	3.61189	32.0556	0.445948	58.6571	13.9979	23.8639	0.00152152	0.700849	0.161324	23.0183	0.00548056	3.6776	0.107511	2.9234	0.000825431	0.113544	0.0365714	32.209	0	-26.8015	5.85027	0.0490296	0.838074	0.00377308	11.2144	0.599562	5.34634	0.370489	-6.21157	1.12585	18.1251	0.500334	58.6201	0.685684	1.16971	0.00131833	0.700509	0.025548	3.64705	0.00420454	3.67522	0.0318117	0.865572	0.000778796	1.04602
5.97921	0.0321976	0.538492	0.0131184	9.4749	0.0296015	0.31242	0.0112364	55.5781	7.43105	13.3705	0.179546	0.800065	0.223931	27.9891	0.362949	3.59181	0.0174078	0.484652	0.00249458	0.0892802	0.0183275	20.5281	0	-23.5211	5.97579	0.0359786	0.602073	0.0144127	9.47758	0.0665573	0.702261	0.00990168	-6.04031	1.06877	17.694	0.505888	55.4443	7.46058	13.456	0.183135	0.796979	0.227633	28.562	0.371886	3.59189	0.0461322	1.28435	0.00267107	0.959032
5.93725	0.192342	3.23958	0.193087	9.44139	0.0909336	0.963138	0.031835	60.2063	2.58458	4.29288	0.004986	1.09964	0.272196	24.7532	0.0199727	3.50799	0.674968	19.2409	0.220827	0.153994	0.032419	21.0522	0	-15.8166	5.93852	0.155916	2.6255	0.196186	9.4434	0.17022	1.80253	0.028212	-5.70691	0.962369	16.8632	0.434561	60.1369	0.825533	1.37276	0.00421416	1.11313	0.0772732	6.94201	0.0152625	3.52881	0.560017	15.8698	0.221864	3.56814
6.11132	0.032606	0.533535	0.00503151	9.39755	0.0903399	0.961313	0.032963	58.7297	5.75788	9.80405	0.130028	1.19873	0.0588474	4.90915	0.00993582	4.77164	0.112841	2.36482	0.00974479	0.144287	0.0271592	18.823	0	-19.0488	6.10818	0.0436882	0.71524	0.00615051	9.41499	0.208392	2.2134	0.0309209	-5.52755	2.01056	36.3734	0.612456	58.7427	5.22717	8.89842	0.128666	1.2046	0.0335046	2.78139	0.00714462	4.77884	0.123709	2.58869	0.0109789	0.794617
5.91803	0.0490497	0.828818	0.0108783	9.69932	0.0745873	0.768995	0.0275598	58.8759	10.5537	17.9254	0.237278	1.01574	0.529301	52.1099	0.662085	3.66319	0.215949	5.89511	0.0405674	0.149784	0.0326207	21.7785	0	-14.8722	5.91786	0.0667593	1.1281	0.0119782	9.70894	0.175148	1.80399	0.0214489	-6.16659	0.809801	13.1321	0.537835	58.7233	11.2104	19.0901	0.243255	1.01924	0.551395	54.0987	0.686836	3.67895	0.211001	5.73537	0.0441062	0.950329
5.91767	0.0340881	0.57604	0.00438553	8.40346	0.726425	8.64437	1.02222	48.371	0.924751	1.91179	0.00709435	0.851584	0.254265	29.8579	0.400762	4.6669	0.132419	2.8374	0.0222066	0.111601	0.0242733	21.75	0	-16.1136	5.91537	0.0739898	1.25081	0.00559204	8.39516	0.73246	8.72479	1.02142	-5.78439	1.11866	19.3393	0.576433	48.0918	2.65667	5.52416	0.00617931	0.842479	0.263798	31.3121	0.399949	4.66906	0.136656	2.92684	0.022113	0.727298
5.85811	0.0902734	1.541	0.116998	9.14857	0.73213	8.00267	0.365045	69.9661	0.412972	0.590246	0.00134283	0.678505	0.0260908	3.84534	0.0270077	3.71708	0.0139176	0.374424	0.00190956	0.0993231	0.0189782	19.1076	0	-26.6172	5.85639	0.0949186	1.62077	0.118223	9.16949	0.682682	7.44514	0.326075	-5.79681	1.16516	20.1	0.538218	69.9191	0.53605	0.766672	0.00118858	0.679416	0.0586854	8.63762	0.0246419	3.71925	0.075354	2.02605	0.00210123	0.836359
6.13277	0.25994	4.23855	0.204148	8.47253	0.132348	1.56208	0.0337637	59.0531	3.42366	5.79759	0.00368588	0.947472	0.248536	26.2315	0.0147369	4.58418	0.612002	13.3503	0.0691004	0.174557	0.0388865	22.2772	0	-13.7127	6.13158	0.164059	2.67564	0.202505	8.47526	0.185579	2.18965	0.0294814	-6.06551	1.29692	21.3819	0.587584	58.9199	0.463446	0.78657	0.00321632	0.951996	0.0411289	4.32028	0.0111642	4.59862	0.245829	5.34572	0.0694116	0.761512
5.91351	0.136035	2.30041	0.17136	9.46758	0.0889702	0.939736	0.0276598	58.7592	9.65963	16.4394	0.238062	0.773571	0.0852756	11.0236	0.0181415	3.74869	0.0699477	1.86592	0.00533611	0.213547	0.0417899	19.5694	0	-11.6086	5.91352	0.154103	2.60595	0.170554	9.47429	0.240673	2.54027	0.0238499	-5.72842	1.2265	21.4107	0.555444	58.6598	10.3508	17.6455	0.238645	0.780497	0.0372152	4.76815	0.0125679	3.76272	0.139525	3.7081	0.00507787	1.12861
6.0704	0.0928205	1.52907	0.0579552	8.7458	1.01481	11.6034	1.43211	47.8113	4.52955	9.47381	0.176061	0.633495	0.33698	53.1938	0.0194992	3.90485	0.261548	6.69802	0.0773568	0.124392	0.032459	26.0942	0	-14.7831	6.06751	0.106992	1.76336	0.0614129	8.73988	1.03775	11.8737	1.42842	-5.61215	10.3484	184.393	0.5142	47.8703	6.67275	13.9392	0.176784	0.63599	0.029334	4.61234	0.0141304	3.90624	0.333841	8.54637	0.0783681	0.681766
5.81888	0.0251701	0.432559	0.00429284	9.7982	0.0905189	0.923832	0.0280878	56.2233	0.192442	0.342281	0.00181285	0.847191	0.0219261	2.58809	0.00466599	3.6593	0.0162056	0.44286	0.00136434	0.163833	0.0289751	17.6857	0	-20.9578	5.81444	0.0415664	0.714882	0.00515433	9.89489	0.107538	1.0868	0.0301486	-5.49005	1.14228	20.8064	0.530976	57.2064	0.793457	1.38701	0.0014759	0.881688	0.0276549	3.13659	0.00350942	3.65724	0.0602115	1.64637	0.00129482	0.827997
6.00575	0.056526	0.941198	0.03785	9.44897	0.0736425	0.779371	0.0177358	66.9579	1.90722	2.8484	0.0471101	2.12242	0.102666	4.83723	0.00793212	4.18014	0.0468233	1.12014	0.00287222	0.108335	0.0205633	18.9813	0	-25.419	6.0079	0.0562358	0.936032	0.0410785	9.47726	0.166248	1.75418	0.0167834	-4.86566	1.28892	26.4901	0.526375	67.3385	2.66723	3.96093	0.0459835	2.18723	0.0510953	2.33607	0.00593576	4.21569	0.0678074	1.60845	0.00287484	1.75583
6.03743	0.0741084	1.22748	0.00658344	9.32369	0.281919	3.02369	0.288807	52.332	5.15545	9.85144	0.067303	0.832118	0.232085	27.8908	0.238276	3.97011	0.166422	4.19187	0.0335432	0.130008	0.0271431	20.878	0	-19.3071	6.03897	0.0509378	0.843484	0.0115749	9.29807	0.323781	3.48224	0.309662	-5.9046	2.21397	37.4956	0.524265	51.7838	4.62059	8.92284	0.0622673	0.818686	0.223973	27.3576	0.250228	3.98016	0.159811	4.01519	0.0318567	0.991385
5.90737	0.161728	2.73773	0.185604	9.50255	0.0378107	0.397901	0.0109582	59.817	1.43942	2.40637	0.00179814	1.04701	0.178096	17.0099	0.0107196	3.63082	0.766614	21.1141	0.293969	0.0842368	0.0178959	21.2448	0	-22.5999	5.90697	0.137242	2.32339	0.186188	9.50502	0.0634441	0.667479	0.00939755	-6.08278	1.19894	19.7104	0.534421	59.7593	0.25008	0.418479	0.00156269	1.05059	0.0324837	3.09196	0.00825051	3.63816	0.75779	20.829	0.29399	1.32757
5.98188	0.136405	2.2803	0.166108	9.48197	0.0542082	0.571698	0.014884	56.4073	0.821796	1.45689	0.00425599	1.16518	0.211181	18.1244	0.11736	3.92636	0.540422	13.7639	0.179272	0.127639	0.0262694	20.5809	0	-18.3877	5.97804	0.137678	2.30307	0.168385	9.48662	0.122961	1.29615	0.0128238	-5.88473	1.3267	22.5448	0.564895	56.3042	0.484303	0.860154	0.00362445	1.16018	0.185099	15.9544	0.107827	3.92524	0.542108	13.8108	0.181333	1.02762
6.16571	0.0175274	0.284272	0.00325904	8.98453	1.20918	13.4585	1.62007	63.2627	1.41334	2.23408	0.00463479	1.00869	0.176577	17.5056	0.18165	4.16089	0.198982	4.7822	0.0185438	0.137828	0.0273888	19.8718	0	-18.2184	6.17386	0.031336	0.507559	0.00621189	9.11099	0.427281	4.68973	0.0500765	-5.63168	1.68974	30.0042	0.606992	64.4789	5.02896	7.79938	0.112395	1.06211	0.0847594	7.98032	0.014429	4.19882	0.164254	3.9119	0.0090033	1.0771
6.00458	0.176002	2.93114	0.229038	8.20169	0.206342	2.51585	0.0364553	60.967	3.68883	6.05054	0.00829967	0.829272	0.360604	43.4844	0.557864	4.16168	0.771198	18.5309	0.256366	0.127374	0.0312629	24.5442	0	-14.8586	5.99999	0.172885	2.88142	0.232989	8.19782	0.173257	2.11345	0.0404115	-5.39668	2.75968	51.1367	0.41962	60.567	1.7863	2.9493	0.00567248	0.783375	0.428449	54.6927	0.587037	4.13703	0.769528	18.601	0.259458	4.83254
5.90017	0.0660625	1.11967	0.00986821	9.24503	0.450521	4.87311	0.615541	53.31	0.994865	1.86619	0.00778426	0.700948	0.1062	15.151	0.102248	3.62191	0.425012	11.7345	0.157959	0.142888	0.0304271	21.2943	0	-15.9461	5.89791	0.0848545	1.43872	0.0139586	9.23453	0.455095	4.92819	0.616335	-5.76472	1.57936	27.397	0.490748	53.2553	1.41034	2.64827	0.00664419	0.704671	0.0937496	13.304	0.0745987	3.62982	0.412727	11.3705	0.151973	1.14567
6.01126	0.0720097	1.19791	0.0839051	9.36163	0.0252742	0.269976	0.0093606	54.5786	12.3985	22.7167	0.316679	0.915616	0.735782	80.3592	1.12242	3.6846	0.441337	11.9779	0.162648	0.0760802	0.017933	23.5712	0	-18.4873	6.00947	0.0738887	1.22954	0.0856474	9.36424	0.0949091	1.01353	0.00798973	-6.29841	1.15878	18.398	0.477812	54.5755	12.4519	22.8158	0.317213	0.91757	0.73273	79.8554	1.12072	3.68729	0.435681	11.8157	0.161811	0.780639
5.8348	0.0899871	1.54225	0.0992351	11.6791	2.08122	17.82	0.780836	63.6655	3.17002	4.97918	0.0609429	1.10284	0.1729	15.6777	0.190374	4.09062	0.0281695	0.688635	0.00478318	0.15397	0.0334492	21.7245	0	-17.1186	5.83249	0.0943728	1.61805	0.100624	11.5983	1.93618	16.6937	0.594349	-5.69939	1.4121	24.7763	0.555621	63.6046	3.11854	4.90301	0.0610235	1.10642	0.187545	16.9506	0.190438	4.09631	0.0976813	2.38462	0.00531145	0.948869
5.85286	0.118229	2.02001	0.151477	9.40034	0.121669	1.29431	0.0292389	68.6698	1.21531	1.76979	0.00301059	1.24822	0.686954	55.0345	0.766625	4.3478	0.277456	6.38153	0.0675084	0.0910605	0.0205397	22.5562	0	-17.179	5.85069	0.118107	2.01868	0.149144	9.38676	0.213595	2.27549	0.0272546	-6.2568	1.83534	29.3336	0.675258	68.4631	0.608802	0.889241	0.00253206	1.23966	0.67808	54.699	0.764042	4.34658	0.275888	6.34723	0.0694227	1.26112
6.04745	0.0913922	1.51125	0.0155208	9.53806	0.183213	1.92086	0.0248209	59.762	0.581737	0.973422	0.0208395	1.37133	0.177194	12.9213	0.01004	4.02895	0.0544436	1.35131	0.00223464	0.199712	0.0360779	18.0649	0	-17.5127	6.0398	0.0772311	1.2787	0.0175281	9.55135	0.166659	1.74487	0.0215984	-5.68616	3.07165	54.0197	0.535393	59.7995	4.82393	8.06684	0.0208039	1.37951	0.0924202	6.69949	0.00761908	4.02724	0.166892	4.14407	0.00216384	1.6092
6.11815	0.0637668	1.04226	0.0388368	9.44844	0.0882321	0.933827	0.0214841	62.322	9.21364	14.7839	0.216184	1.03433	0.104712	10.1237	0.0159608	4.17542	0.0330335	0.791142	0.00250173	0.144328	0.0273759	18.9679	0	-18.184	6.11207	0.0761476	1.24586	0.0400589	9.45679	0.162085	1.71395	0.0171093	-5.34437	1.31419	24.5901	0.398589	62.3258	9.54801	15.3195	0.215428	1.02317	0.0501045	4.89701	0.0109627	4.16178	0.0616558	1.48148	0.00206417	1.96923
5.88487	0.0852226	1.44816	0.0922916	9.68241	0.0713811	0.737225	0.0216602	57.2451	8.76265	15.3073	0.221253	0.773816	0.0870495	11.2494	0.0219908	3.19522	0.0377445	1.18128	0.00398602	0.169463	0.0331372	19.5543	0	-15.5087	5.91786	0.0591506	0.999527	0.0358263	9.6743	0.0431074	0.445586	0.0133991	-5.53714	0.469481	8.47877	0.201707	61.0912	5.38484	8.81443	0.126734	0.764343	0.0135029	1.7666	0.00999789	3.1924	0.0461654	1.4461	0.00259565	6.9011
6.12322	0.0387493	0.632827	0.00458417	11.4831	1.4491	12.6194	0.581192	62.8212	0.347222	0.552715	0.00175353	0.968475	0.107682	11.1188	0.112589	4.49813	0.518857	11.5349	0.159594	0.0985858	0.0209782	21.2791	0	-18.7066	6.1208	0.0367274	0.600042	0.00551346	11.406	1.27239	11.1554	0.536774	-7.60649	0.678876	8.92496	0.198186	62.815	0.497638	0.792227	0.00165496	0.957207	0.120561	12.595	0.137039	4.49249	0.506435	11.2729	0.154682	11.1545
6.16739	0.0499193	0.809406	0.00531716	9.48684	0.0585881	0.617572	0.019549	55.9887	5.95559	10.6371	0.129362	0.941372	0.0603783	6.41386	0.0142125	4.04293	0.162187	4.01161	0.0129164	0.149459	0.0284116	19.0097	0	-18.7093	6.16654	0.0584418	0.947724	0.00670059	9.49574	0.145655	1.5339	0.0173838	-5.87218	1.99953	34.0509	0.501841	56.1322	4.85452	8.64838	0.126716	0.96015	0.0440385	4.58662	0.0105886	4.06111	0.144635	3.56146	0.0158136	0.898409
5.98793	0.194991	3.25641	0.190828	9.22621	0.129899	1.40794	0.0587995	61.079	1.79342	2.93623	0.00340036	1.02067	0.19553	19.157	0.0164417	4.44333	0.562299	12.6549	0.140184	0.174895	0.0367171	20.9938	0	-12.9637	5.98684	0.156254	2.60995	0.189186	9.23333	0.258953	2.80455	0.0528353	-5.98323	1.2616	21.0856	0.579471	60.9517	0.449746	0.737873	0.00293394	1.02482	0.048509	4.73342	0.0123764	4.45726	0.45299	10.163	0.140351	0.810057
6.20987	0.116024	1.86837	0.0480747	9.80483	0.128075	1.30625	0.0457797	62.66	1.05835	1.68903	0.00377358	1.32825	0.17087	12.8643	0.0180375	4.10074	0.288651	7.03901	0.0833079	0.19482	0.0376398	19.3203	0	-15.2666	6.20847	0.0973023	1.56725	0.051222	9.86686	0.221758	2.2475	0.0439722	-5.37598	1.15389	21.4638	0.497347	62.9375	0.492975	0.783277	0.00310386	1.36635	0.0749974	5.4889	0.0138622	4.13113	0.271187	6.56447	0.0826934	1.56495
6.16374	0.223778	3.63056	0.118728	9.55246	0.144452	1.51219	0.0409558	65.297	3.36164	5.14823	0.00433796	1.22651	0.317976	25.9252	0.019383	4.10526	0.790088	19.2457	0.206797	0.192627	0.0401836	20.8608	0	-13.2245	6.16247	0.123448	2.00322	0.121478	9.56044	0.220492	2.30629	0.0355374	-5.46169	1.18149	21.6323	0.532126	65.169	0.575017	0.882347	0.00373218	1.23845	0.0729065	5.88691	0.0148037	4.12534	0.615097	14.9102	0.207278	1.0777
6.05402	0.0422827	0.698425	0.00827276	9.23144	0.0692229	0.74986	0.0222567	62.7953	0.516857	0.823083	0.00328575	1.12449	0.175463	15.6037	0.155463	4.23468	0.546735	12.9109	0.176158	0.129466	0.026734	20.6493	0	-16.2355	6.05014	0.0521254	0.861556	0.0101569	9.23332	0.0794272	0.860223	0.0192366	-6.01982	1.28639	21.3692	0.556029	62.6325	0.672481	1.07369	0.00290133	1.11714	0.179528	16.0703	0.153891	4.23273	0.551208	13.0225	0.175692	0.798127
6.01854	0.153757	2.55472	0.201351	8.57279	0.711908	8.30427	0.986891	52.2918	4.21591	8.06228	0.0485639	1.01985	0.266659	26.1468	0.0153398	4.65437	0.647956	13.9214	0.190209	0.0812111	0.0216918	26.7104	0	-15.2362	5.99074	0.13895	2.31941	0.191941	8.61988	0.672421	7.80081	0.955348	-5.2559	0.0871707	1.65853	0.0142566	55.6875	0.194062	0.348485	0.00232886	0.74852	0.259257	34.6359	0.451613	4.38402	0.440954	10.0582	0.139401	7.15172
5.9437	0.163613	2.75271	0.196106	9.69574	0.0709569	0.731836	0.0227566	56.0137	6.34856	11.3339	0.15184	0.855863	0.124215	14.5134	0.0345422	3.97613	0.908019	22.8368	0.315757	0.183967	0.0430875	23.4213	0	-7.89814	5.86614	0.139807	2.38328	0.181682	9.72048	0.0615417	0.633114	0.0207202	-4.68056	0.07784	1.66305	0.0360344	62.1758	0.844187	1.35774	0.00338395	0.00736883	0.0141294	191.745	0.703789	3.25287	0.861899	26.4966	0.379249	36.4678
5.95818	0.0429383	0.720661	0.00779257	9.0406	0.0962432	1.06457	0.0406139	55.4716	0.607847	1.09578	0.00353554	0.79113	0.109254	13.8099	0.0177878	4.36552	0.224185	5.13534	0.0729476	0.195097	0.0399795	20.4921	0	-13.1198	5.96542	0.0909687	1.52494	0.00963631	9.24093	0.246216	2.66441	0.0702415	-6.03886	1.17528	19.4619	0.569031	56.5169	0.521542	0.922808	0.00329395	0.848715	0.0452323	5.3295	0.0124716	4.4122	0.251868	5.70845	0.0712531	0.769679
6.0849	0.0925443	1.52088	0.109056	9.76017	0.223013	2.28493	0.0797128	62.72	0.431273	0.687616	0.00264809	1.28701	0.396883	30.8375	0.434056	4.64108	0.0490065	1.05593	0.00552341	0.135149	0.0285949	21.1581	0	-15.6943	6.08471	0.0965015	1.58597	0.108915	9.8543	0.366953	3.72378	0.0999961	-5.49733	1.27714	23.2319	0.589823	62.8112	0.524504	0.835048	0.00224732	1.30039	0.40851	31.4144	0.431076	4.65395	0.117638	2.52771	0.00628021	0.771469
5.74551	0.0365373	0.635928	0.00460173	10.8937	2.05419	18.8566	0.543276	68.0045	3.96319	5.82784	0.013318	0.65975	0.148416	22.4959	0.180276	3.63013	0.0181305	0.499445	0.00300518	0.141187	0.0266985	18.9101	0	-20.526	5.74127	0.0314213	0.547289	0.00570927	10.8542	1.73286	15.9649	0.437598	-5.98918	1.18929	19.8572	0.520906	67.8126	1.73856	2.56378	0.0119625	0.655522	0.120142	18.3277	0.181909	3.62835	0.106669	2.93987	0.003144	0.902538
5.89581	0.0347794	0.5899	0.0082944	9.79334	0.0539925	0.551318	0.0178413	61.8705	7.19102	11.6227	0.160776	1.25892	0.109665	8.71099	0.0184343	4.03446	0.352512	8.73753	0.119957	0.128147	0.0258066	20.1382	0	-17.8907	5.89266	0.107615	1.82626	0.0104188	9.79747	0.125679	1.28277	0.0152818	-6.05035	1.56117	25.803	0.525518	61.8717	7.36028	11.896	0.160602	1.26309	0.0624087	4.94094	0.0139504	4.03858	0.361083	8.94085	0.120038	1.39146
5.9887	0.0274465	0.458305	0.00692117	8.71294	0.701912	8.05597	0.969128	55.9312	1.46439	2.61819	0.0113323	0.734841	0.142784	19.4306	0.0289875	3.71704	0.340838	9.16961	0.113536	0.176542	0.0360928	20.4442	0	-13.3256	5.98872	0.0746286	1.24615	0.00957188	8.71194	0.703991	8.08076	0.973566	-5.60226	1.55931	27.8336	0.411091	56.7299	2.13274	3.75947	0.0138196	0.773439	0.0565349	7.30954	0.0229247	3.73951	0.328717	8.79039	0.114369	0.935742
5.95903	0.0686869	1.15265	0.00447764	12.5906	0.865016	6.87032	0.592512	62.3905	5.73909	9.19865	0.130915	1.23828	0.177172	14.3079	0.00777641	4.43496	0.0249648	0.56291	0.00182498	0.142966	0.0268267	18.7645	0	-18.8803	5.95468	0.0321633	0.540134	0.00554689	12.4294	1.43818	11.5708	0.435494	-5.84712	1.27963	21.8848	0.610186	62.3637	5.81097	9.31788	0.130761	1.24038	0.023666	1.90797	0.00545956	4.43567	0.0441256	0.994791	0.00167533	1.18246
6.18016	0.0840086	1.35933	0.0997874	8.46463	0.0484426	0.572295	0.019073	54.1165	10.0399	18.5524	0.251163	0.885692	0.286372	32.3332	0.42377	4.72784	0.029651	0.627157	0.00338318	0.1213	0.0261778	21.5811	0	-17.0561	6.17869	0.0891977	1.44364	0.0993741	8.46862	0.26274	3.10251	0.0154995	-6.03631	1.24218	20.5785	0.557241	53.9833	10.0358	18.5906	0.254533	0.885342	0.29576	33.4063	0.429494	4.73302	0.0599208	1.26602	0.00380328	0.475767
5.95119	0.0364146	0.611888	0.00749677	9.51109	0.0631574	0.66404	0.0246741	58.4582	4.95917	8.48327	0.123799	0.899696	0.0678028	7.53619	0.0142443	3.63395	0.0266607	0.733656	0.00317616	0.171893	0.0322434	18.7579	0	-17.0683	5.94479	0.059758	1.00522	0.00939669	9.51618	0.157221	1.65215	0.0210262	-5.92545	1.16892	19.7271	0.545636	58.3943	5.28705	9.05404	0.124031	0.8954	0.0367345	4.10257	0.00983156	3.62774	0.149054	4.10873	0.00286408	1.56902
6.03823	0.437536	7.24609	0.156149	9.13967	0.309043	3.38134	0.0471957	59.7384	7.55075	12.6397	0.00403509	1.05951	0.496937	46.9027	0.0137813	4.36139	1.17035	26.8343	0.0760551	0.180545	0.0446708	24.7422	0	-15.5532	6.03594	0.137516	2.27828	0.155553	9.1486	0.245028	2.67831	0.0431445	-5.79368	1.19329	20.5964	0.522747	59.6176	0.540449	0.906526	0.00346032	1.0632	0.0470912	4.42918	0.0104942	4.37338	0.255908	5.85149	0.075987	1.27421
5.98503	0.236492	3.95139	0.327594	11.7052	1.66739	14.2449	0.589476	65.9903	2.27465	3.44694	0.0413467	0.833098	0.166605	19.9982	0.232896	4.16381	0.416744	10.0087	0.132185	0.0935853	0.0233808	24.9834	0	-15.316	5.984	0.237329	3.96606	0.326068	11.6261	2.46381	21.192	0.523783	-6.40739	1.63246	25.4778	0.589004	65.8984	2.25896	3.42794	0.0400046	0.832418	0.170441	20.4754	0.234279	4.16866	0.41588	9.97634	0.133189	1.05702
6.08379	0.14169	2.32898	0.153489	8.96338	0.082602	0.92155	0.0252293	56.0281	0.848896	1.51513	0.0109065	1.10445	0.12916	11.6945	0.0186506	4.55953	0.222983	4.89048	0.0663085	0.187569	0.037307	19.8897	0	-15.3251	6.06434	0.081912	1.35072	0.0240539	9.0548	0.10985	1.21316	0.0242027	-5.46231	0.0748449	1.37021	0.0221843	58.6933	0.350025	0.596363	0.00371261	0.797236	0.0900454	11.2947	0.0201309	4.28428	0.39965	9.32828	0.127204	12.3674
6.00711	0.146623	2.44082	0.179017	8.75168	0.830265	9.48692	1.15935	53.0214	1.71243	3.2297	0.0137137	1.03358	0.201514	19.4968	0.021311	4.45779	0.745082	16.7142	0.225683	0.139194	0.0334129	24.0045	0	-10.5982	5.97999	0.0433732	0.725306	0.0131282	9.75754	0.162391	1.66426	0.0381543	-6.77127	0.109416	1.61589	0.0144252	61.5521	0.484101	0.78649	0.00156494	0.102769	0.34015	330.984	4.33589	4.15289	0.118427	2.85168	0.0127054	22.2345
6.14534	0.0229195	0.372957	0.00280159	11.1783	2.41958	21.6453	2.95838	65.0041	0.774891	1.19206	0.00772299	1.7883	0.0702025	3.92566	0.00482867	4.20663	0.0232147	0.551859	0.00121751	0.09544	0.0178691	18.7228	0	-26.2094	6.1492	0.0553644	0.900351	0.00669586	12.8322	3.02008	23.5351	0.947459	-5.56289	3.57471	64.26	0.540476	67.2605	2.21569	3.29419	0.0355663	1.84958	0.0722621	3.90695	0.00468921	4.19184	0.198198	4.72819	0.00337351	1.79427
5.99678	0.0790241	1.31777	0.0502282	9.59704	0.0856857	0.892834	0.0242972	56.1637	8.38387	14.9276	0.215938	1.11027	0.105792	9.52849	0.0180349	3.87203	0.0605644	1.56415	0.0049433	0.193264	0.0367375	19.009	0	-14.0294	5.99316	0.0883592	1.47433	0.0503465	9.6022	0.188365	1.96168	0.0208519	-5.95582	1.25143	21.012	0.576198	56.0707	8.80514	15.7036	0.216524	1.11324	0.051542	4.62993	0.012284	3.87791	0.104548	2.69599	0.00457588	1.67199
6.16759	0.0181401	0.294119	0.0039185	10.8326	0.814099	7.51527	0.382727	61.7536	2.60123	4.21228	0.0573643	1.3354	0.156965	11.7542	0.00846195	4.81966	0.210011	4.35739	0.0563884	0.090202	0.0195565	21.6808	0	-24.2137	6.16567	0.0428216	0.694516	0.00487756	11.1576	1.4996	13.4402	0.434563	-5.84719	1.49777	25.6152	0.557882	61.7844	2.54887	4.12543	0.0566566	1.33935	0.0308081	2.30023	0.00637351	4.82334	0.203958	4.22856	0.0567113	0.976081
5.98657	0.0312595	0.52216	0.00585109	9.39758	0.0770629	0.820029	0.0312852	55.6629	0.524493	0.942268	0.00301	1.00956	0.0904183	8.95621	0.0117744	4.23076	0.120215	2.84146	0.0297177	0.15124	0.0290383	19.2001	0	-20.6563	5.98945	0.0450767	0.752601	0.00752207	9.55926	0.225019	2.35394	0.0690462	-6.11796	1.1312	18.4898	0.532445	57.4612	0.537831	0.935991	0.00237948	1.09398	0.0402089	3.67548	0.00810683	4.25973	0.113836	2.67237	0.0280967	1.33061
5.80103	0.0919566	1.58518	0.0507957	9.21347	0.276707	3.00329	0.217567	45.4834	6.46491	14.2138	0.0766761	0.681903	0.177614	26.0467	0.0157048	4.16405	0.0937383	2.25113	0.00342468	0.150237	0.0306675	20.4127	0	-18.7733	5.79768	0.0714988	1.23323	0.0515767	9.20445	0.210341	2.28521	0.220125	-5.92439	2.88778	48.7439	0.607053	45.3977	2.77473	6.11205	0.0766897	0.682365	0.028082	4.11539	0.010796	4.16738	0.0908793	2.18073	0.00323219	0.798711
6.18777	0.172525	2.78816	0.233483	9.06328	0.159396	1.7587	0.0705685	60.9411	3.6292	5.95526	0.08962	1.38519	0.102526	7.40158	0.0108329	5.06313	0.0754407	1.49	0.00408215	0.150582	0.0303622	20.1633	0	-17.0926	6.18682	0.179165	2.89591	0.233558	9.077	0.551427	6.07499	0.0649941	-5.4236	1.24591	22.972	0.575491	60.8894	4.13284	6.78746	0.0891005	1.385	0.0364301	2.63033	0.00715886	5.06646	0.0890705	1.75804	0.00373557	1.08109
5.80164	0.0922699	1.59041	0.0991771	8.80162	0.606766	6.8938	0.833921	43.9681	5.7791	13.1439	0.110287	0.582194	0.128116	22.0057	0.0204218	4.14254	0.0759135	1.83253	0.00471965	0.145315	0.0312192	21.4838	0	-15.7178	5.80031	0.0952555	1.64225	0.0994505	8.79067	0.601267	6.83983	0.835009	-6.32926	2.3314	36.8353	0.623776	43.8343	3.71277	8.47	0.110161	0.58268	0.0277863	4.76871	0.0135629	4.1508	0.109863	2.64678	0.00447509	0.734828
5.95364	0.126687	2.12789	0.00742512	9.31878	0.463218	4.9708	0.13524	53.219	0.999021	1.87719	0.0762879	0.649213	0.290978	44.8201	0.0182237	3.50259	0.0615518	1.75732	0.00375294	0.19395	0.036904	19.0276	0	-16.2495	5.94891	0.0430435	0.723552	0.00838158	9.31673	0.193578	2.07774	0.126535	-5.81135	1.55186	26.704	0.371	53.4164	3.35274	6.27662	0.0762961	0.651157	0.0281617	4.32487	0.0121982	3.498	0.0792536	2.26568	0.00332661	2.53603
5.79713	0.138781	2.39397	0.165801	11.1556	0.904854	8.1112	0.420024	63.9409	1.98707	3.10767	0.0304565	0.558584	0.130543	23.3704	0.015337	3.30542	0.194381	5.88069	0.0587341	0.159945	0.037515	23.455	0	-16.9706	5.79537	0.13697	2.36345	0.165096	11.0949	2.66834	24.0503	0.331964	-6.19041	1.64299	26.541	0.535206	63.8814	2.71353	4.24777	0.0298056	0.561763	0.0287097	5.11064	0.0115235	3.31365	0.188965	5.70261	0.0588201	0.849258
5.83678	0.0484562	0.830187	0.00867626	9.20203	0.106498	1.15733	0.0412216	61.543	1.36926	2.22489	0.00687228	0.892509	0.146127	16.3726	0.0220737	3.47595	0.205744	5.91908	0.062548	0.223189	0.04304	19.2841	0	-14.1083	5.83694	0.0676823	1.15955	0.0107826	9.23258	0.221389	2.39791	0.0469719	-5.60838	1.06921	19.0645	0.475177	61.9948	1.65849	2.67521	0.00664816	0.936562	0.0855808	9.13777	0.0177582	3.51142	0.190746	5.43215	0.0624331	1.70985
5.85983	0.125816	2.14709	0.137586	9.08982	0.101366	1.11516	0.042255	57.2073	0.587026	1.02614	0.00355424	0.698497	0.111938	16.0256	0.0188063	4.47899	0.702789	15.6908	0.216988	0.148332	0.0338645	22.8302	0	-11.627	5.86092	0.114532	1.95416	0.130179	9.05842	0.193402	2.13505	0.0355618	-6.55387	1.30649	19.9346	0.624276	56.7838	0.486612	0.856957	0.00313363	0.693141	0.0426247	6.1495	0.0135764	4.49818	0.703101	15.6308	0.220215	0.65662
5.86969	0.117914	2.00887	0.0683785	11.9702	0.926126	7.73696	0.473994	61.6802	1.9908	3.22761	0.0312457	0.941716	0.266994	28.3518	0.0255426	4.05338	0.52435	12.9361	0.171756	0.195804	0.0412387	21.0612	0	-12.9893	5.8652	0.107772	1.83749	0.0702253	11.9541	3.77164	31.5509	0.381163	-5.93429	1.62382	27.3634	0.556918	61.617	2.95612	4.79758	0.0306723	0.947448	0.0680899	7.18666	0.0194423	4.0635	0.524505	12.9077	0.17231	0.866303
5.86497	0.0501092	0.85438	0.0112404	9.07638	0.0931275	1.02604	0.032297	59.8031	6.0217	10.0692	0.123667	1.07792	0.129223	11.9882	0.0290117	3.86907	0.514104	13.2875	0.180934	0.218686	0.0439654	20.1043	0	-11.3003	5.85793	0.141239	2.41108	0.0138162	9.08869	0.141845	1.56067	0.0288658	-5.41178	1.36648	25.2501	0.52712	59.9211	5.71496	9.53747	0.120327	1.08282	0.0821014	7.5822	0.021691	3.8696	0.520106	13.4408	0.179618	1.29254
5.85493	0.134242	2.29281	0.150938	10.5782	1.47369	13.9313	0.679381	60.1457	2.69622	4.48282	0.0547406	0.716232	0.106212	14.8293	0.0201107	4.53577	0.635141	14.0029	0.189009	0.146774	0.0435632	29.6805	0	-10.5363	5.86065	0.133597	2.27957	0.136331	10.1145	2.62719	25.9745	0.592867	-7.21947	2.16778	30.0269	0.476394	59.99	2.99911	4.99935	0.0591037	0.726052	0.11407	15.711	0.0151557	4.56979	0.656725	14.371	0.19569	0.900669
6.05497	0.0226378	0.373872	0.00495678	10.8238	3.96651	36.6463	0.66175	68.2694	4.82225	7.06357	0.0348311	2.52754	0.122766	4.85714	0.00659017	4.32843	0.106164	2.45271	0.00222988	0.17682	0.0329926	18.6589	0	-18.4851	6.04556	0.0483807	0.800268	0.00651493	10.7998	2.85722	26.4562	0.725981	-5.17674	1.36172	26.3045	0.423028	68.2868	1.76607	2.58625	0.0341628	2.51802	0.0690561	2.74248	0.00498065	4.30875	0.0538778	1.25043	0.00197287	4.33549
5.98497	0.0215576	0.360195	0.00516372	9.27302	0.0290466	0.313238	0.00877501	52.7139	3.26759	6.19873	0.0479647	0.839018	0.108792	12.9666	0.0603181	3.96265	0.0096141	0.242618	0.00264045	0.076876	0.0144773	18.832	0	-29.9774	5.9717	0.0351943	0.589352	0.0234473	9.29101	0.0253698	0.273057	0.00760482	-4.66802	0.0458433	0.982072	0.0204816	54.6099	1.92587	3.52659	0.0153626	0.735492	0.136472	18.5553	0.210964	3.8379	0.0358928	0.935219	0.00237069	6.67276
6.02876	0.0442149	0.7334	0.00892772	8.04227	0.0877128	1.09065	0.0358815	64.5651	6.87296	10.645	0.133322	0.897803	0.0902561	10.053	0.0198378	4.28993	0.20722	4.83039	0.0494343	0.226036	0.043652	19.312	0	-12.212	6.02405	0.186931	3.10308	0.0111707	8.0565	0.384903	4.77754	0.0315391	-5.73898	4.52889	78.9145	0.563157	64.5775	5.32762	8.24996	0.132563	0.905688	0.0601332	6.6395	0.0147231	4.30095	0.25202	5.85963	0.0499368	0.808845
6.0395	0.0988887	1.63736	0.0134829	9.88846	0.14358	1.452	0.0291977	59.2612	0.928252	1.56637	0.00445778	1.24051	0.490134	39.5106	0.0261763	4.3407	0.751099	17.3037	0.177648	0.155152	0.0341574	22.0154	0	-16.8838	6.03586	0.0708534	1.17387	0.0156736	9.89468	0.121217	1.22507	0.0254227	-5.60662	1.15673	20.6315	0.523472	59.1283	0.861068	1.45627	0.00373328	1.24441	0.125944	10.1208	0.0207197	4.35168	0.56751	13.0412	0.177914	1.06924
5.98426	0.0241892	0.404213	0.004362	8.8805	0.0450102	0.506843	0.0176652	56.0383	7.0119	12.5127	0.178337	1.01539	0.0444956	4.38214	0.00874741	4.68821	0.0202775	0.43252	0.00208209	0.132668	0.024869	18.7454	0	-19.7436	5.9801	0.0378805	0.633443	0.00541825	8.88455	0.112499	1.26624	0.0151759	-5.63149	1.22815	21.8087	0.608318	55.9962	7.11499	12.7062	0.17858	1.01589	0.0245713	2.41871	0.00606596	4.68817	0.115397	2.46145	0.00191406	0.847096
6.20491	0.0422613	0.681095	0.00596954	11.7304	1.26326	10.7691	0.54752	64.5199	0.445976	0.691223	0.00265412	1.07163	0.39702	37.0483	0.523393	4.57719	0.0357747	0.781586	0.0028932	0.124309	0.0244247	19.6485	0	-18.3653	6.20179	0.0520629	0.839482	0.00716708	11.6047	1.00779	8.68432	0.424323	-5.99447	1.29511	21.6051	0.575587	64.4044	1.03907	1.61335	0.00232916	1.06906	0.414123	38.7372	0.523966	4.57738	0.14625	3.19506	0.00306009	0.87049
6.111	0.0241398	0.395023	0.00450025	10.5695	0.498698	4.71826	0.248596	64.3973	0.294924	0.457975	0.00154059	1.42392	0.0277665	1.95001	0.00434017	4.07974	0.0229915	0.563554	0.00189205	0.16165	0.0286182	17.7038	0	-21.1641	6.10444	0.0564401	0.924574	0.00513002	10.6648	0.531639	4.98497	0.245594	-5.88516	1.06782	18.1443	0.484247	64.3932	0.661552	1.02736	0.00132532	1.42044	0.0376032	2.6473	0.00329145	4.07194	0.0850359	2.08834	0.00174447	1.88643
6.1517	0.0352703	0.573342	0.00680721	10.6157	0.935235	8.80996	0.322947	62.0871	2.29044	3.68907	0.0344234	0.984009	0.20852	21.1908	0.277172	4.26158	0.0235314	0.552175	0.00368238	0.153583	0.029609	19.2788	0	-17.7839	6.14723	0.0436874	0.710685	0.00833693	10.475	1.7795	16.988	0.250937	-5.78492	1.32534	22.9103	0.567373	61.9658	2.01622	3.25376	0.0346606	0.981318	0.273878	27.9092	0.276413	4.2604	0.233446	5.47944	0.00388921	0.691882
6.06886	0.229315	3.77855	0.315348	9.28408	0.15028	1.61869	0.168728	50.9431	0.31365	0.615687	0.0041519	1.06349	0.165914	15.6009	0.0094561	4.18722	0.250286	5.97738	0.0570728	0.0980177	0.0231065	23.5738	0	-21.8298	6.06877	0.22795	3.75612	0.315166	9.27735	0.163446	1.76177	0.170818	-6.02271	1.15128	19.1156	0.50898	50.8218	1.71012	3.36493	0.0036036	1.06662	0.0539068	5.05399	0.0072498	4.19873	0.188403	4.48714	0.0568663	1.3321
6.24258	0.0629271	1.00803	0.00739162	11.2983	0.922904	8.16854	0.527076	63.6904	1.88982	2.96719	0.00458301	1.41909	0.20997	14.7961	0.0100424	5.05145	0.337875	6.68866	0.0387161	0.129875	0.0277821	21.3915	0	-21.9959	6.24082	0.0802793	1.28636	0.00901132	11.3501	1.98649	17.502	0.439705	-5.59753	1.5146	27.0583	0.571174	63.5812	1.25983	1.98145	0.00406627	1.42581	0.086048	6.03501	0.00768904	5.0658	0.16993	3.35445	0.0387926	0.823006
6.04999	0.085796	1.41812	0.0729913	9.47727	0.0958262	1.01112	0.0219514	56.8846	4.93349	8.6728	0.137506	1.16376	0.157139	13.5027	0.0225532	4.13278	0.039366	0.952531	0.00336739	0.170809	0.0331956	19.4343	0	-16.5241	6.04658	0.0857842	1.41872	0.0750827	9.4836	0.153739	1.62111	0.0190585	-5.90603	1.1554	19.5631	0.545952	56.7714	5.87975	10.3569	0.139004	1.16262	0.0671958	5.7797	0.0152893	4.13461	0.0772719	1.86891	0.00321628	1.25532
6.08805	0.110791	1.81981	0.141012	9.15073	0.0386612	0.422493	0.013629	51.9428	8.99957	17.3259	0.241148	0.63125	0.0529449	8.38731	0.019375	3.87655	0.718298	18.5293	0.259905	0.110734	0.0241641	21.8217	0	-16.6028	6.08607	0.112503	1.84854	0.141683	9.15608	0.0931796	1.01768	0.0114581	-6.13113	1.21461	19.8105	0.588832	52.0465	9.12098	17.5247	0.241604	0.635107	0.0291815	4.59474	0.0144962	3.87824	0.722105	18.6194	0.260493	0.608555
5.74815	0.0799349	1.39062	0.00953503	9.69385	0.0638137	0.65829	0.0188389	52.1613	2.1951	4.20829	0.0153562	0.652894	0.244667	37.4743	0.446264	3.98856	1.04151	26.1124	0.363369	0.163758	0.0427186	26.0865	0	-9.69147	5.74473	0.081251	1.41436	0.010007	9.69947	0.0695719	0.717275	0.0172795	-6.84832	1.50971	22.0449	0.51127	51.831	1.08495	2.09324	0.00982351	0.643782	0.239174	37.1514	0.450504	3.99944	1.0527	26.3211	0.364042	0.671072
5.80046	0.0384749	0.663309	0.00819734	8.96326	0.108807	1.21392	0.0196893	58.0177	5.05823	8.71843	0.143792	0.637331	0.279363	43.8332	0.0400445	3.49103	0.317821	9.10392	0.12092	0.1532	0.0317843	20.7469	0	-15.8563	5.79592	0.105773	1.82495	0.0104289	8.96763	0.147765	1.64776	0.0168368	-6.11677	1.61958	26.4776	0.539889	57.9711	6.68158	11.5257	0.144765	0.638238	0.0628743	9.85124	0.0293722	3.49392	0.321809	9.21055	0.120912	0.961912
5.97788	0.131496	2.1997	0.179957	9.38615	0.0424876	0.452663	0.0149713	60.4622	2.6649	4.40755	0.0586964	1.11448	0.0473639	4.24988	0.0098346	3.93065	0.0770976	1.96145	0.0184876	0.0720884	0.0152921	21.2129	0	-27.4889	5.97714	0.132549	2.21759	0.180103	9.39225	0.238345	2.53768	0.0133358	-5.59762	1.4334	25.6073	0.597887	60.5057	3.24668	5.3659	0.0581412	1.11866	0.0375297	3.35489	0.00699229	3.93436	0.183984	4.67634	0.0181507	0.824608
6.09801	0.129621	2.12562	0.12238	9.2544	0.207578	2.24302	0.170538	44.4993	0.634791	1.42652	0.00830728	0.624008	0.16135	25.857	0.0174321	4.20261	0.539742	12.843	0.165229	0.165798	0.0363993	21.954	0	-14.8849	6.09762	0.116289	1.90711	0.122111	9.24485	0.226427	2.44922	0.175306	-6.43167	1.13888	17.7073	0.534529	44.3647	2.25436	5.08143	0.00709584	0.629073	0.0511189	8.12607	0.0132036	4.22124	0.507949	12.0332	0.16472	0.75369
6.07901	0.196083	3.22558	0.104303	9.46279	0.163192	1.72456	0.0115332	60.3259	5.59704	9.27801	0.0765775	1.12299	0.139171	12.3928	0.00907318	3.87732	0.355901	9.17904	0.00475522	0.0810041	0.0172105	21.2465	0	-26.9917	6.07982	0.0812123	1.33577	0.103857	9.46761	0.0997216	1.05329	0.0101051	-5.26296	1.24661	23.6866	0.590091	60.28	3.37158	5.5932	0.0770486	1.12808	0.0252578	2.239	0.00640767	3.88612	0.0394487	1.01512	0.0048377	0.959211
6.07247	0.0965256	1.58956	0.0923429	9.20189	0.2409	2.61794	0.241792	56.9951	1.23246	2.1624	0.00246697	0.834781	0.0268496	3.21636	0.00559009	3.69261	0.0355652	0.963145	0.00219562	0.148773	0.0292878	19.6863	0	-20.7523	6.07165	0.0999261	1.64578	0.0922308	9.1974	0.25697	2.79394	0.248258	-5.9983	1.06651	17.7801	0.536961	57.3022	0.920211	1.60589	0.00215267	0.856836	0.0162917	1.90139	0.00435615	3.7067	0.0609048	1.6431	0.00216444	0.900296
6.2078	0.131714	2.12174	0.148584	9.39688	0.0661963	0.70445	0.0240748	54.5663	3.38082	6.1958	0.0606003	1.04648	0.105745	10.1048	0.0199006	4.20164	0.374379	8.91031	0.112246	0.169899	0.0353479	20.8053	0	-15.4194	6.13665	0.13593	2.21505	0.171641	9.49236	0.0377093	0.397259	0.0154616	-4.78176	0.0346659	0.724962	0.0153047	57.6169	0.318618	0.552994	0.00236029	0.269444	0.34635	128.542	1.7929	3.65701	0.0572853	1.56645	0.00436099	8.09964
6.08766	0.156641	2.5731	0.21346	9.78504	0.0511232	0.522463	0.0189946	48.939	5.28752	10.8043	0.155648	0.563843	0.0410707	7.28406	0.0122496	4.13038	0.0405806	0.98249	0.00317733	0.147762	0.0292491	19.7946	0	-16.4054	6.08759	0.164936	2.70937	0.212583	9.78959	0.165741	1.69303	0.0163428	-6.13381	1.2867	20.9772	0.592265	48.8871	5.67107	11.6003	0.156138	0.566341	0.0184649	3.26039	0.00835188	4.13804	0.0991499	2.39606	0.00301089	0.535829
6.1222	0.0903338	1.47551	0.11397	9.33481	0.0529291	0.567008	0.0181437	57.6354	2.22725	3.86438	0.0600574	0.856385	0.0491955	5.74455	0.00971751	3.8207	0.0344663	0.902094	0.00249818	0.122629	0.0243558	19.8613	0	-22.1751	6.11986	0.0953826	1.55858	0.113981	9.34233	0.160078	1.71347	0.0155882	-6.01133	1.23842	20.6015	0.572226	57.6588	3.042	5.27587	0.0602582	0.859886	0.0229711	2.67141	0.00672619	3.82271	0.0705328	1.8451	0.00235662	0.872504
6.18359	0.0322755	0.521954	0.00853825	10.8471	0.98817	9.10997	0.535199	68.3761	1.62286	2.37343	0.0284488	0.975973	0.151812	15.555	0.0097866	4.20326	0.235428	5.60109	0.0634364	0.093997	0.020604	21.9198	0	-24.8217	6.18117	0.0735069	1.18921	0.0104184	10.8422	2.86671	26.4403	0.438919	-6.08967	2.50533	41.1406	0.559248	68.3631	1.69952	2.48602	0.028316	0.978437	0.0280887	2.87078	0.00739959	4.20683	0.202293	4.80869	0.0633917	0.852455
5.89042	0.0953829	1.61929	0.116513	10.4851	1.75621	16.7496	0.580147	66.4112	3.9798	5.99266	0.0761179	0.71893	0.069758	9.70304	0.0776721	3.77987	0.00998469	0.264154	0.00280107	0.135805	0.0272112	20.037	0	-19.2625	5.88855	0.0971423	1.64968	0.117374	10.3656	1.52172	14.6805	0.51729	-6.13711	1.30902	21.3296	0.564541	66.3155	3.89222	5.86925	0.0768781	0.718231	0.0735519	10.2407	0.0725392	3.78153	0.0500639	1.3239	0.00295593	0.97392
5.80954	0.103793	1.7866	0.0874784	9.87082	0.150437	1.52406	0.0659539	57.9075	6.93006	11.9675	0.164648	1.03451	0.11413	11.0323	0.0237914	4.0711	0.370093	9.09072	0.123627	0.188448	0.0387401	20.5575	0	-12.2149	5.80455	0.111338	1.91811	0.0911608	9.89478	0.641426	6.48247	0.0654614	-5.89754	1.02935	17.4538	0.609769	58.0245	7.23549	12.4697	0.161909	1.04276	0.0741887	7.11462	0.017213	4.07595	0.393232	9.6476	0.1213	0.99733
6.03449	0.0420553	0.696916	0.00631964	9.45692	0.502004	5.30832	0.644088	52.4145	0.736765	1.40565	0.0103815	0.777944	0.0642463	8.25847	0.086614	4.0697	0.027208	0.668549	0.00302337	0.163972	0.0323375	19.7214	0	-17.9581	6.03414	0.0535486	0.887427	0.0111138	9.4479	0.510567	5.40403	0.648616	-5.93137	1.29334	21.8052	0.438773	52.4729	1.33929	2.55234	0.00717408	0.772305	0.0696997	9.0249	0.0881649	4.05734	0.0381458	0.940167	0.00247841	0.83376
5.97102	0.0957153	1.603	0.010846	9.5554	0.185459	1.94088	0.229104	51.9649	0.840394	1.61724	0.00278633	0.664342	0.0881933	13.2753	0.0128569	3.52054	0.197532	5.61085	0.00818512	0.129926	0.0250485	19.279	0	-23.3372	5.96856	0.0852568	1.42843	0.0145592	9.54818	0.223909	2.34504	0.231799	-6.00846	1.49475	24.8775	0.501275	52.1373	1.07602	2.06382	0.00238201	0.673722	0.0668363	9.92047	0.00973438	3.52469	0.0849919	2.41133	0.0081589	1.02906
6.09256	0.136526	2.24087	0.184189	9.06593	0.041789	0.460945	0.0158102	58.8285	6.64331	11.2927	0.157909	0.96049	0.0480973	5.00758	0.0124734	4.24561	0.191947	4.52106	0.060733	0.0920048	0.0197952	21.5154	0	-21.0453	6.09112	0.137104	2.25088	0.184642	9.07157	0.131467	1.44922	0.0135799	-5.41461	1.06931	19.7486	0.558698	58.8863	6.72077	11.4131	0.156771	0.964614	0.0319087	3.30793	0.00912663	4.24933	0.201118	4.73293	0.0599406	0.791262
5.95069	0.0351691	0.591009	0.00758795	9.35496	0.0687913	0.735345	0.0259333	61.1102	3.20998	5.25278	0.056493	0.965776	0.0933289	9.66361	0.0180778	3.99622	0.6031	15.0917	0.209203	0.173284	0.0345811	19.9563	0	-14.3802	5.9467	0.109518	1.84166	0.00970916	9.37577	0.161536	1.72291	0.0233768	-5.83367	1.90668	32.6841	0.534837	61.3737	2.50498	4.08153	0.0498738	0.979759	0.0474364	4.84164	0.0138536	4.00236	0.612357	15.2999	0.212975	0.960728
5.94257	0.0369217	0.621309	0.0070844	9.47064	0.0672068	0.709633	0.0212358	59.4444	11.4534	19.2675	0.275652	0.897328	0.0821752	9.15777	0.0185852	3.91647	0.0247373	0.631623	0.00284033	0.164748	0.0308657	18.7351	0	-15.932	5.94005	0.0539069	0.907517	0.00878664	9.4756	0.124526	1.31417	0.0180968	-5.89377	1.04248	17.6878	0.538621	59.3635	11.6816	19.6781	0.276237	0.901473	0.0449581	4.98718	0.0129015	3.92341	0.10633	2.71013	0.00264541	1.21542
5.84564	0.101866	1.7426	0.131844	9.71468	0.0634717	0.653359	0.0191423	57.5454	10.412	18.0936	0.259039	0.569116	0.0496192	8.71865	0.0138214	3.58864	0.0508595	1.41724	0.00387084	0.145996	0.0287172	19.6698	0	-16.5722	5.84526	0.112832	1.93031	0.131078	9.71946	0.170484	1.75405	0.0164218	-5.85945	1.16876	19.9466	0.542937	57.4598	10.7443	18.6988	0.259526	0.571626	0.0214604	3.75427	0.00968123	3.59634	0.0876702	2.43776	0.0036943	0.902237
6.08849	0.0338025	0.555188	0.00835402	9.37579	0.0538552	0.574407	0.0206869	59.1603	12.0029	20.2888	0.26661	0.782596	0.292453	37.3696	0.419569	3.91043	0.669682	17.1255	0.236212	0.169336	0.0381915	22.5537	0	-11.1403	6.08512	0.0568356	0.93401	0.0115201	9.38229	0.131455	1.4011	0.0190503	-6.17785	0.97535	15.7879	0.528518	58.9643	13.2736	22.5113	0.271497	0.77903	0.3497	44.8892	0.428793	3.91637	0.669557	17.0964	0.235089	1.17829
5.86279	0.0742376	1.26625	0.0815513	9.92559	1.08864	10.9681	0.334426	67.8632	3.06219	4.5123	0.0545524	0.896045	0.226688	25.2988	0.31241	3.51459	0.278851	7.9341	0.101319	0.0895999	0.0202848	22.6394	0	-21.6205	5.86062	0.0752303	1.28366	0.0815054	10.001	1.47105	14.7091	0.372793	-5.94869	1.54487	25.9699	0.49333	67.8689	2.54632	3.75182	0.0539552	0.896506	0.22403	24.9893	0.313572	3.51595	0.277818	7.90164	0.101617	1.50846
6.0341	0.0410463	0.680239	0.00750466	9.63573	0.0724869	0.752272	0.0267192	63.9489	0.737362	1.15305	0.0034027	1.05126	0.127289	12.1082	0.0167647	3.90073	0.763457	19.5722	0.281256	0.154007	0.030123	19.5596	0	-16.2108	6.0286	0.0642553	1.06584	0.00930995	9.64165	0.103835	1.07694	0.0232641	-5.56414	1.14342	20.5498	0.54835	63.8041	0.598769	0.938449	0.00293741	1.04973	0.0568045	5.41136	0.0128594	3.90369	0.781123	20.0099	0.281078	0.989681
6.04636	0.0836333	1.3832	0.0616608	9.30785	0.193242	2.07611	0.151049	59.5056	0.349678	0.587638	0.00347052	1.18535	0.213498	18.0115	0.0128701	4.01384	0.284562	7.08951	0.0604751	0.125703	0.0264729	21.0599	0	-21.5163	6.04569	0.0742699	1.22848	0.0618005	9.31607	0.238596	2.56112	0.179303	-5.12648	1.00876	19.6775	0.450195	59.7129	0.875174	1.46564	0.00292873	1.20405	0.0788121	6.5456	0.0099688	4.0274	0.198845	4.93732	0.0605515	1.60445
5.76646	0.0346369	0.600661	0.0065482	9.67945	0.104077	1.07524	0.0206486	54.4309	6.81638	12.523	0.188789	0.726108	0.289743	39.9035	0.0433831	3.31528	0.222435	6.70937	0.0726635	0.155827	0.0322796	20.715	0	-16.0982	5.76153	0.120884	2.09812	0.00812024	9.68064	0.242359	2.50354	0.018236	-5.92273	1.91263	32.2931	0.418033	54.3844	7.83706	14.4105	0.19057	0.723996	0.0996067	13.7579	0.0312786	3.31644	0.202466	6.10491	0.0721846	2.90142
[truncated: 164 more columns]

## Sheet: Simulation_2
Estim_model_1																									Estim_model_3
LG_INOC				LG_POPMAX				MGT				KC50S				KMAX				SDIN				objfunc	LG_INOC				LG_POPMAX				LG_MUTF				MGT				KC50S				KMAX				KC50R
mean	se	RSE	sd	mean	se	RSE	sd	mean	se	RSE	sd	mean	se	RSE	sd	mean	se	RSE	sd	mean	se	RSE	sd		mean	se	RSE	sd	mean	se	RSE	sd	mean	se	RSE	sd	mean	se	RSE	sd	mean	se	RSE	sd	mean	se	RSE	sd	mean
6.04407	0.192941	3.19223	0.00648479	9.94102	2.51886	25.338	0.961164	92.2019	10.6394	11.5392	0.100246	0.958471	0.284107	29.6417	0.212003	4.05861	0.0467631	1.15219	0.00423773	0.146045	0.0304391	20.8422	0	-16.7709	6.0401	0.0344775	0.57081	0.00740196	9.97448	2.77756	27.8466	0.826735	-5.92965	1.66001	27.9951	0.578906	92.0952	7.30225	7.92902	0.100144	0.957962	0.178933	18.6785	0.210638	4.05754	0.132975	3.27723	0.00440502	1.12133
6.07662	0.0274316	0.451429	0.00497667	9.00348	0.0573166	0.636605	0.0184458	65.9354	0.428982	0.650609	0.0027158	1.2306	0.202262	16.4361	0.195446	4.23568	0.495088	11.6885	0.160402	0.105932	0.0209077	19.7369	0	-21.5071	6.07309	0.0352459	0.580362	0.00622151	9.00828	0.0592516	0.657746	0.0158673	-5.45228	1.28821	23.627	0.586196	65.831	0.549369	0.834513	0.00230793	1.2259	0.205219	16.7403	0.194	4.23408	0.49943	11.7955	0.160099	0.804214
5.80987	0.0482202	0.829969	0.00600186	8.1874	0.0583218	0.712335	0.0229506	72.4055	25.1203	34.6939	0.482432	0.99646	0.422442	42.3942	0.564982	4.21284	0.0529641	1.25721	0.00604354	0.161325	0.0321703	19.9413	0	-12.9539	5.80857	0.0357421	0.615334	0.00700673	8.19455	0.178371	2.17671	0.0218984	-5.89649	1.19756	20.3097	0.585108	72.2812	25.1074	34.7358	0.483607	0.997812	0.425267	42.6199	0.566801	4.21796	0.0851024	2.01762	0.00618507	1.22935
5.98025	0.0978733	1.63661	0.0192292	11.6714	1.07332	9.19616	0.540013	64.7066	0.685254	1.05902	0.00167464	0.795174	0.0942622	11.8543	0.0135171	3.61004	0.15824	4.38334	0.00902942	0.135844	0.0252661	18.5993	0	-23.4669	5.97816	0.110011	1.84021	0.0238081	11.6449	0.685459	5.88633	0.427626	-5.84948	1.10508	18.8919	0.51861	64.674	0.930268	1.43839	0.00143909	0.801495	0.109208	13.6255	0.010306	3.6191	0.0900581	2.48841	0.00886898	0.937378
5.96854	0.301956	5.05912	0.0285484	12.0615	4.7607	39.4703	0.577188	61.0429	5.21346	8.54065	0.0358541	1.11586	0.125466	11.2438	0.00951011	3.94991	0.404314	10.236	0.0082279	0.195066	0.0367805	18.8554	0	-16.6955	5.96643	0.0878029	1.47162	0.0347268	11.9792	1.80529	15.0702	0.435184	-5.66154	1.20937	21.3612	0.523182	60.9401	1.9832	3.25434	0.0358648	1.12396	0.0365632	3.25307	0.00696461	3.96455	0.0957093	2.41413	0.00677379	1.47124
5.92974	0.076337	1.28736	0.00636531	11.1672	0.878608	7.86773	0.49814	75.0269	9.29424	12.3879	0.180426	1.07173	0.228754	21.3444	0.0166367	3.79202	0.0275094	0.725455	0.00336497	0.191398	0.0359606	18.7884	0	-14.5095	5.92259	0.0395745	0.668196	0.00765293	11.0373	1.88059	17.0385	0.3856	-5.70756	0.924622	16.2	0.395763	74.9234	9.64704	12.8759	0.179767	1.06387	0.0415741	3.9078	0.0111108	3.78417	0.0701568	1.85396	0.00296867	2.74798
5.84808	0.0537994	0.919951	0.0565279	8.94856	0.0541845	0.605511	0.0240377	71.5469	6.7686	9.46036	0.135902	0.774726	0.0452103	5.83565	0.00985102	3.17207	0.0282279	0.88989	0.00253442	0.109358	0.0212726	19.4523	0	-22.8378	5.84638	0.0606535	1.03746	0.0563965	8.95917	0.20972	2.34084	0.0218979	-5.48097	1.25328	22.8659	0.576452	71.552	7.03768	9.83576	0.135649	0.777478	0.0202574	2.60552	0.00685603	3.17441	0.0490328	1.54463	0.00233919	0.940132
5.77555	0.0306494	0.530674	0.00389207	10.4513	1.63917	15.6839	0.630061	76.2662	5.68875	7.45907	0.100969	0.574183	0.156593	27.2724	0.377705	3.52378	0.0160365	0.455092	0.00240177	0.105838	0.0216707	20.4753	0	-19.6678	5.77351	0.0227648	0.394297	0.00426307	10.5178	1.45756	13.8581	0.555913	-6.25291	1.34303	21.4784	0.558218	76.2268	5.69996	7.47764	0.100928	0.574134	0.160787	28.0051	0.376976	3.52339	0.0573685	1.62822	0.00242061	0.852434
5.94728	0.0845121	1.42102	0.0708425	10.2804	0.225245	2.19102	0.119798	64.2253	0.803878	1.25165	0.019948	0.840232	0.0633552	7.5402	0.00639212	3.31633	0.0361189	1.08912	0.00180861	0.100278	0.0199716	19.9162	0	-26.5741	5.94622	0.0677507	1.13939	0.0721203	10.4137	0.721914	6.93235	0.117702	-5.98225	1.24863	20.8722	0.54882	64.3843	1.37573	2.13674	0.0192471	0.84926	0.0134215	1.58038	0.00433333	3.32087	0.0469479	1.41372	0.00165966	1.09203
5.81439	0.193793	3.33299	0.24552	9.97576	2.23285	22.3828	1.17948	97.6981	2.17366	2.22488	0.00477262	0.838036	0.177129	21.1361	0.0671694	3.79421	0.328046	8.64595	0.0830233	0.154481	0.0330646	21.4037	0	-15.2093	5.81292	0.19255	3.31244	0.249407	9.92943	1.93839	19.5217	0.98074	-5.9765	1.31336	21.9754	0.530821	97.4006	1.70894	1.75455	0.00421167	0.838907	0.130869	15.5999	0.0539296	3.80284	0.296086	7.78591	0.0852706	1.07275
6.01807	0.212273	3.52726	0.178883	10.0864	5.65773	56.0926	0.985808	86.3539	6.28304	7.27593	0.120723	1.30174	0.177833	13.6612	0.0129026	4.69853	0.154467	3.28756	0.00521307	0.171778	0.0382755	22.282	0	-13.6121	6.01885	0.149405	2.48229	0.179109	10.0254	2.77636	27.6931	0.766915	-5.79786	1.65068	28.4705	0.601301	86.1967	7.87876	9.14045	0.120163	1.30854	0.0443159	3.38667	0.0090002	4.71272	0.102052	2.16546	0.00511125	0.931826
5.99823	0.0301191	0.502133	0.00554757	11.4497	1.62833	14.2216	0.592189	79.4216	5.84276	7.35664	0.096186	1.21209	0.549181	45.3088	0.628806	3.80107	0.0571791	1.50429	0.00676628	0.138791	0.0277528	19.9962	0	-16.6605	5.99516	0.0434725	0.725127	0.00688517	11.315	2.71111	23.9604	0.472743	-5.70653	1.2399	21.7277	0.54674	79.357	5.85553	7.37873	0.0957279	1.21564	0.582562	47.9222	0.628916	3.80498	0.2451	6.44156	0.00728782	1.30381
5.81296	0.0235006	0.40428	0.00502531	9.10198	0.0547492	0.601509	0.0163522	64.8618	11.9607	18.4402	0.259329	0.904617	0.109048	12.0546	0.0216295	3.79161	0.19698	5.19515	0.0686601	0.123218	0.0247584	20.0931	0	-18.5572	5.80872	0.11392	1.96119	0.00631891	9.10589	0.144064	1.58209	0.0140484	-5.91809	2.5765	43.536	0.480545	64.8297	12.2438	18.8861	0.259693	0.904563	0.0505094	5.58385	0.0163403	3.79217	0.20842	5.49606	0.0686382	1.47385
5.87833	0.0978044	1.66381	0.107911	10.7895	1.21951	11.3027	0.581892	74.6478	2.79967	3.75051	0.0489527	0.693543	0.150208	21.658	0.0169564	3.32114	0.283113	8.52456	0.0991639	0.0982033	0.0234247	23.8532	0	-22.0073	5.87655	0.088922	1.51317	0.107577	10.6763	2.48148	23.243	0.478849	-6.26522	1.85545	29.615	0.495646	74.636	2.77174	3.71367	0.0488558	0.695744	0.0323274	4.64645	0.0128519	3.32477	0.243485	7.32338	0.0991845	1.18447
5.98767	0.0511525	0.854297	0.00978408	8.74439	1.07178	12.2568	0.625068	78.3982	1.15927	1.4787	0.00387771	1.14627	0.247281	21.5727	0.0147544	4.53074	0.333121	7.35246	0.0525579	0.209532	0.0427245	20.3904	0	-14.7625	5.98256	0.0901041	1.50611	0.0122008	8.1508	0.955779	11.7262	0.396965	-5.6357	1.17429	20.8367	0.563186	78.1219	1.05691	1.35289	0.00341703	1.1478	0.0589667	5.13735	0.0112849	4.5399	0.210162	4.62923	0.0527928	0.972246
5.81317	0.0780177	1.34208	0.0237174	8.1063	0.112664	1.38983	0.0399432	70.6338	14.0451	19.8844	0.260742	0.889173	0.266492	29.9708	0.341057	3.83348	0.0428471	1.11771	0.00512059	0.222903	0.0449697	20.1746	0	-10.8003	5.80404	0.0998107	1.71968	0.0284112	8.12635	0.35649	4.38684	0.0384715	-5.88219	1.08048	18.3687	0.434818	70.6043	13.9349	19.7366	0.258198	0.886863	0.296816	33.4681	0.336983	3.82646	0.139371	3.64229	0.00521454	1.87326
6.12735	0.01375	0.224404	0.00265879	8.32533	0.197828	2.37622	0.260598	55.0259	0.180966	0.328875	0.00148665	0.632101	0.0140285	2.21935	0.0030854	3.80326	0.00796318	0.209377	0.000870308	0.0977343	0.018452	18.8797	0	-27.5978	6.12377	0.19892	3.24833	0.0032788	8.31871	0.799115	9.60624	0.262086	-6.24802	6.2399	99.8701	0.520492	55.1267	3.38297	6.13672	0.00128548	0.635333	0.00751694	1.18315	0.00235534	3.80098	0.0795991	2.09417	0.000817287	0.790468
5.89347	0.0367737	0.623974	0.00599259	11.1815	1.0531	9.41827	0.474103	68.7096	2.68169	3.90294	0.0269674	0.867434	0.167419	19.3005	0.019527	3.11528	0.205853	6.60783	0.0165588	0.187361	0.0351896	18.7817	0	-17.6787	5.88993	0.0494957	0.840344	0.0073234	11.2425	1.41506	12.5867	0.410254	-5.85334	1.94038	33.1499	0.499949	68.6068	1.78748	2.6054	0.0267937	0.874471	0.0654133	7.48033	0.0143477	3.12647	0.138404	4.42685	0.0169528	1.59614
5.97448	0.0256402	0.429162	0.00550435	11.7253	1.28008	10.9173	0.636992	79.4405	5.84229	7.3543	0.101023	1.65827	0.341024	20.565	0.0146952	4.16957	0.598421	14.3521	0.199307	0.117466	0.0253797	21.606	0	-18.333	5.97125	0.0665505	1.11451	0.006849	11.6225	1.934	16.6401	0.499434	-5.66735	1.78817	31.5521	0.541866	79.4328	5.82389	7.33185	0.100937	1.66116	0.0660808	3.978	0.0111697	4.17203	0.595666	14.2776	0.199328	1.43678
5.9925	0.0475914	0.794183	0.00993217	8.26217	1.01741	12.3141	0.278692	93.6693	12.2459	13.0736	0.193229	1.03108	0.497446	48.245	0.0518667	3.85985	0.529804	13.726	0.124476	0.211407	0.0452102	21.3853	0	-11.1399	5.98513	0.252928	4.22593	0.0123687	8.23125	3.33875	40.5619	0.251649	-5.80688	5.27468	90.835	0.529402	93.5578	10.2	10.9023	0.193195	1.03016	0.13353	12.9621	0.038051	3.85948	0.374832	9.71198	0.123331	1.42894
5.79073	0.0954478	1.64828	0.102477	10.8495	1.42493	13.1336	0.636568	82.2186	12.6852	15.4286	0.215625	0.961004	0.144919	15.0799	0.0130942	3.81946	0.155693	4.07631	0.00991715	0.127799	0.0262444	20.5357	0	-18.8735	5.79172	0.160771	2.77588	0.10295	10.7718	8.12199	75.4007	0.496671	-5.7872	4.84135	83.6563	0.579801	82.1147	11.3642	13.8395	0.215273	0.966104	0.0853219	8.83155	0.00920792	3.83083	0.429196	11.2037	0.0103064	0.948984
5.97506	0.159806	2.67455	0.212763	8.64394	0.0843247	0.975535	0.0291842	68.6557	11.7956	17.1808	0.231396	1.06575	0.136094	12.7699	0.0754053	4.11681	0.0210525	0.51138	0.0037801	0.144051	0.0294768	20.4627	0	-16.2783	5.97279	0.159825	2.67589	0.211615	8.64697	0.210492	2.43429	0.0267517	-6.00448	1.29028	21.4885	0.597922	68.3745	11.7858	17.2372	0.236032	1.05937	0.158056	14.9198	0.0612929	4.11744	0.0695821	1.68994	0.00398916	1.08533
6.12159	0.0661859	1.08119	0.0631319	8.23547	0.0796486	0.967141	0.0255691	78.6501	15.8401	20.14	0.287143	0.985551	0.0635432	6.44748	0.0110235	3.97161	0.0366115	0.921831	0.00251738	0.14088	0.0272332	19.3308	0	-18.1171	6.11921	0.0731857	1.196	0.0640371	8.24253	0.195807	2.37556	0.0223723	-5.63686	1.31316	23.2959	0.601169	78.5777	16.1107	20.5029	0.286739	0.987129	0.0290225	2.94009	0.00756913	3.9741	0.0725902	1.82658	0.00237956	1.01935
6.0242	0.052676	0.874407	0.0102754	9.86508	2.28462	23.1587	1.04784	95.4327	1.38375	1.44997	0.0034425	0.963659	0.197669	20.5124	0.240525	3.89412	0.465976	11.9661	0.16156	0.130178	0.0266763	20.4921	0	-18.4565	6.02003	0.0825262	1.37086	0.012709	9.57985	1.3345	13.9303	0.868022	-5.79237	1.25019	21.5834	0.507198	95.1915	1.40992	1.48114	0.0029712	0.958248	0.205243	21.4186	0.239978	3.89239	0.476588	12.2441	0.161727	1.46048
5.68379	0.116014	2.04113	0.039885	6.87666	1.04425	15.1854	0.24896	77.6427	9.44284	12.1619	0.207478	0.556158	0.133268	23.9622	0.0270116	3.94143	0.128517	3.26068	0.00621765	0.2863	0.0610967	21.3401	0	-6.04929	5.6753	0.119139	2.09926	0.030588	6.6393	0.406658	6.12501	0.0808688	-6.14395	1.37085	22.3123	0.660053	75.3593	11.4028	15.1313	0.215043	0.522226	0.0352289	6.74591	0.0195255	3.93764	0.211359	5.36765	0.00524406	0.650314
6.09138	0.0940287	1.54364	0.113542	11.8044	1.91893	16.256	0.701719	76.6488	3.64464	4.75499	0.0571743	1.31202	0.292868	22.322	0.296957	3.62597	0.0263005	0.725338	0.00477753	0.131564	0.0275796	20.9629	0	-18.6075	6.07188	0.078764	1.29719	0.104662	10.7131	3.91817	36.5736	5.01801	-6.14332	0.879899	14.3229	0.369961	64.2893	9.09879	14.1529	0.191874	0.972501	0.507658	52.2013	0.724126	3.64167	0.0440737	1.21026	0.00263615	0.731026
5.85623	0.121762	2.07918	0.0712199	11.7255	3.23031	27.5493	0.639477	81.8412	14.9826	18.307	0.269026	0.90473	0.173656	19.1943	0.0179356	3.56141	0.0453933	1.27459	0.00295853	0.155581	0.0302954	19.4724	0	-16.3343	5.85488	0.0801648	1.3692	0.0714269	11.5618	1.63261	14.1207	0.475307	-5.85351	1.33065	22.7325	0.590962	81.7245	15.6303	19.1256	0.268103	0.907349	0.0345206	3.80456	0.0122419	3.56695	0.0664502	1.86294	0.00284938	1.15037
5.88809	0.081852	1.39013	0.0692343	9.80974	0.241153	2.4583	0.12728	66.1273	5.26991	7.96935	0.109751	1.31656	0.212032	16.1051	0.0278395	3.6702	0.293306	7.99157	0.107309	0.133032	0.0277635	20.8697	0	-17.8458	5.88491	0.0841141	1.42932	0.0714843	9.89889	1.92667	19.4635	0.179241	-5.65389	1.05908	18.7319	0.414439	66.4301	9.0716	13.6559	0.106636	1.3287	0.161089	12.1238	0.0192599	3.67339	0.413393	11.2537	0.105551	4.06807
5.98977	0.0648471	1.08263	0.0139205	9.78897	0.138474	1.41459	0.0470432	86.2711	26.4054	30.6075	0.428748	1.1718	0.21038	17.9536	0.0402453	3.66315	0.529448	14.4533	0.198048	0.229822	0.0479309	20.8556	0	-7.09921	5.9817	0.220585	3.68766	0.0170102	9.80134	0.480826	4.90572	0.0426488	-5.57719	2.12194	38.0466	0.60301	86.3686	27.4994	31.8396	0.426249	1.17247	0.122799	10.4736	0.0296141	3.6597	0.551893	15.0803	0.199512	1.30141
6.09324	0.0359461	0.589934	0.00829995	10.9189	1.0598	9.70607	0.547134	77.8459	4.23864	5.44491	0.0709771	1.01915	0.2332	22.8819	0.0178728	3.90428	0.472327	12.0977	0.163855	0.145542	0.0309633	21.2745	0	-16.5182	6.0895	0.0995307	1.63447	0.0101578	10.7645	2.055	19.0905	0.416279	-5.92488	2.00401	33.8236	0.516189	77.8178	4.2098	5.40981	0.0708433	1.02103	0.051481	5.04208	0.0136102	3.90736	0.4636	11.8648	0.163875	1.40625
5.88105	0.0255849	0.435039	0.00641263	9.32663	2.29092	24.5632	0.661801	79.8051	4.05668	5.08323	0.0537972	0.844934	0.0662662	7.84277	0.0236968	3.7914	0.0243798	0.643031	0.00223078	0.168394	0.0315123	18.7134	0	-18.6648	5.87654	0.0389069	0.662071	0.00813651	8.94253	1.52393	17.0414	0.507603	-5.80757	1.32762	22.8601	0.593101	79.6597	3.72067	4.6707	0.0547424	0.843083	0.0443424	5.25955	0.0154679	3.79016	0.0494784	1.30544	0.00204484	1.24405
6.10844	0.248848	4.07384	0.226127	10.1627	2.34857	23.1097	0.954122	91.276	5.50179	6.02763	0.0028866	1.2921	0.261591	20.2454	0.00781144	4.28447	0.471133	10.9963	0.0262866	0.162821	0.0409039	25.122	0	-17.9786	6.10631	0.175708	2.87748	0.225361	10.0143	1.27509	12.7328	0.740875	-5.71941	1.2284	21.4777	0.544715	91.1101	1.12046	1.22978	0.00249794	1.2981	0.050451	3.88653	0.00597489	4.29571	0.116826	2.71959	0.02628	1.14209
6.08549	0.0641648	1.05439	0.0132864	9.75218	0.20641	2.11655	0.0833149	79.0164	22.2531	28.1626	0.389484	1.06358	0.203726	19.1547	0.0357296	4.02916	0.392029	9.7298	0.126376	0.321533	0.0685667	21.3249	0	-2.78545	6.07557	0.18557	3.05437	0.016316	9.77685	0.525169	5.37156	0.0799487	-5.80012	1.36398	23.5164	0.609407	79.118	21.96	27.756	0.386453	1.06437	0.0975386	9.16398	0.0263277	4.02585	0.419601	10.4227	0.127522	1.22264
6.00341	0.0371819	0.619347	0.00816251	10.9572	2.16352	19.7452	0.697399	86.5222	11.5407	13.3384	0.189431	1.08585	0.444201	40.9083	0.04452	3.66638	0.472809	12.8958	0.117602	0.177219	0.0367891	20.7591	0	-13.3291	5.99747	0.0781618	1.30325	0.0103004	10.8352	2.16452	19.9768	0.586032	-5.69792	1.97022	34.5779	0.509007	86.4905	11.8221	13.6687	0.189515	1.0863	0.114034	10.4975	0.032999	3.66652	0.338724	9.23831	0.118331	1.33095
6.11321	0.141477	2.31427	0.0851375	9.88472	2.7418	27.7378	0.833465	86.4509	12.008	13.89	0.204789	0.860434	0.133438	15.5082	0.0168229	4.07699	0.076878	1.88565	0.00428869	0.211587	0.0422194	19.9537	0	-11.4886	6.11021	0.106108	1.73658	0.0871871	9.84986	1.99727	20.2771	0.692516	-5.83272	1.56358	26.8071	0.609845	86.249	12.9292	14.9906	0.204173	0.860065	0.0358021	4.16272	0.0115834	4.08049	0.0924104	2.26469	0.00403275	1.01118
6.17857	0.165625	2.68063	0.214056	7.7989	0.265592	3.4055	0.0932486	77.6257	0.785291	1.01164	0.00372448	1.26265	0.130125	10.3058	0.123691	4.263	0.0281044	0.659262	0.00451968	0.182071	0.0355936	19.5493	0	-15.9925	6.17543	0.169388	2.74294	0.213901	7.8105	0.393274	5.03519	0.0872873	-5.64219	1.1883	21.061	0.545651	77.4718	1.05345	1.35978	0.0032412	1.26418	0.149678	11.84	0.123061	4.26738	0.10312	2.41647	0.00498234	1.41369
5.94981	0.0753113	1.26578	0.0400019	9.18827	2.53037	27.5391	0.73461	89.6115	16.2893	18.1777	0.253538	1.03554	0.249291	24.0735	0.0179407	3.99155	0.393116	9.84869	0.114586	0.127048	0.0282213	22.2131	0	-16.6577	5.94627	0.0686666	1.15478	0.0405665	9.46916	2.81383	29.7157	0.748162	-5.90296	1.98746	33.6689	0.542705	89.6414	16.1395	18.0046	0.253075	1.03947	0.0492165	4.73477	0.0136988	3.99533	0.33666	8.42634	0.114366	0.980565
5.99427	0.0530261	0.884614	0.0323812	9.23078	0.197024	2.13442	0.0769036	73.84	18.6319	25.2328	0.353695	1.54062	0.396834	25.7581	0.347586	4.46824	0.0396791	0.888025	0.00442642	0.129127	0.0261982	20.2887	0	-16.3316	5.99019	0.0574861	0.959672	0.0326648	9.27545	0.70263	7.57516	0.0979477	-6.25554	1.59341	25.472	0.635704	74.0567	18.1817	24.5511	0.34823	1.5519	0.422788	27.2433	0.337886	4.46826	0.0923867	2.06762	0.00461016	1.59991
6.00727	0.185818	3.09321	0.231167	9.61792	1.50612	15.6596	0.701964	84.0075	5.1288	6.10518	0.0871818	0.989487	0.083895	8.47864	0.00911331	3.868	0.0467061	1.2075	0.00280521	0.159087	0.0319767	20.1002	0	-16.7566	6.0047	0.204219	3.40099	0.231053	9.32089	2.25068	24.1467	0.504048	-5.65649	1.58711	28.0582	0.519351	83.8887	4.59553	5.47812	0.0870738	0.988267	0.0225198	2.27872	0.00654607	3.86847	0.197358	5.10171	0.00264534	1.49711
6.01273	0.0799917	1.33037	0.00880784	9.4283	0.0687193	0.728863	0.0252185	64.4104	3.39511	5.27106	0.00957071	0.843581	0.189882	22.5091	0.0256627	3.07461	0.631843	20.5503	0.260089	0.1935	0.0407201	21.044	0	-13.5588	6.00972	0.0853801	1.4207	0.0107476	9.43387	0.159352	1.68915	0.021774	-6.3026	1.42555	22.6184	0.509085	64.1655	3.0081	4.68804	0.00821429	0.850436	0.130775	15.3774	0.0198246	3.09113	0.579512	18.7476	0.260084	1.5229
6.03251	0.173282	2.87247	0.22068	10.5247	0.959132	9.11313	0.430932	74.8204	1.04106	1.39142	0.00290381	1.26112	0.403355	31.9838	0.393995	3.97331	0.379249	9.54491	0.10431	0.136276	0.0284186	20.8536	0	-16.569	6.02842	0.174282	2.89102	0.221153	10.4489	0.897279	8.5873	0.375127	-5.79183	1.40874	24.3229	0.577323	74.6738	0.763063	1.02186	0.00249318	1.25431	0.395457	31.5279	0.392135	3.97094	0.379288	9.5516	0.104853	0.998203
5.76818	0.0267663	0.464034	0.00535567	12.7215	1.34566	10.5778	0.686497	68.2968	8.58762	12.574	0.175689	0.642878	0.184024	28.625	0.0171766	3.29448	0.229143	6.95536	0.0707988	0.135353	0.0293228	21.6639	0	-17.2548	5.76432	0.0698989	1.21261	0.00668419	12.6292	2.29297	18.1562	0.533482	-6.09528	1.93959	31.8211	0.511223	68.283	8.55854	12.5339	0.175589	0.643561	0.0308945	4.80056	0.0129598	3.29561	0.18274	5.54496	0.0709223	1.01413
5.89419	0.0310821	0.527335	0.00745321	9.78876	0.063217	0.645812	0.0215774	66.3722	5.12985	7.72891	0.0995102	1.72002	0.716468	41.6547	0.54815	3.92441	0.522807	13.3219	0.177823	0.10906	0.0237415	21.7693	0	-18.3409	5.89206	0.0668095	1.13389	0.0100084	9.79646	0.114821	1.17207	0.0203559	-5.59027	1.04488	18.691	0.51646	66.3559	5.51463	8.31068	0.0993703	1.72099	0.750347	43.5997	0.546011	3.9266	0.552647	14.0744	0.177383	1.75166
5.94936	0.0304632	0.512042	0.00541234	8.05997	0.0562003	0.697276	0.021925	67.043	8.20199	12.2339	0.177109	0.69358	0.05791	8.34943	0.0166507	3.48502	0.0241202	0.692111	0.00350486	0.164483	0.0308396	18.7495	0	-17.1541	5.94442	0.0446747	0.751539	0.00670537	8.06537	0.148116	1.83644	0.0188276	-6.07683	1.18874	19.5618	0.566797	66.9443	8.54034	12.7574	0.177624	0.69352	0.0327746	4.72583	0.0114472	3.48516	0.126362	3.62573	0.00323972	1.10511
5.93091	0.0303257	0.511316	0.00751532	9.78434	0.0805749	0.823508	0.0280017	69.7613	10.0341	14.3835	0.193374	1.4361	0.784796	54.6476	0.7195	4.01532	0.462311	11.5137	0.143072	0.156843	0.0343487	21.9001	0	-12.8509	5.92585	0.0805713	1.35966	0.00989609	9.7957	0.105719	1.07924	0.0256973	-5.54452	1.49108	26.8928	0.525039	69.7108	10.3392	14.8316	0.193549	1.4348	0.797453	55.5792	0.714662	4.01487	0.497468	12.3907	0.14132	1.28359
6.18774	0.196012	3.16775	0.2693	9.47588	0.0379732	0.400735	0.015192	59.1417	19.8842	33.6213	0.470038	1.10159	0.538772	48.9084	0.671993	4.55687	0.0348385	0.764527	0.00368548	0.115604	0.0250982	21.7105	0	-13.9191	6.18658	0.196378	3.17426	0.268573	9.47918	0.188414	1.98767	0.0132098	-5.88394	1.23474	20.985	0.570091	59.0128	19.8851	33.6963	0.472378	1.10123	0.542781	49.2888	0.676246	4.56178	0.0622664	1.36496	0.00423065	0.616021
6.00972	0.045987	0.76521	0.0103389	8.06761	0.682906	8.46478	0.399475	93.3487	16.694	17.8835	0.244759	1.17882	0.229887	19.5014	0.0181052	4.19568	0.240723	5.73741	0.0460634	0.225148	0.0450641	20.0153	0	-11.3663	6.00337	0.114927	1.91438	0.0123624	8.22105	1.69258	20.5884	0.450214	-5.77427	1.12109	19.4153	0.573265	93.3919	16.7379	17.9223	0.24232	1.18406	0.0641409	5.41701	0.0131335	4.20043	0.216016	5.14271	0.0472901	1.16215
5.9225	0.129293	2.18308	0.118399	10.1891	4.59089	45.0569	0.979544	95.779	12.6597	13.2176	0.0116197	1.18361	0.413929	34.9719	0.168569	3.99003	0.0770975	1.93225	0.00436034	0.185147	0.0374799	20.2433	0	-16.0213	5.91794	0.114347	1.93221	0.119252	9.87081	1.98685	20.1285	0.714991	-5.61662	1.48931	26.5161	0.457259	95.2688	5.58703	5.86449	0.0104544	1.17343	0.218846	18.6501	0.16936	3.98801	0.132122	3.31298	0.004771	2.10818
5.97567	0.150828	2.52403	0.186168	9.51394	0.111971	1.17692	0.0326222	69.946	16.718	23.9013	0.336124	1.00984	0.18989	18.804	0.0369577	4.03818	0.194418	4.81451	0.0576989	0.171619	0.0373026	21.7357	0	-12.9384	5.97303	0.155799	2.60837	0.189531	9.52289	0.283752	2.97968	0.0287671	-5.76995	1.15532	20.023	0.58467	69.9923	16.8642	24.0943	0.334789	1.01659	0.0841198	8.27471	0.0254374	4.0456	0.237192	5.86296	0.0591261	1.21877
6.07291	0.0315467	0.519466	0.00537633	7.32561	0.0869021	1.18628	0.0396953	84.7566	12.2083	14.404	0.207992	1.09837	0.0775762	7.06283	0.011206	4.04641	0.0256049	0.632781	0.00267045	0.155002	0.0290169	18.7204	0	-17.9172	6.06656	0.0422063	0.695721	0.00648955	7.33335	0.286904	3.91232	0.035129	-5.58028	1.09685	19.6559	0.495306	84.6432	12.5787	14.8609	0.207777	1.0898	0.0342299	3.14093	0.00747555	4.03579	0.138365	3.42846	0.00235178	1.74492
5.90675	0.0877914	1.48629	0.0356448	6.81633	0.608272	8.92375	0.675283	75.6489	6.65953	8.80321	0.0353601	1.05525	0.179365	16.9975	0.0295345	3.94802	0.0261795	0.663105	0.00204073	0.15298	0.0301686	19.7206	0	-19.22	5.924	0.0327162	0.552266	0.0111401	7.10953	1.00605	14.1507	1.17323	-6.76502	0.443883	6.56144	0.0564639	77.9658	1.17803	1.51096	0.00288554	1.01128	0.0188558	1.86454	0.00584695	3.94286	0.0450465	1.14248	0.00139723	0.324127
6.1332	0.08066	1.31514	0.044183	10.2414	2.25755	22.0435	0.967389	101.074	6.74105	6.66942	0.094898	1.24463	0.080504	6.46811	0.00672914	3.98861	0.0371484	0.931363	0.00192224	0.128112	0.0246038	19.2049	0	-21.6993	6.13066	0.062138	1.01356	0.0450263	10.0588	2.03762	20.257	0.723234	-5.74826	1.42499	24.79	0.561084	100.984	7.13676	7.06722	0.0945913	1.24681	0.0204489	1.6401	0.00478637	3.99095	0.0642006	1.60865	0.00180417	1.24909
6.05988	0.0446509	0.736829	0.00878445	9.49999	0.332532	3.50034	0.178552	73.1368	14.8945	20.3652	0.283711	1.0413	0.127984	12.2908	0.0174436	4.17615	0.157111	3.7621	0.0286078	0.211715	0.0414441	19.5754	0	-11.9481	6.05175	0.109463	1.80879	0.0107269	9.41635	0.694436	7.3748	0.133081	-5.81003	1.61566	27.8081	0.596105	72.8459	14.8034	20.3215	0.288079	1.03195	0.0498121	4.82699	0.0126418	4.17221	0.167143	4.0061	0.0315444	1.09563
6.13584	0.0756279	1.23256	0.0527809	10.0855	3.01995	29.9435	0.811249	87.9291	7.47578	8.50206	0.115661	1.15784	0.260264	22.4784	0.0105557	4.37094	0.281238	6.43428	0.0333749	0.110265	0.0277738	25.1884	0	-21.7282	6.13385	0.0640832	1.04475	0.0534108	10.1985	3.3271	32.6234	0.677091	-5.85097	1.77238	30.2921	0.57363	87.9193	7.44438	8.46729	0.115572	1.16192	0.0333094	2.86675	0.00772684	4.37658	0.131439	3.00323	0.0331406	0.894106
5.87806	0.0494436	0.841155	0.00814378	6.82685	0.141353	2.07055	0.0661531	77.5998	3.31703	4.27453	0.0247015	1.12524	0.17185	15.2722	0.019314	4.21868	0.358677	8.50212	0.106708	0.186635	0.0373654	20.0206	0	-13.4909	5.87114	0.301546	5.13607	0.00959211	6.92567	1.51863	21.9276	0.124455	-5.92203	3.22422	54.4445	0.608987	78.5709	15.9979	20.3612	0.0417021	1.14882	0.0691332	6.01773	0.0142754	4.22389	0.411082	9.73231	0.113976	1.059
5.8114	0.0596125	1.02579	0.00572596	7.20215	0.264337	3.67026	0.138924	65.5549	2.09183	3.19096	0.0511011	0.739601	0.115737	15.6486	0.0108248	3.67451	0.0402822	1.09626	0.00350482	0.145976	0.0279212	19.1273	0	-21.1631	5.79968	0.0369327	0.636805	0.0059524	7.2419	0.270899	3.74072	0.035926	-5.62338	0.839544	14.9295	0.488969	63.4381	9.80611	15.4578	0.19573	0.683248	0.221757	32.4563	0.311485	3.67201	0.092445	2.51756	0.00394265	0.714064
6.24015	0.12252	1.96341	0.130185	8.31833	0.554164	6.66196	0.171363	80.7511	0.668569	0.827937	0.00189382	1.48616	0.0445786	2.99959	0.00453575	4.31301	0.0357794	0.829569	0.00154381	0.139553	0.0260149	18.6416	0	-21.8946	6.23453	0.114329	1.8338	0.130082	8.34758	0.636864	7.62933	0.153645	-5.32013	2.28056	42.8666	0.524378	80.6775	2.67304	3.31324	0.00162794	1.48387	0.0582303	3.9242	0.00354067	4.30965	0.0699944	1.62413	0.00155379	1.38507
5.83859	0.0327718	0.561297	0.00684019	6.87961	0.435928	6.33652	0.589535	55.5869	2.27026	4.08417	0.0282904	0.50865	0.10122	19.8997	0.014835	3.76074	0.185558	4.93407	0.0544869	0.1365	0.0280037	20.5156	0	-18.3374	5.83503	0.0622708	1.06719	0.00873586	6.86986	0.428494	6.2373	0.589955	-5.96191	1.65621	27.7799	0.526088	55.3102	2.95117	5.33567	0.0247148	0.509659	0.0230488	4.52239	0.0111314	3.77182	0.189032	5.01169	0.0553913	0.66696
5.90417	0.0396214	0.671075	0.00807846	8.05722	0.077938	0.967306	0.0301683	71.082	16.5756	23.319	0.325302	0.669377	0.0812955	12.1449	0.027055	3.44498	0.447588	12.9925	0.179073	0.193402	0.0392801	20.31	0	-11.0878	5.89946	0.156109	2.64616	0.0102705	8.06488	0.18292	2.2681	0.0257255	-5.83643	1.32758	22.7465	0.485416	71.1309	16.4224	23.0877	0.324065	0.672018	0.0484425	7.20852	0.0205002	3.44799	0.452174	13.1141	0.1788	1.31352
5.77907	0.0988272	1.71009	0.0951955	12.6784	1.60072	12.6257	0.662872	65.3911	5.81901	8.89878	0.127763	0.476791	0.0612323	12.8426	0.0141464	2.91214	0.0341917	1.17411	0.00285257	0.140528	0.0277833	19.7706	0	-18.4327	5.77731	0.0918034	1.58903	0.0952453	12.5223	1.68757	13.4765	0.494871	-6.19407	1.31646	21.2535	0.54196	65.3275	6.0716	9.29409	0.127739	0.477419	0.0157774	3.30474	0.00982508	2.91479	0.0717149	2.46038	0.00269484	1.07125
5.87183	0.0429662	0.731734	0.00720302	9.90973	1.96201	19.7988	0.925156	92.477	1.28511	1.38966	0.00356787	1.06802	0.0423289	3.96329	0.00816472	3.74398	0.0255312	0.681925	0.00179751	0.218658	0.038752	17.7227	0	-16.328	5.8652	0.0912272	1.5554	0.00844043	9.65694	1.15241	11.9335	0.703259	-5.68185	1.14809	20.2062	0.488186	92.3578	3.28913	3.56129	0.0031264	1.07239	0.0728258	6.79097	0.00632645	3.74473	0.0687855	1.83686	0.00171642	1.44573
5.89095	0.0374072	0.634994	0.00805325	10.358	1.08797	10.5037	0.505367	70.476	16.788	23.8209	0.334111	0.735389	0.203448	27.6653	0.0203936	3.56751	0.625696	17.5387	0.245836	0.168789	0.0363719	21.5488	0	-10.9609	5.88601	0.0900069	1.52917	0.00984422	10.4013	1.80543	17.3577	0.492683	-6.07137	1.55015	25.5321	0.557383	70.4801	16.6908	23.6816	0.333856	0.736726	0.0422058	5.72883	0.0153897	3.56877	0.627424	17.581	0.245853	0.786441
5.8776	0.0449818	0.765309	0.0097951	11.8924	1.03919	8.73822	0.526275	70.9124	3.17578	4.47846	0.0487708	0.919935	0.285827	31.0704	0.0241378	3.38261	0.384734	11.3739	0.140954	0.205106	0.0424093	20.6767	0	-13.0058	5.8726	0.136695	2.32767	0.0122469	11.8495	1.93604	16.3386	0.419418	-5.84657	2.1705	37.1243	0.503637	70.8332	3.0457	4.29982	0.0482521	0.923082	0.069526	7.53194	0.0184124	3.38876	0.361923	10.6801	0.1412	1.39176
5.90469	0.104752	1.77404	0.0277892	7.69066	0.190392	2.47562	0.106231	83.4234	5.9365	7.11611	0.104213	1.21458	0.125159	10.3047	0.0116917	3.95917	0.0527039	1.33119	0.0030709	0.220077	0.0412368	18.7374	0	-14.0035	5.90369	0.102014	1.72798	0.0431917	7.98572	0.900795	11.2801	0.188869	-5.49958	1.19107	21.6574	0.559461	84.2356	7.10348	8.43287	0.0977885	1.25894	0.0326178	2.59089	0.00777797	3.98774	0.141823	3.55649	0.00282843	1.37399
5.83092	0.034664	0.594485	0.0069094	10.1593	1.34601	13.2491	0.72788	76.8247	11.7086	15.2407	0.212214	0.705582	0.219315	31.0829	0.0201142	3.45689	0.584628	16.912	0.233625	0.16767	0.0361505	21.5604	0	-12.2058	5.8264	0.0830169	1.42484	0.00866733	10.2648	2.22573	21.6831	0.620975	-5.88702	1.8599	31.5933	0.539273	76.8267	11.684	15.2083	0.212159	0.70728	0.0394863	5.58283	0.0153556	3.45887	0.579212	16.7457	0.233618	0.822408
6.00337	0.0952034	1.58583	0.0377434	10.4833	1.25255	11.9481	0.637547	80.7708	3.96754	4.9121	0.0497692	1.44107	0.334619	23.2202	0.0169039	4.41477	0.368687	8.35121	0.076673	0.209182	0.0436592	20.8714	0	-13.651	5.99763	0.112463	1.87512	0.0429334	10.4228	2.57115	24.6685	0.505041	-5.56494	1.61661	29.0499	0.536675	80.681	4.32044	5.35497	0.0495621	1.44965	0.0741057	5.11198	0.0129012	4.42594	0.288518	6.5188	0.0761731	1.42665
5.9771	0.12696	2.1241	0.137158	7.98662	0.655665	8.20955	0.126487	82.6294	8.27809	10.0183	0.162249	0.82	0.280255	34.1774	0.0375906	3.81137	0.373165	9.79083	0.114269	0.114239	0.0262949	23.0174	0	-16.59	5.97787	0.107884	1.80472	0.130522	8.21749	0.918258	11.1744	0.239608	-6.07154	1.59612	26.2885	0.634849	83.3823	9.09642	10.9093	0.151952	0.836565	0.0738174	8.82387	0.0299146	3.81893	0.347126	9.08961	0.120441	0.729312
6.0283	0.0530151	0.879436	0.00798168	8.48462	0.174023	2.05104	0.0911646	86.2986	9.4808	10.986	0.161836	1.34262	0.157474	11.7289	0.0150086	3.67404	0.036571	0.99539	0.00378392	0.231673	0.0433409	18.7078	0	-12.569	6.02478	0.0627397	1.04136	0.00982304	8.54163	0.606159	7.09653	0.0907661	-5.77536	1.21716	21.075	0.564989	86.5062	10.1274	11.7072	0.160328	1.36805	0.0564224	4.12428	0.0100773	3.69021	0.139452	3.77896	0.00341221	2.1677
5.96831	0.228719	3.83223	0.210649	10.086	4.66783	46.2801	0.854742	84.0296	6.43879	7.66253	0.127112	1.22354	0.858107	70.1331	0.0667265	4.25409	0.871538	20.4871	0.0981688	0.172969	0.0614086	35.5026	0	-13.1686	5.96518	0.174259	2.92126	0.213532	10.0009	4.40668	44.0629	0.669812	-5.69759	1.62697	28.5554	0.551392	83.9935	8.12711	9.67588	0.126185	1.22842	0.156928	12.7748	0.0489684	4.26088	0.356779	8.37337	0.100116	1.25113
6.0215	0.0120016	0.199313	0.00167255	8.30614	0.810175	9.75393	1.02502	73.8508	0.456657	0.618352	0.00378062	1.13243	0.0253378	2.23747	0.00382484	4.0516	0.00942075	0.232519	0.000937486	0.134778	0.0249773	18.5322	0	-22.8112	6.01938	0.0325926	0.541461	0.00448353	9.02209	1.50455	16.6763	0.804405	-6.00428	1.21297	20.2018	0.485873	75.2337	1.17075	1.55615	0.014755	1.15679	0.0205117	1.77315	0.0040192	4.04485	0.0230789	0.570575	0.00115332	1.68148
6.16444	0.0324262	0.52602	0.00571184	10.2119	2.19518	21.4962	0.701412	81.0427	10.9688	13.5346	0.184141	1.30866	0.121255	9.26555	0.0641397	4.29866	0.0164678	0.383092	0.00242922	0.150563	0.0288288	19.1473	0	-17.6798	6.15766	0.0348992	0.566762	0.00742863	9.95274	1.71887	17.2703	0.60861	-5.64602	1.91917	33.9915	0.708491	80.8738	10.8039	13.359	0.185371	1.29842	0.122756	9.4542	0.0598378	4.28803	0.0860075	2.00576	0.00233739	1.39151
6.07195	0.124588	2.05186	0.129323	11.685	1.4362	12.291	0.661345	75.0203	8.21885	10.9555	0.151722	1.21056	0.324743	26.8258	0.0189651	4.10187	0.507988	12.3843	0.163944	0.141368	0.0348686	24.6651	0	-14.6787	6.06934	0.114926	1.89355	0.130057	11.586	3.32004	28.6555	0.5625	-5.81355	2.17519	37.4159	0.52969	75.0245	8.12064	10.824	0.151581	1.21598	0.0705662	5.80325	0.0144678	4.1081	0.49127	11.9586	0.164182	1.2368
6.10364	0.0433073	0.709533	0.00765942	7.74248	0.0776215	1.00254	0.0336648	68.9189	1.42092	2.06172	0.00571796	0.876298	0.100946	11.5196	0.0146511	3.98407	0.281507	7.06582	0.092429	0.164825	0.0320628	19.4526	0	-17.3633	6.0989	0.0706819	1.15893	0.00960182	7.74943	0.143022	1.84558	0.0304264	-5.76289	1.22274	21.2175	0.554492	68.7098	1.20026	1.74685	0.00499995	0.876435	0.0461477	5.26539	0.0110726	3.99044	0.274946	6.89012	0.0923882	0.848862
5.93626	0.124004	2.08892	0.163845	9.11581	0.0385759	0.423176	0.0136976	61.179	4.82918	7.89352	0.107415	1.03334	0.0660753	6.39434	0.0150791	4.11426	0.504397	12.2597	0.171336	0.0987262	0.0213448	21.6202	0	-19.4172	5.93475	0.125058	2.10722	0.164171	9.11936	0.106117	1.16365	0.011771	-5.86384	1.00944	17.2146	0.538385	61.195	4.94768	8.0851	0.107033	1.03761	0.040251	3.87922	0.0113695	4.11927	0.508491	12.3442	0.171489	0.894361
6.17106	0.0279125	0.452313	0.00604408	12.5425	1.90321	15.1741	0.743249	78.9737	17.5431	22.2138	0.313246	1.51417	0.394485	26.0529	0.0283385	4.53275	0.436768	9.63583	0.0940174	0.135465	0.028212	20.826	0	-15.6386	6.16651	0.0809709	1.31308	0.00756963	12.4326	3.13427	25.2101	0.579913	-5.67226	2.42515	42.7545	0.557908	78.958	17.5341	22.2069	0.313254	1.51499	0.107952	7.12557	0.0212782	4.53309	0.332654	7.33834	0.0944233	1.082
5.96706	0.101594	1.70258	0.00706987	10.0365	1.85269	18.4595	1.11808	102.659	11.2852	10.9929	0.158535	1.28947	0.254108	19.7063	0.0110393	4.34224	0.0473411	1.09025	0.00303858	0.225001	0.0435104	19.3379	0	-11.6797	5.9599	0.0491146	0.824084	0.00867799	10.1176	2.15055	21.2556	0.884042	-5.7329	1.57349	27.4468	0.578729	102.577	11.8847	11.5861	0.158222	1.2945	0.0390208	3.01436	0.00781617	4.34394	0.0607762	1.3991	0.00279511	1.11735
5.99793	0.0392449	0.654307	0.00656485	10.0966	2.03956	20.2004	0.851057	84.0513	2.35882	2.8064	0.017226	0.844359	0.166065	19.6675	0.0154514	4.05687	0.301841	7.44025	0.0721885	0.133711	0.0283341	21.1906	0	-18.9578	5.99474	0.0873201	1.45661	0.00823573	10.0716	2.40053	23.8347	0.673624	-5.99008	1.79201	29.9163	0.562875	83.8685	2.20749	2.63208	0.0156866	0.845622	0.0544626	6.44054	0.0116168	4.06394	0.239173	5.88523	0.0730794	0.741987
5.83469	0.0352594	0.604305	0.00775826	9.07336	2.45097	27.0128	0.565737	83.5349	7.45731	8.92718	0.112359	0.836648	0.201322	24.0629	0.0610277	3.37201	0.401226	11.8987	0.148448	0.143894	0.0296424	20.6002	0	-16.3715	5.81764	0.0491877	0.845492	0.00731224	9.06141	1.07251	11.836	0.424808	-4.79945	0.113495	2.36475	0.0275303	84.556	3.76111	4.44807	0.0609061	0.544688	0.0517957	9.50924	0.0274675	3.17808	0.384675	12.104	0.167788	11.7684
5.78305	0.0312972	0.541188	0.00623939	7.70997	0.0621367	0.805927	0.0252618	70.7628	10.1808	14.3872	0.198474	0.694795	0.0576501	8.29742	0.0191168	3.46443	0.26352	7.60645	0.102164	0.14818	0.030103	20.3152	0	-16.3814	5.77944	0.141683	2.4515	0.00781886	7.7201	0.148466	1.92311	0.0224241	-5.73847	1.26204	21.9926	0.493637	70.875	10.0685	14.206	0.196793	0.698917	0.0362428	5.18556	0.0142645	3.46759	0.264299	7.62198	0.101467	1.24657
5.99276	0.128521	2.1446	0.163889	10.336	0.829565	8.02594	0.300784	72.136	12.3864	17.171	0.240919	1.16506	0.0655489	5.62621	0.00800324	4.20277	0.0972727	2.31449	0.00586521	0.101071	0.0203384	20.1229	0	-20.659	5.99354	0.125188	2.08871	0.16418	10.3877	1.25019	12.0353	0.296502	-6.02549	1.36745	22.6944	0.586173	72.0718	12.2449	16.9899	0.240182	1.1675	0.0340055	2.91268	0.00553349	4.20979	0.0835078	1.98366	0.00533424	1.00375
5.94625	0.0196738	0.33086	0.00513801	7.20749	0.471939	6.54789	0.595622	60.8125	0.710804	1.16884	0.00586236	0.691733	0.0572396	8.27481	0.00716525	4.18093	0.118945	2.84493	0.0201417	0.159909	0.0317843	19.8765	0	-18.5692	5.94354	0.050093	0.842814	0.00882922	7.17802	0.441231	6.14697	0.573365	-6.01203	1.45957	24.2775	0.45195	60.461	0.984243	1.6279	0.00413738	0.684781	0.0117864	1.72119	0.00499447	4.18111	0.0869511	2.07962	0.0199808	0.696143
5.99287	0.149124	2.48835	0.145496	9.76416	2.07044	21.2045	1.26455	93.6498	2.19969	2.34884	0.00598136	0.908577	0.237996	26.1944	0.032688	4.3615	0.390273	8.94814	0.0408638	0.174654	0.0430032	24.622	0	-12.4412	5.99315	0.13018	2.17215	0.142474	9.82248	2.19823	22.3796	1.04844	-6.0748	1.46109	24.0516	0.59937	93.3318	1.96778	2.10837	0.00528641	0.913989	0.159558	17.4573	0.0235055	4.38056	0.231929	5.29451	0.0418988	0.701295
6.06284	0.0285033	0.470132	0.00632303	8.02485	0.0908323	1.13189	0.0400787	83.7776	15.9509	19.0396	0.265623	0.791118	0.0788241	9.96363	0.0173457	3.54006	0.127886	3.61254	0.0394865	0.145649	0.0285687	19.6148	0	-17.4529	6.05766	0.127255	2.10073	0.00785895	8.03021	0.507011	6.3138	0.0360811	-5.89512	4.38153	74.3247	0.582318	83.7008	14.2129	16.9806	0.264969	0.788001	0.0449747	5.70745	0.0125252	3.53719	0.187937	5.31317	0.039605	0.955138
6.18164	0.0494112	0.799321	0.0104077	10.7851	2.96274	27.4706	1.07909	75.5367	11.7846	15.6012	0.208628	1.15899	0.335972	28.9883	0.206574	4.45419	0.452688	10.1632	0.111238	0.235451	0.0483159	20.5206	0	-8.81413	6.17448	0.0980735	1.58837	0.0142975	10.2381	2.26567	22.1298	0.610848	-5.67998	1.7224	30.324	0.581283	75.4236	11.6852	15.4927	0.20645	1.15283	0.325747	28.2564	0.183227	4.44829	0.480363	10.7988	0.114678	0.910491
6.12803	0.27216	4.44124	0.376393	8.92348	0.0934936	1.04773	0.0360582	66.9192	10.708	16.0015	0.230542	0.561328	0.0596491	10.6264	0.0166848	3.72742	0.0486186	1.30435	0.00374733	0.194814	0.0387193	19.875	0	-11.676	6.12599	0.279058	4.55532	0.376005	8.93352	0.298947	3.34635	0.0317524	-5.89949	1.28045	21.7044	0.574585	66.8377	11.4197	17.0857	0.23053	0.56259	0.0246675	4.38464	0.0114106	3.73124	0.118545	3.1771	0.00358246	0.618037
6.11648	0.0323747	0.529303	0.00692869	9.39813	0.821835	8.74467	0.420292	82.0181	5.27523	6.43179	0.0829932	0.960327	0.22064	22.9755	0.0190149	3.81829	0.373324	9.77725	0.131954	0.162667	0.0340667	20.9426	0	-15.4293	6.11161	0.0865394	1.41598	0.00857467	9.39954	1.41073	15.0085	0.385139	-5.81521	1.4925	25.6654	0.558798	81.9833	5.16952	6.30558	0.0825381	0.961398	0.048877	5.08395	0.0142613	3.81992	0.37193	9.73659	0.132162	0.869769
6.1593	0.0252285	0.4096	0.00850011	10.2914	2.78313	27.0433	0.513968	69.0523	4.05894	5.87807	0.0676364	0.866392	0.0818794	9.45062	0.016826	3.84982	0.0212957	0.553161	0.0016056	0.108993	0.0207111	19.0022	0	-24.1487	6.15754	0.0338725	0.550098	0.00995368	10.3866	1.51896	14.6241	0.53042	-6.14336	1.38033	22.4687	0.617347	69.0166	3.43706	4.98005	0.0679976	0.868607	0.0479274	5.51773	0.0125322	3.85314	0.138409	3.5921	0.00153019	0.91607
5.88767	0.0286391	0.486424	0.00580303	9.72339	1.73657	17.8597	0.768794	81.6329	4.19771	5.14217	0.0619084	0.834794	0.244602	29.3009	0.0130381	3.82255	0.249218	6.51968	0.0293717	0.158449	0.0343041	21.65	0	-18.56	5.88322	0.0654728	1.11287	0.00719422	9.68555	2.32618	24.017	0.634302	-5.86823	2.18643	37.2588	0.552677	81.5674	3.96449	4.86039	0.0614114	0.836923	0.0338943	4.04988	0.00969737	3.82671	0.135283	3.53522	0.0297723	0.903453
5.88006	0.128595	2.18697	0.0923685	9.55728	1.83376	19.187	0.786082	83.1553	5.40327	6.4978	0.093256	0.838542	0.0892365	10.6419	0.011402	3.78477	0.0503244	1.32965	0.00288144	0.201867	0.0394535	19.5443	0	-14.76	5.87702	0.10922	1.85842	0.0930638	9.41975	1.83555	19.4862	0.617076	-5.78161	1.37146	23.721	0.564399	83.0719	6.15758	7.41234	0.093392	0.842698	0.0240114	2.84935	0.00810291	3.79054	0.0995568	2.62645	0.00272755	0.931825
5.97838	0.0916447	1.53294	0.0127404	10.2245	1.88241	18.4107	0.455348	76.8004	16.7386	21.7949	0.295332	0.783787	0.0840254	10.7204	0.0162107	4.05801	0.144642	3.56436	0.00786368	0.170465	0.0332454	19.5028	0	-13.8735	5.97495	0.109581	1.83401	0.0163697	10.1202	1.35148	13.3542	0.351861	-6.09089	1.30838	21.4809	0.626502	76.5895	16.3377	21.3315	0.293646	0.783866	0.0428438	5.4657	0.0109528	4.06423	0.206289	5.07573	0.00672735	0.894228
5.99538	0.0258806	0.431676	0.0055789	9.56076	1.4882	15.5657	0.628802	80.9868	4.52029	5.58151	0.0726966	0.79912	0.179113	22.4137	0.0137035	3.72256	0.200805	5.39427	0.0386228	0.12936	0.0276149	21.3473	0	-20.6155	5.99205	0.0676811	1.12951	0.00695632	9.3862	1.7271	18.4005	0.5133	-6.05968	1.73711	28.6667	0.532411	80.9444	4.42642	5.46847	0.0725889	0.800468	0.0378698	4.73096	0.0102692	3.72538	0.141582	3.80048	0.0387521	1.04572
5.98143	0.125506	2.09827	0.171078	11.0389	1.59894	14.4847	0.586664	73.5107	6.6728	9.07732	0.125971	1.06285	0.0998244	9.39217	0.11372	3.89386	0.0166282	0.427037	0.00258324	0.0910628	0.0199765	21.9371	0	-22.0471	5.9803	0.126475	2.11486	0.171014	10.8185	1.71187	15.8235	0.437415	-6.06327	1.24808	20.5843	0.537356	73.4678	6.63108	9.02582	0.125821	1.06415	0.10918	10.2599	0.112733	3.89606	0.056608	1.45296	0.00285349	1.34438
5.98811	0.0329975	0.55105	0.00615042	10.6341	1.70296	16.0141	0.610575	77.2248	2.90102	3.75659	0.030583	1.0818	0.224142	20.7194	0.269479	4.11839	0.0438533	1.06482	0.00608361	0.145634	0.0279532	19.1941	0	-18.8115	5.9843	0.0397203	0.663741	0.00758409	10.4588	1.80875	17.2941	0.448197	-5.55334	1.05456	18.9897	0.490832	77.0829	2.673	3.4677	0.0301083	1.07992	0.239156	22.1457	0.269626	4.11958	0.16381	3.97638	0.00671592	1.67491
5.93369	0.0965062	1.62641	0.0373269	8.79256	0.247808	2.81838	0.148079	88.161	20.4971	23.2496	0.3231	0.836143	0.172392	20.6176	0.0301633	3.55928	0.326164	9.16376	0.117019	0.219494	0.0458384	20.8837	0	-8.81805	5.92626	0.11323	1.91065	0.0393119	8.84791	0.883264	9.98274	0.171948	-6.07165	0.895438	14.7478	0.5843	88.371	20.408	23.0936	0.320202	0.843103	0.0628362	7.45297	0.0209168	3.56191	0.344828	9.68099	0.118505	1.1302
5.88698	0.0564913	0.959596	0.00561951	9.47287	1.37648	14.5307	0.729999	81.0802	3.72341	4.59225	0.0688519	0.738578	0.0949767	12.8594	0.0102155	3.66542	0.022646	0.617828	0.00222562	0.145464	0.0271695	18.6778	0	-20.3805	5.88278	0.0362851	0.616803	0.0068857	9.29796	1.65869	17.8393	0.589709	-5.89044	1.27998	21.7298	0.56594	81.0076	4.17661	5.15583	0.0688851	0.738583	0.0215996	2.92447	0.0072255	3.6649	0.0419614	1.14495	0.00203301	1.03307
6.14027	0.0639219	1.04103	0.0182272	7.62136	0.0571534	0.749911	0.0231609	77.6763	19.9989	25.7465	0.342012	1.05736	0.399966	37.8268	0.450721	3.76389	0.0532574	1.41496	0.00713389	0.168538	0.0344438	20.4369	0	-13.9182	6.1357	0.065997	1.07562	0.0217121	7.63006	0.199901	2.61992	0.0219927	-5.92546	1.05887	17.8699	0.51845	77.3635	20.0365	25.8992	0.346526	1.05599	0.397997	37.6896	0.458153	3.76795	0.0873161	2.31734	0.00776507	1.13186
5.7867	0.0250123	0.432237	0.00444756	9.34967	0.0788258	0.843086	0.0278727	74.3321	19.2248	25.8634	0.360959	0.881436	0.149726	16.9866	0.197028	3.72127	0.0221655	0.595643	0.00292043	0.124435	0.0245523	19.731	0	-18.5609	5.78134	0.0272997	0.472203	0.00520078	9.35446	0.159056	1.70032	0.0247693	-6.09199	1.32423	21.7373	0.525109	74.2537	19.1251	25.7565	0.360476	0.878312	0.206496	23.5106	0.195402	3.7159	0.133603	3.59543	0.00302764	1.1575
5.98014	0.0535993	0.896288	0.00525426	10.2543	0.80402	7.84083	0.481358	70.6209	3.75824	5.32171	0.0784871	1.07624	0.127726	11.8677	0.00947763	3.90829	0.0316156	0.808936	0.00280387	0.154788	0.0289507	18.7035	0	-19.018	5.97598	0.0402591	0.673682	0.00660785	10.2644	1.55014	15.102	0.434297	-5.86451	1.17775	20.0826	0.581929	70.5867	4.06028	5.75219	0.0784125	1.07905	0.0304364	2.82066	0.00675613	3.91012	0.0615949	1.57527	0.00255771	1.21192
5.94019	0.0794528	1.33755	0.0630394	10.0053	2.0221	20.2103	0.863113	97.9267	10.5446	10.7678	0.153156	1.14459	0.0804516	7.02884	0.00765584	3.76879	0.0338212	0.897402	0.00200341	0.115961	0.0228075	19.6682	0	-21.7978	5.9376	0.0654997	1.10313	0.0633518	9.61036	2.81024	29.2418	0.603086	-5.70767	1.19155	20.8764	0.351453	97.8877	10.7627	10.995	0.153073	1.13961	0.0197873	1.73632	0.0050867	3.76584	0.0518826	1.37772	0.00177507	3.62713
5.80678	0.0358556	0.617478	0.00651975	7.7592	0.192482	2.48069	0.0658777	77.096	0.817681	1.0606	0.00427245	0.762486	0.128986	16.9166	0.156493	3.42983	0.295875	8.62652	0.110736	0.140448	0.0283227	20.166	0	-18.9109	5.79658	0.0334063	0.576311	0.00657577	7.73914	0.170496	2.20303	0.0419247	-4.20258	0.0526006	1.25163	0.0178545	77.8617	1.00232	1.28731	0.00231455	0.453877	0.0770807	16.9827	0.0272489	3.23567	0.29134	9.004	0.12005	6.80851
[truncated: 164 more columns]

## Sheet: Simulation_3
Estim_model_1																									Estim_model_3
LG_INOC				LG_POPMAX				MGT				KC50S				KMAX				SDIN				objfunc	LG_INOC				LG_POPMAX				LG_MUTF				MGT				KC50S				KMAX				KC50R
mean	se	RSE	sd	mean	se	RSE	sd	mean	se	RSE	sd	mean	se	RSE	sd	mean	se	RSE	sd	mean	se	RSE	sd		mean	se	RSE	sd	mean	se	RSE	sd	mean	se	RSE	sd	mean	se	RSE	sd	mean	se	RSE	sd	mean	se	RSE	sd	mean
6.20233	0.055748	0.898824	0.0052323	9.25511	0.0331925	0.358639	0.013063	54.0839	6.85962	12.6833	0.144049	1.17733	0.574947	48.8347	0.640331	4.12795	0.0294594	0.713657	0.00368214	0.133807	0.0275551	20.5931	0	411.78	6.19844	0.031131	0.502239	0.00619712	9.25784	0.115975	1.25273	0.0119597	-5.86223	1.01885	17.38	0.484444	53.8704	6.47601	12.0215	0.144401	1.16855	0.559625	47.8904	0.643975	4.12547	0.0869687	2.10809	0.00370394	1.50034
6.12396	0.0610671	0.997183	0.0287503	8.78572	0.0683179	0.777601	0.0177193	67.1672	4.56153	6.79131	0.0955519	1.24141	0.203563	16.3978	0.0267428	4.15728	0.370093	8.9023	0.126699	0.113412	0.0231535	20.4154	0	409.625	6.12052	0.0621752	1.01585	0.032032	8.79177	0.138417	1.57439	0.0153555	-5.12053	1.04835	20.4735	0.578196	67.2112	5.02798	7.48087	0.0946538	1.24683	0.0760029	6.0957	0.0193404	4.1608	0.394029	9.47003	0.128011	0.979173
5.82532	0.097675	1.67673	0.109738	9.33535	0.0908383	0.973058	0.0220571	55.6706	5.8378	10.4863	0.15796	1.24066	0.138415	11.1566	0.0192044	4.17397	0.0416193	0.997115	0.00348277	0.162768	0.0318723	19.5815	0	413.272	5.82154	0.102347	1.75807	0.108782	9.33908	0.154738	1.65688	0.0189593	-5.63762	1.26979	22.5235	0.547601	55.5579	6.48796	11.6778	0.158128	1.23518	0.0605541	4.90244	0.0129077	4.17172	0.0880095	2.10967	0.00327147	1.48342
6.03774	0.159443	2.64078	0.179354	9.55175	0.294216	3.08023	0.315559	60.8948	0.58281	0.957076	0.00757028	1.42259	0.374885	26.3522	0.0147496	3.72652	0.410137	11.0059	0.0764687	0.157418	0.0359242	22.8208	0	407.123	6.05449	0.119612	1.97559	0.121382	9.56749	0.28557	2.9848	0.318162	-4.48365	0.430672	9.60537	0.0437049	62.815	1.55055	2.46844	0.00445373	1.33566	0.155707	11.6577	0.017144	3.71074	0.446809	12.041	0.113107	15.9537
6.00867	0.142761	2.37592	0.185247	10.1762	1.98874	19.5431	2.39163	57.41	0.595774	1.03775	0.00320836	1.05449	0.032509	3.08291	0.00623909	4.31433	0.0161866	0.375181	0.0016521	0.194479	0.0375712	19.3189	0	414.742	5.99448	0.153006	2.55244	0.18414	10.256	2.0491	19.9796	2.56707	-5.30884	1.4192	26.7327	0.313436	57.3978	0.479927	0.836142	0.00216365	1.04397	0.0239239	2.29163	0.00426289	4.28951	0.0597547	1.39304	0.00151957	1.22387
5.93177	0.0381679	0.643448	0.00702691	9.58624	0.0932211	0.972447	0.039789	63.637	4.59831	7.22585	0.107239	1.18649	0.0940769	7.92899	0.012828	3.8638	0.0289062	0.748128	0.00310211	0.195718	0.0365553	18.6775	0	414.383	5.92627	0.0622601	1.05058	0.00829504	9.6025	0.258593	2.69298	0.0323222	-5.06113	0.763329	15.0822	0.314012	63.8569	5.14123	8.05118	0.105813	1.17712	0.0493782	4.19484	0.00779038	3.85761	0.051328	1.33057	0.00298414	6.09053
5.85334	0.0304124	0.519574	0.00708543	9.38775	0.43168	4.59833	0.56592	57.537	5.32354	9.25238	0.134441	0.799024	0.0868713	10.8722	0.0151684	3.68483	0.489164	13.2751	0.188031	0.107121	0.0243933	22.7718	0	411.542	5.84859	0.034412	0.588382	0.0176669	9.43623	0.514102	5.44817	0.703587	-6.43496	1.0482	16.2892	0.451932	57.2113	5.98493	10.4611	0.143089	0.783668	0.0194413	2.48081	0.00653456	3.67919	0.50366	13.6894	0.191201	0.662497
5.77707	0.0219582	0.380092	0.00600361	9.70059	0.145209	1.49691	0.0774866	44.8333	0.266637	0.59473	0.0051791	0.650258	0.170184	26.1718	0.0136234	3.15017	0.668919	21.2344	0.296036	0.119558	0.0251122	21.0042	0	409.997	5.77376	0.0716863	1.24159	0.00746584	9.69635	0.155621	1.60494	0.0786745	-6.27312	1.60501	25.5854	0.503178	44.7028	1.71739	3.8418	0.00446325	0.6509	0.0341348	5.24424	0.0103923	3.15874	0.662392	20.9702	0.295475	1.47854
5.99327	0.0235124	0.392313	0.00499991	9.77307	0.043174	0.441765	0.0143893	65.0129	7.31989	11.2591	0.153346	1.03258	0.138757	13.4379	0.0900018	3.83406	0.406757	10.609	0.145499	0.0855103	0.0174384	20.3933	0	407.478	5.98995	0.0331884	0.554067	0.00624011	9.77705	0.076599	0.783457	0.01251	-5.36322	1.13941	21.2449	0.581172	64.93	7.45478	11.4813	0.15466	1.02716	0.133254	12.9731	0.0778	3.83039	0.410108	10.7067	0.146873	0.804954
5.93046	0.253467	4.27398	0.347849	9.33661	0.125993	1.34945	0.0806821	48.4291	1.40116	2.89322	0.00743565	0.793126	0.158999	20.0472	0.214732	4.03621	0.0923546	2.28815	0.0119709	0.152664	0.0316162	20.7097	0	413.252	5.92861	0.256154	4.32064	0.34936	9.33141	0.167675	1.79688	0.0798184	-5.7082	1.44431	25.3023	0.521489	48.1781	2.09384	4.34604	0.00650985	0.789552	0.151003	19.1251	0.212452	4.04528	0.155217	3.83698	0.0138885	1.19069
6.152	0.0194396	0.315989	0.0041295	9.24873	0.0327762	0.354386	0.0116117	49.5334	0.757086	1.52843	0.00752533	1.25183	0.0913187	7.29483	0.0768131	4.99848	0.0129796	0.259672	0.00201022	0.122444	0.0229406	18.7356	0	399.38	6.15036	0.0427914	0.695755	0.00509571	9.253	0.0509358	0.550479	0.0100448	-5.22904	1.34627	25.746	0.580668	49.3847	1.67887	3.39958	0.00664063	1.25137	0.155399	12.4183	0.0766352	5.00458	0.122552	2.4488	0.0020654	0.724137
5.98708	0.0362747	0.605883	0.00634151	9.22995	0.0394604	0.427526	0.0130817	50.4288	4.95745	9.83059	0.0436444	0.999083	0.434611	43.501	0.525009	4.07442	0.025253	0.619795	0.00389031	0.140521	0.0273231	19.4441	0	409.816	5.98045	0.0673979	1.12697	0.00774257	9.23215	0.107612	1.16562	0.01128	-6.02674	1.02893	17.0728	0.532038	50.0786	5.11263	10.2092	0.0396745	0.982545	0.508753	51.7791	0.520361	4.06796	0.228858	5.62585	0.00400868	1.10129
5.76267	0.0240089	0.416628	0.00546247	8.55671	0.792243	9.25873	1.11448	42.2246	3.22401	7.63538	0.0751108	0.786559	0.20844	26.5003	0.298069	4.11229	0.596775	14.512	0.20214	0.114446	0.0257276	22.4801	0	415.145	5.75916	0.0495783	0.86086	0.00728915	8.54875	0.792535	9.27078	1.11472	-6.3589	2.43042	38.2207	0.540099	42.0379	3.40354	8.09636	0.0751344	0.778682	0.220959	28.376	0.293014	4.11386	0.604202	14.687	0.202422	0.727511
5.93591	0.0769228	1.29589	0.0279048	9.39873	0.367226	3.90718	0.219844	49.8263	4.25791	8.54551	0.0695329	0.761135	0.192434	25.2826	0.0129494	4.0983	0.0528156	1.28872	0.00242062	0.112923	0.0232355	20.5764	0	406.795	5.93265	0.0481958	0.812383	0.0277914	9.39054	0.194562	2.07189	0.222931	-5.52924	1.55972	28.2085	0.49584	49.7794	2.90321	5.83214	0.0693618	0.761581	0.0207783	2.72832	0.00765114	4.09909	0.0956985	2.33463	0.00210865	1.07429
6.0447	0.259276	4.28931	0.335083	8.56017	0.755602	8.82696	1.04749	52.8819	1.01447	1.91837	0.00708482	0.985579	0.231949	23.5343	0.023935	4.54247	0.42411	9.33656	0.0831503	0.181132	0.0404221	22.3164	0	418.452	6.04689	0.251244	4.15493	0.33351	8.54953	0.75663	8.84996	1.04943	-5.2934	1.27134	24.0175	0.492688	53.0701	1.45322	2.73829	0.00633834	1.00822	0.0718187	7.12332	0.0182489	4.56782	0.304278	6.66133	0.0834381	0.778597
5.92609	0.0531062	0.896144	0.00943348	9.41273	0.0910506	0.967313	0.0309113	52.6765	0.864266	1.6407	0.00751669	1.0624	0.271949	25.5975	0.345593	4.41686	0.064434	1.45882	0.00790271	0.239805	0.0451792	18.84	0	417.913	5.93418	0.11029	1.85855	0.0124804	9.40556	0.0974325	1.0359	0.0312364	-5.14582	0.313466	6.09167	0.0653422	52.6646	2.18628	4.15134	0.00635058	0.760475	0.397729	52.3001	0.70033	4.28792	0.235264	5.48667	0.00937469	7.29443
6.09341	0.0914499	1.5008	0.0933203	9.42786	0.263805	2.79814	0.354288	42.96	0.218112	0.507708	0.00269252	0.687111	0.0934855	13.6056	0.00969598	4.34479	0.181861	4.18574	0.0234347	0.117128	0.0249147	21.2713	0	407.949	6.09188	0.0909516	1.493	0.0932376	9.41937	0.336984	3.57757	0.355558	-6.44361	1.50034	23.2842	0.538126	42.8867	2.61239	6.09137	0.00232551	0.688954	0.0590049	8.56443	0.00739278	4.35315	0.137543	3.15963	0.0233845	0.85545
5.83798	0.0663674	1.13682	0.0142839	9.70231	0.0778096	0.80197	0.0297799	62.2626	0.761653	1.22329	0.00383868	0.923134	0.107892	11.6875	0.0190043	3.50618	0.534629	15.2482	0.21883	0.184135	0.0356719	19.3727	0	415.428	5.85108	0.0882085	1.50756	0.0199348	9.73203	0.129844	1.33419	0.0281345	-5.32186	1.07487	20.1972	0.495473	62.768	0.682324	1.08706	0.00362598	1.00007	0.0655758	6.55714	0.0147316	3.58015	0.56447	15.7666	0.21875	1.2447
6.04226	0.036638	0.606362	0.00596296	9.22633	0.0493679	0.535076	0.0151152	61.0267	0.54065	0.885924	0.00349577	2.18634	0.607267	27.7755	0.370294	5.20298	0.621162	11.9386	0.158505	0.113261	0.0235242	20.7699	0	404.07	6.03861	0.0700333	1.15976	0.00763119	9.22811	0.0404911	0.43878	0.0131917	-5.70325	1.39578	24.4735	0.588537	60.8722	0.63363	1.04092	0.00301007	2.17281	0.630805	29.0318	0.368913	5.19833	0.658471	12.667	0.158141	1.36202
6.09161	0.0304712	0.500216	0.00459632	8.66656	0.840584	9.69917	1.18067	48.3899	4.06667	8.40396	0.0603035	0.540075	0.195553	36.2085	0.427906	3.72353	0.0199555	0.535929	0.00309873	0.133768	0.0276033	20.6352	0	408.263	6.08581	0.0261135	0.429089	0.00565161	8.65593	0.841144	9.71754	1.18174	-5.62087	1.75961	31.3049	0.484105	47.9322	3.34951	6.98803	0.0519248	0.527919	0.187412	35.5002	0.443338	3.72089	0.0650217	1.74748	0.00314085	0.592018
5.84639	0.197699	3.38156	0.235595	9.50992	0.0364016	0.382775	0.0110226	50.6331	2.11328	4.17372	0.00299757	1.04805	0.148061	14.1273	0.00852019	4.21511	0.361529	8.57697	0.0555657	0.0876823	0.0186007	21.2137	0	404.959	5.84721	0.171738	2.9371	0.235799	9.51247	0.0676648	0.711327	0.00959813	-5.25393	1.15456	21.9751	0.51212	50.6469	0.354788	0.700514	0.00259301	1.05728	0.0264165	2.49853	0.00647418	4.22748	0.174808	4.13504	0.0555491	0.962615
6.00191	0.209488	3.49036	0.278477	9.53323	0.0565396	0.593079	0.0159395	53.8907	1.98553	3.68437	0.0349527	1.3087	0.245287	18.7428	0.0289052	4.06925	0.536158	13.1759	0.178042	0.135049	0.0290937	21.543	0	408.043	6.00165	0.256932	4.28102	0.282225	9.53848	0.856184	8.9761	0.0133787	-5.86323	9.02553	153.934	0.555206	53.8158	37.7963	70.2328	0.0272794	1.31965	0.121161	9.18123	0.0215518	4.08754	2.05369	50.2427	0.172196	1.24031
6.18974	0.0194571	0.314345	0.00371269	9.37185	0.204541	2.1825	0.258806	46.7583	0.171739	0.367292	0.00164689	0.975285	0.0239625	2.45697	0.00357837	4.46969	0.0114824	0.256895	0.000916618	0.130285	0.0244918	18.7986	0	406.413	6.18426	0.0867726	1.40312	0.00450329	9.363	0.317329	3.38918	0.260489	-6.42474	1.55013	24.1276	0.513307	46.7243	0.89699	1.91975	0.00143229	0.974547	0.0123747	1.26979	0.00275291	4.46519	0.0497327	1.11379	0.000868008	1.22519
6.00305	0.127737	2.12787	0.154761	9.21859	0.0427799	0.464061	0.0111308	47.306	1.52221	3.21779	0.00777543	0.818433	0.321884	39.3294	0.526377	4.3622	0.551712	12.6476	0.171681	0.121299	0.0278269	22.9408	0	406.461	5.99831	0.129012	2.1508	0.155283	9.21751	0.122459	1.32855	0.0104148	-5.84606	1.40926	24.1061	0.537073	47.0312	0.715133	1.52055	0.00667525	0.80844	0.312364	38.6379	0.527603	4.36283	0.549211	12.5884	0.171484	1.24563
5.96607	0.0313314	0.52516	0.00519666	9.52011	0.121522	1.27648	0.111865	43.8264	4.21206	9.61077	0.0261446	0.590478	0.225141	38.1285	0.356386	3.82435	0.0228626	0.597818	0.00352521	0.129378	0.0253621	19.6031	0	409.448	5.96174	0.0349793	0.58673	0.0065527	9.51408	0.129427	1.36037	0.113816	-6.34244	1.4909	23.5067	0.528268	43.4493	2.50429	5.76371	0.0239719	0.578239	0.178396	30.8516	0.358753	3.82469	0.0920094	2.40567	0.00373479	0.96574
6.00866	0.0149843	0.249378	0.00385786	8.65208	0.568879	6.57505	0.800665	48.5578	7.97949	16.433	0.22666	1.14913	0.797953	69.4396	0.973601	4.69277	0.261673	5.57609	0.0705343	0.0778632	0.0189635	24.3549	0	411.452	6.00658	0.0333632	0.555444	0.00536521	8.64761	0.568648	6.57579	0.800913	-6.32235	1.65272	26.141	0.518298	48.4942	7.96219	16.4189	0.226765	1.14645	0.787603	68.6995	0.97091	4.69281	0.277055	5.90382	0.0709109	0.592377
5.8763	0.14772	2.51383	0.0775089	9.37735	0.383611	4.09082	0.283675	58.4661	4.93398	8.43904	0.00282969	1.59334	0.0958402	6.01504	0.00504545	3.82647	0.0837497	2.18869	0.00171096	0.137854	0.0330503	23.9749	0	405.796	5.8699	0.116952	1.99241	0.0777089	9.36739	0.366539	3.91293	0.285256	-5.92001	1.09529	18.5015	0.458323	58.4067	2.68523	4.59747	0.00243816	1.59362	0.0491106	3.08169	0.00390003	3.82377	0.0867092	2.26763	0.00167302	2.74596
5.92227	0.115111	1.9437	0.144137	9.2085	0.0534042	0.579945	0.0165668	56.7809	0.505535	0.890326	0.0033707	1.54745	0.662848	42.8349	0.605399	4.56002	0.0879216	1.9281	0.00876128	0.130034	0.0259765	19.9767	0	410.52	5.84792	0.0858465	1.46798	0.105201	9.21129	0.0858348	0.931844	0.0114478	-5.2179	0.044264	0.848311	0.0119477	57.6796	0.260354	0.451379	0.00167362	0.833005	0.700497	84.0927	1.1726	4.05613	0.0929229	2.29093	0.00753829	8.78352
6.09164	0.0405915	0.666348	0.00541619	10.1861	0.301342	2.95837	0.165929	65.0035	0.795961	1.22449	0.00359398	1.62832	0.0671647	4.12478	0.00752779	4.19782	0.0127458	0.303628	0.00184555	0.186296	0.0330699	17.7513	0	409.306	6.08367	0.0586962	0.964814	0.00635767	10.2117	0.456287	4.46828	0.154197	-5.56873	1.28522	23.0793	0.547444	64.9396	1.09593	1.68762	0.00309351	1.62551	0.0570082	3.50709	0.00579099	4.19048	0.0808041	1.92828	0.00174949	1.41376
6.14909	0.0342047	0.556257	0.00518035	9.59002	0.0485045	0.505781	0.0137472	44.5682	1.58234	3.55038	0.060688	1.045	0.0829407	7.93688	0.0140635	4.68094	0.0295222	0.630689	0.0033405	0.148011	0.0276122	18.6555	0	409.41	6.04479	0.0940363	1.55566	0.114292	9.6053	0.109322	1.13814	0.00714979	-5.66424	0.473176	8.35374	0.0749619	50.0444	1.27789	2.55352	0.0223723	0.341082	0.0998636	29.2785	0.0771991	3.87404	0.184518	4.76294	0.0487121	16.2835
5.86363	0.121829	2.0777	0.146187	9.52337	0.0768365	0.80682	0.0172625	49.9841	3.22837	6.45881	0.113728	0.844736	0.143953	17.0412	0.0273552	3.64784	0.0570331	1.56348	0.00534707	0.176443	0.0347645	19.7029	0	413.806	5.79277	0.0615359	1.06229	0.00899527	9.52165	0.083816	0.880267	0.010486	-6.38775	0.6204	9.71234	0.778582	52.807	0.843637	1.59759	0.00612747	0.194888	0.173695	89.1258	1.09802	3.12162	0.13564	4.34518	0.00413081	254.486
6.11158	0.0227121	0.371625	0.00442862	9.70429	0.224029	2.30856	0.297294	56.9764	0.319011	0.5599	0.00209085	1.50731	0.0385061	2.55462	0.00468014	4.03328	0.0252859	0.626931	0.00283082	0.100722	0.0192	19.0623	0	398.504	6.06523	0.0613858	1.01209	0.00630969	9.76204	0.261796	2.68178	0.346433	-5.14588	0.0287359	0.558425	0.0103357	61.1674	0.406453	0.664493	0.00210293	0.989154	0.0273799	2.76802	0.00796324	3.61113	0.0918237	2.5428	0.00329577	40.4575
6.23292	0.12633	2.02682	0.163806	11.9523	2.22928	18.6515	0.734943	67.5803	5.53043	8.18349	0.111046	1.44959	0.257495	17.7633	0.233019	4.61011	0.0505111	1.09566	0.00550908	0.129805	0.0277104	21.3476	0	412.866	6.23101	0.12865	2.06467	0.163678	11.8766	2.11764	17.8304	0.661027	-5.76798	1.59162	27.5941	0.573557	67.5456	5.4589	8.0818	0.110784	1.45351	0.270718	18.6251	0.232512	4.61482	0.114358	2.47806	0.00591329	0.984734
6.09743	0.0636307	1.04357	0.00726783	9.52822	0.0452068	0.474451	0.0175555	55.0481	9.70106	17.6229	0.222691	1.67783	0.902558	53.7932	0.716462	4.41975	0.0498479	1.12784	0.00552602	0.159935	0.0324521	20.2909	0	415.194	6.0985	0.0378515	0.620669	0.00880718	9.53209	0.176954	1.85641	0.0154673	-5.5925	1.09177	19.5221	0.453339	54.993	9.29707	16.9059	0.22081	1.6808	0.886903	52.7666	0.714979	4.42748	0.092478	2.08873	0.00557403	2.66747
6.24569	0.0447403	0.716338	0.00884258	9.29379	0.0817145	0.879237	0.0344891	60.9419	4.75706	7.80589	0.114621	1.1509	0.0811759	7.05327	0.0120595	4.34042	0.0324122	0.746754	0.00319591	0.204999	0.0383153	18.6905	0	415.175	6.23866	0.0625556	1.00271	0.0111284	9.30135	0.231706	2.4911	0.0298398	-5.81028	1.17401	20.2057	0.519389	60.8886	5.12169	8.41158	0.11465	1.14865	0.0382754	3.3322	0.00837159	4.33544	0.175838	4.05582	0.00288664	1.42265
6.22986	0.0503655	0.808453	0.00854983	9.37909	0.088806	0.946851	0.0286221	63.4774	10.5319	16.5916	0.224113	1.29961	0.132731	10.2132	0.0213999	4.33099	0.171358	3.95655	0.0214535	0.205637	0.0389887	18.9599	0	416.58	6.2248	0.121758	1.95602	0.0103127	9.38846	0.219695	2.34005	0.0246782	-5.31923	4.3933	82.5928	0.574344	63.327	13.2615	20.9413	0.225853	1.3057	0.0921379	7.05658	0.0156344	4.34343	0.373615	8.60183	0.0209034	1.32257
6.032	0.0451218	0.74804	0.00652964	9.48589	0.0464516	0.489692	0.0151686	60.1024	2.38156	3.96251	0.0486062	1.37688	0.0751352	5.45692	0.0114128	4.83587	0.943916	19.519	0.273361	0.100088	0.0223749	22.3551	0	409.261	6.02854	0.1535	2.54621	0.00705598	9.48388	0.0916258	0.966122	0.0151671	-5.83502	1.18801	20.36	0.565963	60.0584	2.41511	4.02127	0.0480156	1.38008	0.0588474	4.26407	0.00854441	4.84223	0.948657	19.5913	0.273989	1.24757
6.00266	0.13769	2.29382	0.175938	8.42143	1.05799	12.563	1.48987	49.0464	9.19859	18.7549	0.250668	1.15453	0.226277	19.5991	0.0976109	4.75505	0.202849	4.26598	0.0296976	0.102987	0.0235955	22.9112	0	414.323	6.00307	0.13102	2.18255	0.166529	8.41537	1.05555	12.5431	1.4876	-6.01283	1.80557	30.0287	0.420826	49.1023	9.14248	18.6193	0.25644	1.16126	0.140302	12.0819	0.0527406	4.76352	0.184804	3.87958	0.0354142	1.20407
5.94318	0.113811	1.91498	0.091157	9.72231	0.216489	2.22672	0.105539	50.1844	2.00477	3.99481	0.0188652	1.12897	0.125091	11.0801	0.0107254	3.85703	0.0530644	1.37578	0.00264568	0.18917	0.0367654	19.4351	0	407.85	5.9376	0.110467	1.86047	0.0900972	9.71664	0.166134	1.70979	0.106902	-5.61002	1.52246	27.1382	0.367311	50.3129	1.85788	3.69265	0.017464	1.13964	0.0257286	2.25761	0.00784661	3.86042	0.0736257	1.90719	0.00255909	3.83025
6.04864	0.037173	0.614568	0.00617258	9.61807	0.0686965	0.714244	0.0252219	62.7787	5.03637	8.02242	0.0767732	1.48688	0.603245	40.5711	0.545051	4.30041	0.039856	0.926796	0.00514566	0.172168	0.0334925	19.4534	0	411.808	6.04221	0.0755357	1.25013	0.0077572	9.67214	0.123341	1.27521	0.024025	-5.7245	1.42041	24.8129	0.516334	64.4725	3.29545	5.1114	0.0125332	1.56427	0.747165	47.7646	0.63799	4.30764	0.206198	4.7868	0.0055581	1.23546
6.12736	0.0977471	1.59526	0.0125812	9.4263	0.110252	1.16962	0.0142865	61.8838	4.04597	6.53802	0.0260646	1.67416	0.711314	42.4879	0.0403584	4.6919	1.45907	31.0977	0.41418	0.114362	0.0250832	21.9331	0	413.74	6.12561	0.0866833	1.4151	0.0128588	9.42933	0.0911984	0.967178	0.0128364	-6.17457	1.18115	19.1292	0.589492	61.9789	2.15914	3.48367	0.0146181	1.68535	0.240649	14.2789	0.0440346	4.70019	1.40904	29.9783	0.419439	1.2242
5.74299	0.0297279	0.517638	0.00585675	9.71835	0.120177	1.2366	0.057422	58.3923	0.370622	0.634711	0.00218338	0.764691	0.0629586	8.23321	0.0101324	3.66483	0.0811394	2.214	0.0226755	0.150259	0.0284588	18.9398	0	405.45	5.74037	0.0432647	0.753691	0.0069562	9.87722	0.223777	2.26559	0.074133	-6.07091	1.1163	18.3878	0.531936	58.7343	0.457769	0.77939	0.00178723	0.776879	0.0294195	3.78688	0.00750135	3.66945	0.0852538	2.32334	0.0221134	0.992695
5.90332	0.0404347	0.684949	0.0110936	8.94127	0.0539031	0.602857	0.0173704	56.8044	6.11355	10.7625	0.14005	1.0942	0.289431	26.4514	0.349243	4.36094	0.0271979	0.62367	0.00261864	0.110249	0.0222882	20.2162	0	408.963	5.89741	0.0392926	0.666268	0.0135636	8.94679	0.0777803	0.869366	0.0148434	-6.08577	1.1195	18.3953	0.523747	56.7952	6.20195	10.9199	0.140214	1.09121	0.31554	28.9166	0.349528	4.3535	0.0933294	2.14378	0.00278909	0.830892
6.00239	0.0452866	0.754476	0.0091265	8.84476	0.0642587	0.726517	0.0240583	57.1635	5.65273	9.8887	0.127134	0.831344	0.0803761	9.66822	0.0201251	3.9202	0.208011	5.30614	0.0589934	0.172791	0.0338626	19.5975	0	409.226	5.99804	0.13466	2.24507	0.0114796	8.85001	0.155362	1.7555	0.0203103	-6.13427	2.26516	36.9263	0.539252	57.0991	5.55688	9.73199	0.128613	0.833239	0.0481416	5.77764	0.0148863	3.92577	0.209287	5.3311	0.0581399	1.18108
6.00347	0.0423943	0.706164	0.00589093	12.5948	1.15001	9.1308	0.522177	64.4773	1.89561	2.93997	0.00672653	1.54596	0.256964	16.6217	0.0113511	4.26987	0.348572	8.16352	0.0844949	0.129868	0.0273268	21.042	0	408.938	5.9999	0.0871128	1.4519	0.00729873	12.526	1.42151	11.3485	0.407937	-5.77066	1.32511	22.9629	0.505227	64.3564	1.05381	1.63746	0.00595592	1.54723	0.0906909	5.86149	0.00869217	4.27692	0.273924	6.40471	0.0846249	1.7441
6.28235	0.0541407	0.86179	0.0413605	7.18173	0.310825	4.32799	0.419151	56.4514	1.04916	1.85851	0.00527011	0.875193	0.0895071	10.2271	0.117949	4.57717	0.0256805	0.561057	0.00295858	0.123846	0.0255528	20.6327	0	408.856	6.27801	0.0592839	0.944309	0.042759	7.17219	0.329408	4.59285	0.419962	-5.42737	1.34924	24.8598	0.569853	56.1842	2.74433	4.88451	0.00455722	0.869679	0.182829	21.0225	0.116911	4.57645	0.193094	4.2193	0.00320063	0.526082
6.01312	0.139663	2.32264	0.183016	9.47112	0.0742589	0.784057	0.0261942	53.8403	6.06493	11.2647	0.163621	0.858347	0.074495	8.6789	0.0157288	3.88444	0.0496253	1.27754	0.00405033	0.175886	0.0347384	19.7505	0	414.869	6.01316	0.151556	2.5204	0.182578	9.47665	0.209368	2.2093	0.0221881	-6.34322	1.37406	21.6619	0.565057	53.804	6.72485	12.4988	0.164058	0.866355	0.0391274	4.51633	0.0106328	3.89684	0.118777	3.04805	0.00373443	1.42016
6.06276	0.063163	1.04182	0.027472	9.58226	0.0724495	0.756079	0.0250797	55.8686	5.08531	9.10227	0.131288	1.21324	0.07704	6.34995	0.0120144	4.42623	0.0391522	0.88455	0.00293049	0.183044	0.0344647	18.8286	0	413.986	6.05737	0.113388	1.87191	0.0279685	9.58948	0.173488	1.80914	0.0183526	-5.78682	1.17584	20.3192	0.353273	55.9425	5.39944	9.65176	0.131172	1.2152	0.0400409	3.29499	0.00711833	4.42737	0.147244	3.32577	0.00242831	3.88053
5.94648	0.131112	2.20486	0.0887916	9.61939	0.0610118	0.634259	0.0176485	57.4227	0.797581	1.38897	0.00316688	1.17041	0.278345	23.7819	0.0239249	4.07287	0.727842	17.8705	0.230857	0.132921	0.0268867	20.2276	0	411.608	5.94472	0.0892415	1.50119	0.0876119	9.62091	0.108391	1.12662	0.0159629	-5.82639	1.20031	20.6013	0.52136	57.3051	0.389369	0.679466	0.00272501	1.17349	0.0758869	6.46675	0.0190647	4.08303	0.675299	16.5392	0.231232	1.49775
6.14903	0.0233677	0.380021	0.00425402	9.43951	0.139855	1.48159	0.112481	48.9353	0.21428	0.437885	0.00190242	1.07482	0.025936	2.41305	0.00390514	4.43399	0.0140625	0.317152	0.00115384	0.16167	0.029296	18.1208	0	408.894	5.99729	0.0595765	0.99339	0.00383049	9.50557	0.1823	1.91783	0.190735	-4.59625	0.0217814	0.473895	0.00660135	56.7368	0.268056	0.472455	0.00156667	0.0437528	0.0344637	78.7691	0.144621	3.34262	0.0421056	1.25966	0.00169115	9.3598
5.9476	0.0755485	1.27024	0.00996086	9.27328	0.20895	2.25325	0.267675	50.0313	5.96557	11.9237	0.180702	1.07852	0.186748	17.3152	0.0251474	4.19073	0.10789	2.5745	0.0117755	0.161475	0.0322276	19.9583	0	413.42	5.94692	0.0523987	0.881107	0.0129257	9.24539	0.310173	3.3549	0.291294	-6.00859	1.78084	29.6382	0.516089	49.4855	6.59184	13.3207	0.177273	1.06609	0.0596879	5.59877	0.0153617	4.20587	0.284487	6.76404	0.0121564	1.42848
6.09542	0.0314542	0.51603	0.00755387	9.44781	0.0435481	0.460934	0.0145284	58.861	4.95323	8.41512	0.115939	1.20168	0.085293	7.09784	0.0150033	4.39732	0.382223	8.69219	0.120621	0.106285	0.0214422	20.1741	0	406.423	6.09241	0.0894186	1.46771	0.00954108	9.4515	0.106768	1.12964	0.0125819	-5.71539	1.51775	26.5554	0.530532	58.8693	5.12195	8.70054	0.115758	1.20465	0.0477292	3.96209	0.0112797	4.39998	0.387708	8.81159	0.120863	0.991708
6.0665	0.0543077	0.895206	0.00800781	9.363	0.159091	1.69915	0.0321021	53.7505	0.812284	1.51121	0.0334378	1.28032	0.114883	8.97297	0.00753429	4.73561	0.0536784	1.13351	0.00209015	0.197755	0.0362649	18.3383	0	412.528	5.99268	0.0796633	1.32934	0.00734014	9.58264	0.101952	1.06393	0.0327352	-5.88738	0.714023	12.128	0.0904538	56.6764	0.548429	0.967649	0.00246841	1.00145	0.120583	12.0408	0.0118685	4.3387	0.297104	6.84775	0.00225979	15.4892
6.18071	0.0190848	0.30878	0.00430762	9.42185	0.170866	1.8135	0.209129	54.027	5.56299	10.2967	0.104471	1.43806	0.284029	19.7509	0.0342227	4.25809	0.793139	18.6267	0.259589	0.0904549	0.020204	22.3359	0	402.44	6.17842	0.0378309	0.612307	0.00564397	9.41676	0.166267	1.76565	0.20999	-5.78746	2.0787	35.9174	0.475488	53.981	4.4313	8.209	0.104954	1.43607	0.113553	7.9072	0.024087	4.25849	0.791238	18.5802	0.259082	1.80799
5.99418	0.0792662	1.32239	0.0211088	9.4328	0.0554456	0.587795	0.0187102	53.3402	0.862951	1.61782	0.00464908	1.09924	0.106289	9.66938	0.014927	4.31703	0.27684	6.41275	0.0860376	0.164059	0.0316155	19.2708	0	412.205	5.99462	0.0824235	1.37496	0.0273915	9.45345	0.0892264	0.94385	0.0161085	-4.9204	1.22237	24.8429	0.576443	53.708	0.578947	1.07795	0.00390827	1.13686	0.052979	4.66011	0.0114816	4.34621	0.284735	6.55135	0.0868839	0.747237
5.80519	0.0454423	0.782788	0.0146881	8.54443	0.580779	6.79717	0.806301	49.7531	0.580259	1.16628	0.00710562	0.736325	0.163763	22.2406	0.0135182	3.83712	0.427324	11.1366	0.142229	0.14228	0.0294975	20.7319	0	414.189	5.80145	0.130001	2.24083	0.0182265	8.53357	0.590967	6.9252	0.807286	-6.15313	1.13975	18.5231	0.515446	49.5188	3.52292	7.1143	0.00609852	0.736509	0.0738221	10.0233	0.0103593	3.8488	0.418906	10.8841	0.141551	1.00079
6.27267	0.0604646	0.963938	0.0374785	9.33769	0.0699527	0.749143	0.0230204	63.6797	9.0223	14.1683	0.202129	1.44368	0.074087	5.1318	0.00963767	4.6078	0.0394091	0.855269	0.00258487	0.158396	0.0300983	19.002	0	412.667	6.17699	0.0748841	1.21231	0.0221143	9.36925	0.111895	1.19427	0.0201833	-5.21327	0.0709745	1.36142	0.0248016	65.6481	9.31988	14.1967	0.198387	0.644622	0.0280794	4.35595	0.0147557	3.9302	0.165275	4.20525	0.00227747	15.9203
5.84708	0.141576	2.42131	0.168268	8.62931	0.669785	7.76174	0.93734	42.6885	0.574344	1.34543	0.00632061	0.534505	0.106017	19.8347	0.0147123	4.00557	0.302056	7.54091	0.0841213	0.135082	0.030454	22.5448	0	414.32	5.84728	0.135066	2.30989	0.167674	8.61908	0.673156	7.81007	0.938065	-6.15785	1.19598	19.4221	0.534475	42.5803	2.00435	4.70721	0.00549237	0.538078	0.033463	6.21899	0.0112109	4.02054	0.270419	6.72594	0.0840329	0.66739
5.91949	0.11698	1.97618	0.0686496	9.35914	0.328674	3.5118	0.389771	42.7844	0.772889	1.80647	0.0073304	0.643885	0.187297	29.0885	0.0242567	3.90042	0.729086	18.6925	0.249282	0.210727	0.0436625	20.72	0	419.058	5.91645	0.118894	2.00955	0.0710902	9.34528	0.372633	3.98739	0.393053	-5.8917	1.06817	18.1301	0.510595	42.6102	3.21818	7.55262	0.00634086	0.647455	0.0948268	14.6461	0.0185375	3.9183	0.708652	18.0857	0.249114	0.84401
5.70121	0.0537476	0.94274	0.0472342	11.7246	1.07437	9.16338	0.510352	60.8529	0.506309	0.832022	0.00204955	0.629973	0.0867022	13.7628	0.178212	3.40056	0.0196778	0.578666	0.00275367	0.122281	0.023905	19.5493	0	396.387	5.69906	0.0597618	1.04863	0.0484659	11.7162	0.753582	6.43194	0.416822	-5.748	1.0898	18.9596	0.5152	60.7764	0.648629	1.06724	0.0017764	0.630329	0.10735	17.0308	0.178655	3.40324	0.105575	3.1022	0.00297065	0.787435
5.86105	0.101144	1.7257	0.094613	9.02864	0.0860071	0.952604	0.0318422	57.3023	11.5401	20.139	0.267786	0.877829	0.248188	28.2729	0.327583	4.483	0.0335751	0.748941	0.00471966	0.209942	0.0436873	20.8093	0	416.047	5.85633	0.110439	1.8858	0.0967119	9.03691	0.266312	2.94694	0.0283208	-5.74325	1.27367	22.1768	0.566781	57.1515	11.426	19.9924	0.269971	0.876396	0.250512	28.5844	0.332136	4.48525	0.103097	2.29859	0.00478408	0.840777
5.91703	0.0834923	1.41105	0.067999	9.74947	0.0600371	0.615798	0.0226497	58.769	13.1294	22.3407	0.31378	0.881703	0.0779006	8.83524	0.0206656	4.03999	0.438257	10.848	0.150077	0.151794	0.0317443	20.9127	0	406.588	5.9134	0.0869895	1.47106	0.0685448	9.75512	0.176223	1.80647	0.0195917	-5.75402	1.13754	19.7694	0.567862	58.8028	13.1953	22.4399	0.313122	0.88607	0.0458558	5.17519	0.0153606	4.04421	0.447051	11.0541	0.149821	0.854559
5.89447	0.186028	3.15597	0.0952999	9.86135	0.145918	1.4797	0.0470118	65.7965	2.60715	3.96245	0.00417378	1.09636	0.269524	24.5835	0.0218955	3.43578	0.559114	16.2733	0.168132	0.184029	0.0376312	20.4485	0	415.124	5.89199	0.110149	1.86948	0.0979163	9.8702	0.252406	2.55725	0.0425168	-5.5009	1.11407	20.2525	0.483299	65.6433	0.560507	0.853868	0.00361032	1.10188	0.0762591	6.92084	0.016667	3.4485	0.426068	12.3552	0.168721	1.65257
5.86836	0.147527	2.51393	0.162416	9.29214	0.0723748	0.778882	0.0254503	61.3789	8.68626	14.1519	0.189825	1.13384	0.134142	11.8307	0.026854	4.05647	0.462375	11.3985	0.150388	0.198057	0.0411447	20.7741	0	418.739	5.86581	0.149952	2.55638	0.162762	9.29757	0.192058	2.06567	0.0219172	-5.87872	1.00762	17.1401	0.535316	61.3728	8.9259	14.5437	0.190231	1.14293	0.0837435	7.32709	0.0206123	4.06877	0.472541	11.6139	0.149498	1.20619
5.91103	0.0604963	1.02345	0.0224645	12.388	1.23954	10.006	0.652568	65.5352	6.93622	10.584	0.147718	0.878161	0.213706	24.3357	0.0132032	3.75648	0.232203	6.1814	0.0367364	0.125125	0.0283272	22.6392	0	399.135	5.90734	0.07013	1.18717	0.0281975	12.3316	4.08735	33.1453	0.513072	-5.98241	1.53953	25.7342	0.522981	65.5314	6.98986	10.6664	0.148231	0.881177	0.0318632	3.61598	0.00981703	3.76004	0.13149	3.49702	0.0379584	1.17629
6.05818	0.0480655	0.793399	0.00847228	11.9643	0.917892	7.67193	0.40287	60.5071	0.798722	1.32005	0.00404667	2.07557	0.53193	25.6281	0.302101	5.47573	0.525212	9.59165	0.109993	0.182512	0.0365894	20.0477	0	403.314	6.04828	0.0756042	1.25001	0.0104342	11.7735	0.701878	5.96151	0.351942	-5.1977	1.45027	27.9021	0.616004	60.2759	1.02238	1.69616	0.00338989	2.0403	0.58151	28.5011	0.29459	5.45041	0.603033	11.064	0.111368	1.56758
6.0525	0.151921	2.51006	0.19562	9.23509	0.046232	0.500613	0.00926371	51.2035	0.435435	0.850402	0.00132872	0.954072	0.0242896	2.54589	0.00314909	4.17075	0.0439194	1.05303	0.00139255	0.080269	0.0151959	18.9312	0	400.732	6.0501	0.143449	2.37102	0.195626	9.23628	0.0561156	0.607556	0.00782193	-5.92227	1.41263	23.8529	0.541487	51.1345	0.772193	1.51012	0.00115826	0.953467	0.0189593	1.98846	0.00244518	4.17186	0.0493943	1.18399	0.00144016	0.898418
6.116	0.0570646	0.933038	0.0110307	8.89833	0.0918865	1.03263	0.0322493	68.2471	12.15	17.8029	0.23871	1.39023	0.124165	8.93126	0.0186722	4.30811	0.202154	4.6924	0.0338341	0.230723	0.0440641	19.0983	0	410.746	6.11052	0.113243	1.85325	0.0138554	8.90627	0.199632	2.24148	0.0277014	-5.71527	1.96335	34.3527	0.541014	68.0455	12.7844	18.7881	0.241353	1.39399	0.0782802	5.61555	0.0137417	4.31955	0.233871	5.41423	0.0324187	1.63091
6.09501	0.149984	2.46077	0.204215	9.62483	0.0814881	0.846644	0.0210143	58.0756	3.95547	6.81089	0.105703	1.25962	0.108794	8.63706	0.0144955	4.33756	0.0522036	1.20352	0.0040051	0.143849	0.0284233	19.7592	0	411.131	6.09467	0.157862	2.59017	0.20352	9.63023	0.242818	2.52141	0.019617	-4.90195	1.22075	24.9033	0.446364	58.0102	4.68016	8.06784	0.106472	1.2628	0.0489242	3.87426	0.00995056	4.34528	0.08823	2.03048	0.00383136	1.41411
6.02388	0.0291852	0.484492	0.00523912	9.28043	0.0505915	0.545142	0.016537	56.7038	6.91916	12.2023	0.166737	1.06127	0.0825385	7.77734	0.0174078	3.88932	0.13457	3.45998	0.0339438	0.133042	0.0259559	19.5095	0	410.446	6.01863	0.0879208	1.46081	0.00657224	9.28412	0.106747	1.14978	0.0140555	-6.08372	2.27432	37.3837	0.511274	56.6266	6.86774	12.1281	0.168227	1.05926	0.0539122	5.08959	0.0126295	3.88987	0.137485	3.53444	0.0331284	1.73396
6.2711	0.0939484	1.49812	0.0995684	9.34491	0.0427645	0.457624	0.014665	53.2465	5.53151	10.3885	0.114985	1.42971	0.413348	28.9113	0.342056	4.86508	0.106052	2.17986	0.0108851	0.13843	0.0293916	21.2322	0	406.438	6.26928	0.133078	2.1227	0.0980614	9.34812	0.732289	7.83354	0.012799	-5.38081	4.73945	88.0805	0.522422	53.1561	21.6822	40.7897	0.115876	1.43022	0.542529	37.9332	0.345472	4.87292	0.893005	18.3259	0.0115843	1.7333
6.13009	0.115173	1.87882	0.132243	9.68536	0.0498412	0.514604	0.0175149	49.6728	8.09599	16.2986	0.22502	1.23691	0.115698	9.35373	0.0233681	4.28187	0.67497	15.7634	0.219288	0.140719	0.0308633	21.9326	0	415.072	6.03987	0.0122692	0.203136	0.00412891	9.68828	0.0545584	0.563138	0.0159918	-4.27455	0.082666	1.93391	0.026109	54.2469	3.78717	6.98135	0.0906236	0.0311354	0.168322	540.612	5.76855	3.61759	0.0570485	1.57697	0.00236272	7.31265
6.21725	0.0265873	0.427638	0.00458559	9.37568	0.158776	1.69349	0.162866	52.6839	0.458425	0.870142	0.0037812	0.934813	0.0618179	6.61287	0.0614629	4.14821	0.017723	0.427244	0.00272868	0.146924	0.0282408	19.2213	0	408.45	6.21518	0.0449824	0.723752	0.00567497	9.37108	0.218494	2.33158	0.168277	-5.70505	1.21201	21.2444	0.543024	52.9286	1.18551	2.23984	0.00324614	0.948295	0.099948	10.5398	0.0604344	4.15162	0.0668804	1.61095	0.00279919	0.90165
5.99324	0.170499	2.84485	0.231801	9.34317	0.0398729	0.42676	0.0129727	54.4523	14.7665	27.1182	0.38237	1.18173	0.0848373	7.1791	0.0161735	4.123	0.377266	9.15029	0.126709	0.10289	0.022718	22.08	0	413.333	5.99172	0.171569	2.86343	0.231911	9.34522	0.107804	1.15358	0.0112244	-5.86513	0.950312	16.2028	0.522137	54.4627	14.7695	27.1185	0.382143	1.18545	0.0496621	4.18931	0.0120616	4.12739	0.384301	9.31098	0.126715	1.40945
6.25136	0.0316242	0.505878	0.0051734	9.55825	0.299037	3.12858	0.407846	51.0197	0.775112	1.51924	0.00557006	2.0845	0.476128	22.8414	0.321196	5.3741	0.0420427	0.782322	0.00337071	0.104719	0.0214088	20.4441	0	395.161	6.24728	0.0455241	0.728702	0.00639633	9.54914	0.352332	3.68968	0.410343	-5.72646	1.26036	22.0095	0.541695	50.8037	4.3436	8.54977	0.00481477	2.06925	0.654782	31.6435	0.321472	5.36935	0.153548	2.85972	0.00362572	1.39131
6.02634	0.091008	1.51017	0.0885857	9.45757	0.0596908	0.631143	0.0159512	56.9999	1.58246	2.77626	0.0164066	1.3756	0.199602	14.5102	0.121374	4.03793	0.11905	2.9483	0.0149144	0.158854	0.0310948	19.5744	0	410.743	6.02639	0.100388	1.6658	0.0778111	9.4666	0.141742	1.49729	0.013926	-5.62204	1.42642	25.372	0.550433	56.8523	1.48064	2.60436	0.0150963	1.38899	0.252353	18.1681	0.0985431	4.05905	0.296361	7.30123	0.02829	1.3667
6.01124	0.0652572	1.08559	0.077427	9.41587	0.0378242	0.401707	0.0103421	45.715	4.56292	9.98123	0.149228	0.632688	0.0654464	10.3442	0.0218078	3.53034	0.022668	0.642092	0.00320078	0.101159	0.0196663	19.441	0	406.577	6.01006	0.0687573	1.14404	0.0774899	9.41785	0.0923248	0.980317	0.00881508	-5.85452	1.28126	21.885	0.609392	45.6206	5.0801	11.1355	0.148574	0.632654	0.0461288	7.29132	0.0141452	3.53482	0.0576971	1.63225	0.00310522	0.744292
5.78928	0.049281	0.851246	0.0109601	9.56199	0.0548525	0.573652	0.0198115	58.5101	13.3135	22.7543	0.318577	0.884288	0.0641627	7.25586	0.0153944	3.62596	0.130323	3.59416	0.025516	0.156847	0.0307572	19.6097	0	408.782	5.71312	0.0236034	0.413144	0.0035686	9.5631	0.0323638	0.338424	0.00958401	-4.70707	0.763279	16.2156	0.116489	62.0054	11.9518	19.2754	0.270908	0.0231637	0.0724312	312.693	3.30499	3.00188	0.0379546	1.26436	0.00264271	13.0378
5.82966	0.0424075	0.727445	0.00646078	8.8647	0.793356	8.94961	1.10968	45.2344	4.63101	10.2378	0.0615415	0.783528	0.234474	29.9253	0.268158	4.42226	0.0250162	0.565688	0.00325673	0.160653	0.0329671	20.5207	0	415.566	5.82367	0.0350278	0.601473	0.00792568	8.85225	0.793867	8.96797	1.11108	-5.67752	1.89686	33.41	0.516865	44.8137	3.56638	7.95825	0.0557788	0.76804	0.199598	25.988	0.276433	4.419	0.0987587	2.23487	0.00330328	0.817838
6.03782	0.167342	2.77157	0.232922	8.31548	0.99339	11.9463	1.40356	59.8071	4.05468	6.7796	0.0875129	1.5675	0.649711	41.4489	0.572304	4.55706	0.291076	6.38736	0.0826242	0.0481442	0.013055	27.1164	0	409.695	6.03652	0.16774	2.77876	0.232933	8.31228	0.993412	11.9511	1.40365	-5.77663	2.15779	37.3539	0.468572	59.7234	4.12508	6.90697	0.0886985	1.56623	0.646363	41.2687	0.573536	4.55965	0.299732	6.57358	0.0830581	1.05357
6.05201	0.0506825	0.837449	0.014738	9.1541	0.0450404	0.492025	0.0182016	53.7806	15.2439	28.3446	0.393625	0.729069	0.291012	39.9155	0.529513	4.28089	0.0270322	0.631462	0.00316282	0.142618	0.0289561	20.3032	0	415.188	6.04526	0.0571094	0.944696	0.0171712	9.15894	0.118198	1.29052	0.0174537	-5.98819	0.962057	16.0659	0.494327	53.5313	15.2892	28.5613	0.398911	0.722083	0.293279	40.6157	0.541791	4.27898	0.0648737	1.5161	0.00353921	0.624528
6.20647	0.100314	1.61628	0.0984257	8.39284	0.0419606	0.499957	0.0133289	61.7086	1.14466	1.85495	0.00214619	1.22696	0.119291	9.72247	0.00866718	4.62857	0.286755	6.19533	0.0670468	0.0835793	0.0170267	20.3719	0	398	6.20766	0.0800503	1.28954	0.0981886	8.40647	0.0741621	0.882203	0.0111003	-5.63298	1.27418	22.62	0.569582	61.8392	0.280252	0.453196	0.00180315	1.24249	0.0312351	2.5139	0.00662261	4.64429	0.22718	4.89159	0.0669484	0.812205
6.08562	0.00403292	0.0662696	0.00280806	8.57492	0.79395	9.25898	0.991656	62.7144	1.06643	1.70046	0.00799105	0.971369	0.0326269	3.35886	0.00823289	4.43951	0.221925	4.99887	0.0670817	0.140718	0.0280377	19.9247	0	405.363	6.10448	0.104357	1.70952	0.00907675	9.01065	0.53926	5.9847	0.0982475	-5.42031	1.58385	29.2206	0.59354	64.3023	1.56452	2.43307	0.0260012	1.09399	0.0371188	3.39299	0.00960671	4.55686	0.225641	4.95169	0.062196	0.639101
6.18672	0.0627314	1.01397	0.0386438	9.47133	0.0493348	0.520885	0.0190343	53.23	10.5032	19.7317	0.268376	1.09907	0.260223	23.6766	0.266159	4.37134	0.0568614	1.30078	0.00689854	0.14916	0.0309228	20.7314	0	414.053	6.18353	0.0861537	1.39328	0.037955	9.47204	0.41631	4.39515	0.0181277	-5.77622	1.26699	21.9345	0.435666	53.1418	10.1215	19.0462	0.270071	1.09669	0.326141	29.7387	0.269228	4.37488	0.0894866	2.04546	0.00760003	2.32835
6.12798	0.0468174	0.763993	0.00746629	9.56943	0.0546041	0.57061	0.0211211	50.5031	9.52309	18.8565	0.256478	0.658969	0.305193	46.3137	0.566719	4.26074	0.336337	7.89386	0.0202894	0.157007	0.0354781	22.5966	0	415.823	6.12534	0.0535145	0.873657	0.00892057	9.57141	0.142522	1.48904	0.0205566	-6.22208	0.76108	12.2319	0.563251	50.2903	9.81616	19.519	0.262278	0.655246	0.286574	43.7353	0.575994	4.26681	0.175375	4.11022	0.0213973	0.72844
6.08797	0.0266994	0.438561	0.00578057	9.62025	0.0697186	0.724706	0.0163475	60.6601	7.22901	11.9172	0.13736	1.21664	0.348108	28.6122	0.0455196	4.21182	0.625237	14.8448	0.195664	0.122805	0.0248707	20.2522	0	406.458	6.0824	0.0674896	1.10959	0.00723619	9.62456	0.115229	1.19724	0.0141155	-5.675	1.38612	24.4251	0.550613	60.6087	6.49298	10.7129	0.138332	1.21406	0.128022	10.5449	0.032815	4.20946	0.598852	14.2263	0.196247	0.957781
6.19048	0.0803199	1.29747	0.0749706	11.7354	1.24172	10.5809	0.579328	59.3865	2.17941	3.66988	0.0495841	1.00794	0.167334	16.6016	0.011652	4.48245	0.237341	5.29489	0.0398185	0.0897552	0.0214499	23.8982	0	401.26	6.1889	0.0683352	1.10416	0.0748639	11.7095	2.29028	19.5592	0.501834	-5.90292	2.06915	35.0529	0.562691	59.3865	2.16937	3.65297	0.0495079	1.01065	0.031869	3.15333	0.00858258	4.48651	0.145405	3.24094	0.0398089	0.830335
6.01529	0.0792466	1.31742	0.0913962	9.60954	0.431806	4.49351	0.295172	54.5922	1.76517	3.23337	0.0160636	0.945147	0.0560827	5.93376	0.00804672	4.24697	0.0197543	0.465139	0.00168085	0.140479	0.0272278	19.3821	0	407.205	6.01265	0.0839055	1.39548	0.0824857	9.66207	0.414892	4.29403	0.253316	-5.82715	1.8156	31.1577	0.592934	55.1216	1.6222	2.94295	0.0210477	0.970911	0.020558	2.11739	0.00561701	4.25288	0.0576809	1.35628	0.00169988	0.73024
5.87237	0.0463629	0.78951	0.00622885	9.48748	0.181715	1.91531	0.0957503	61.0915	3.72594	6.09895	0.0929797	1.05535	0.123853	11.7357	0.0127897	4.23587	0.0253417	0.598266	0.0024788	0.165575	0.0310655	18.7622	0	412.037	5.86861	0.0486093	0.828293	0.00761927	9.50828	0.610251	6.41811	0.0940873	-5.70501	1.20436	21.1106	0.616747	61.1198	4.13815	6.77055	0.0926088	1.06075	0.0372279	3.5096	0.00862836	4.2391	0.107136	2.52732	0.00228632	0.889485
6.12535	0.0410791	0.670641	0.00661107	9.65142	0.432432	4.4805	0.583677	48.2189	0.907611	1.88227	0.00740322	0.737762	0.102472	13.8896	0.154336	3.98943	0.0301276	0.755184	0.00407915	0.17507	0.0354429	20.2449	0	413.787	6.12017	0.0559264	0.913806	0.00815394	9.63816	0.458148	4.75348	0.585277	-5.49981	1.19581	21.7427	0.518698	48.0671	2.77172	5.76636	0.00646886	0.732913	0.182633	24.9187	0.154447	3.98677	0.0977726	2.45242	0.00422339	0.859993
5.99634	0.0278955	0.465209	0.00478782	9.32758	0.0660055	0.707638	0.0261644	57.8362	4.04459	6.99318	0.104502	0.802957	0.0664345	8.27374	0.013392	4.04338	0.0179277	0.443383	0.00215626	0.139976	0.0262145	18.7279	0	404.934	5.99134	0.0392483	0.655084	0.00592288	9.32822	0.163483	1.75257	0.0225232	-5.98189	1.10386	18.4533	0.509884	57.7613	4.39458	7.60819	0.104431	0.799548	0.033009	4.12845	0.00919289	4.03905	0.129673	3.21048	0.00193235	1.10717
6.0026	0.135325	2.25443	0.159951	9.12471	0.0751079	0.823126	0.0137716	58.4819	2.31042	3.95066	0.0664845	0.986076	0.313556	31.7984	0.0300927	4.01239	0.511662	12.752	0.182318	0.0987597	0.0227067	22.9919	0	409.668	6.00091	0.123477	2.05764	0.160215	9.12719	0.158128	1.73249	0.0114128	-5.71195	1.05956	18.5498	0.5814	58.4413	3.2974	5.64224	0.067188	0.987871	0.068684	6.95273	0.0212511	4.01695	0.528244	13.1504	0.182263	0.845873
6.00792	0.0523362	0.871119	0.0109375	8.84544	0.0588211	0.664988	0.0218458	56.0859	0.799777	1.42599	0.00476157	0.911358	0.0740926	8.12991	0.0120631	4.18717	0.142401	3.4009	0.0396986	0.180858	0.0343809	19.0099	0	412.225	6.00267	0.0698069	1.16293	0.01385	8.85118	0.0817332	0.923415	0.018958	-5.8635	1.05016	17.9101	0.492261	55.9522	0.754703	1.34884	0.00410717	0.911889	0.0397762	4.36195	0.00925534	4.19349	0.148854	3.54966	0.0397256	1.32153
5.96908	0.08244	1.38112	0.00610421	9.47751	0.16733	1.76555	0.0287757	51.0552	0.880372	1.72435	0.00411635	0.929964	0.484071	52.0527	0.0243911	4.05391	0.689295	17.0032	0.0296178	0.168406	0.0382612	22.7197	0	410.682	5.93934	0.0489729	0.824552	0.00706721	9.48478	0.103673	1.09305	0.0283041	-6.26259	0.0792801	1.26593	0.0181321	52.0937	0.504668	0.96877	0.00301457	0.633043	0.194291	30.6916	0.330725	3.80639	0.109164	2.86791	0.00402656	26.1955
5.92205	0.0917453	1.54922	0.0828043	9.17798	0.11505	1.25354	0.0154988	48.1653	2.23612	4.64259	0.00223386	0.611862	0.0279771	4.57245	0.00465328	4.0197	0.0442547	1.10095	0.0013563	0.139922	0.0263641	18.842	0	407.24	5.91865	0.0829263	1.4011	0.082987	9.18379	0.0604983	0.658751	0.0131911	-5.87991	1.10943	18.8681	0.545008	48.4774	0.65228	1.34553	0.00197034	0.623951	0.0110594	1.77249	0.00361795	4.02135	0.0514803	1.28017	0.00135841	0.647266
6.10218	0.0904438	1.48216	0.0926664	8.08581	0.0539882	0.66769	0.0214889	59.4674	19.148	32.1992	0.444926	1.11448	0.650226	58.3433	0.79488	4.93223	0.0613456	1.24377	0.00606631	0.159341	0.0337645	21.1901	0	410.519	6.10107	0.0953287	1.56249	0.0915429	8.08817	0.224841	2.77988	0.0182121	-6.19757	1.15629	18.6571	0.549136	59.2842	19.0568	32.1448	0.448161	1.11617	0.64967	58.2054	0.798817	4.94259	0.105865	2.14188	0.00706937	0.725599
5.814	0.015119	0.260045	0.00401237	9.03685	0.414613	4.58803	0.364187	61.0016	1.85123	3.03473	0.00875413	1.02104	0.151375	14.8256	0.152227	3.96083	0.328771	8.30057	0.112758	0.09662	0.0220228	22.7932	0	406.363	5.82193	0.0504692	0.866882	0.0092808	9.02357	0.33517	3.71439	0.368416	-5.56204	1.16679	20.9778	0.340144	60.9642	1.12794	1.85016	0.005278	1.03193	0.144182	13.9721	0.142832	3.98135	0.328388	8.24814	0.110458	1.16449
6.05318	0.0626489	1.03497	0.00650244	9.29277	0.948949	10.2117	0.246625	57.9804	2.6896	4.63881	0.0700433	0.984557	0.454841	46.1976	0.0393768	4.22323	0.431214	10.2105	0.0673008	0.165291	0.0370994	22.4449	0	413.256	6.04626	0.188765	3.12202	0.00826568	9.29527	1.26248	13.5819	0.286885	-6.17201	2.50377	40.5665	0.686722	57.9421	5.59784	9.66109	0.0668419	0.982222	0.12366	12.5898	0.0256036	4.21991	0.257321	6.09778	0.0668206	1.00563
5.94999	0.106846	1.79574	0.111112	9.46432	0.0574725	0.607254	0.0117842	55.1261	0.441423	0.800753	0.00905531	1.0953	0.0771543	7.04414	0.00927646	3.8693	0.0368241	0.951699	0.00274561	0.120698	0.0225214	18.6593	0	402.733	5.83459	0.0929536	1.59315	0.119743	9.71753	0.0825755	0.849758	0.0345909	-4.86551	0.0371798	0.764151	0.00823834	63.8595	0.296014	0.46354	0.00115543	0.133813	0.0249688	18.6596	0.0441732	2.99375	0.0364272	1.21677	0.00170412	24.9613
5.80608	0.0308672	0.531637	0.00533105	9.5469	0.0662582	0.694029	0.0220934	50.5152	8.37218	16.5736	0.237647	0.838369	0.0784553	9.35809	0.0190768	3.89278	0.0243998	0.626797	0.00334761	0.160309	0.0300768	18.7618	0	405.637	5.79742	0.0461847	0.796643	0.00565288	9.54379	0.116549	1.2212	0.0180145	-5.64346	0.707663	12.5395	0.302184	50.5302	8.58596	16.9917	0.237639	0.82466	0.0440739	5.34449	0.0107586	3.88179	0.0511714	1.31824	0.00318558	5.38424
[truncated: 164 more columns]

## Sheet: Simulation_4
Estim_model_1																									Estim_model_3
LG_INOC				LG_POPMAX				MGT				KC50S				KMAX				SDIN				objfunc	LG_INOC				LG_POPMAX				LG_MUTF				MGT				KC50S				KMAX				KC50R
mean	se	RSE	sd	mean	se	RSE	sd	mean	se	RSE	sd	mean	se	RSE	sd	mean	se	RSE	sd	mean	se	RSE	sd		mean	se	RSE	sd	mean	se	RSE	sd	mean	se	RSE	sd	mean	se	RSE	sd	mean	se	RSE	sd	mean	se	RSE	sd	mean
6.14172	0.0929421	1.51329	0.106365	9.28689	0.0443969	0.47806	0.0146539	54.1993	0.702572	1.29628	0.00466393	1.00997	0.0952185	9.42789	0.102794	3.8629	0.0150869	0.390558	0.00293493	0.151191	0.0301316	19.9295	0	-20.0042	6.13703	0.0972011	1.58384	0.106745	9.28941	0.0739245	0.795793	0.012632	-5.84603	1.09324	18.7006	0.49695	54.0568	1.02515	1.89644	0.00409184	1.00509	0.106028	10.5491	0.102645	3.86039	0.0759827	1.96826	0.00303666	1.69112
6.07083	0.139286	2.29435	0.171106	9.49988	0.105272	1.10814	0.0233191	66.1782	8.94223	13.5124	0.197262	1.2551	0.381851	30.4239	0.0467978	3.79394	0.349689	9.21704	0.135212	0.120348	0.0267754	22.2482	0	-16.8256	6.06802	0.135314	2.22995	0.171059	9.50458	0.209594	2.20519	0.0201562	-5.53103	0.984157	17.7934	0.497311	66.242	9.4287	14.2337	0.195377	1.25963	0.119534	9.48962	0.0345388	3.7965	0.388583	10.2353	0.135254	1.59064
5.78892	0.182322	3.1495	0.0223426	9.41403	0.168269	1.78742	0.051013	60.4838	2.46734	4.07934	0.00467857	1.13596	0.166326	14.6418	0.0853788	4.65384	0.869026	18.6733	0.242304	0.137961	0.0296893	21.5201	0	-14.7987	5.78604	0.0811141	1.40189	0.043698	9.40629	0.304056	3.23248	0.0460798	-6.27176	1.59111	25.3694	0.640577	60.2413	0.620681	1.03032	0.00398256	1.12913	0.193435	17.1314	0.054608	4.65814	0.877285	18.8334	0.25181	1.01081
5.956	0.0932892	1.56631	0.0815469	11.2593	1.08951	9.67657	0.58123	57.7601	0.414359	0.71738	0.00169684	0.90085	0.0652421	7.24228	0.00643204	4.3734	0.11594	2.65103	0.00708039	0.152307	0.0287021	18.8448	0	-21.092	5.95485	0.0912242	1.53193	0.0806838	11.3584	0.757754	6.67132	0.498073	-5.95959	1.17675	19.7456	0.560038	57.7384	0.537648	0.931179	0.00148039	0.907406	0.0392654	4.32722	0.00491969	4.38485	0.0820198	1.87053	0.00741778	0.73565
5.98912	0.214579	3.58281	0.245618	11.5042	1.0003	8.69511	0.417189	63.0867	1.59214	2.52373	0.00256757	1.10336	0.144782	13.1219	0.00889617	3.91326	0.244425	6.24609	0.0221698	0.203417	0.0421257	20.7091	0	-15.0133	5.98598	0.194238	3.24489	0.243104	11.5196	0.656111	5.69559	0.343696	-5.69594	1.11677	19.6065	0.48946	62.9996	0.629994	0.999998	0.00221199	1.10921	0.053333	4.80819	0.00686833	3.92456	0.112976	2.8787	0.0227655	1.58752
5.9429	0.0954379	1.60592	0.0184102	9.76327	0.0983992	1.00785	0.0300283	60.7347	1.11113	1.82947	0.00499813	1.10287	0.256858	23.2899	0.0285324	3.68146	0.380763	10.3427	0.136244	0.197654	0.0389967	19.7298	0	-14.3298	5.93766	0.0932235	1.57004	0.0219577	9.77162	0.132594	1.35693	0.0285286	-5.47015	1.01541	18.5628	0.464516	60.6417	0.973348	1.60508	0.0041547	1.11014	0.113642	10.2368	0.02203	3.69356	0.387854	10.5008	0.136553	2.29206
5.94217	0.0252035	0.424146	0.00519453	9.7541	0.0435028	0.445994	0.0133041	53.6778	10.6632	19.8652	0.28167	0.6586	0.038814	5.8934	0.0104369	3.84589	0.0191096	0.496885	0.00184574	0.104544	0.019581	18.73	0	-22.0609	5.93957	0.0391179	0.658598	0.00634496	9.75689	0.0852414	0.873653	0.0113938	-6.30559	1.15029	18.2424	0.568569	53.6263	10.7079	19.9675	0.281956	0.658717	0.0187548	2.84718	0.00711504	3.84709	0.0742813	1.93085	0.0017129	0.802965
5.84691	0.0221087	0.378127	0.00414556	10.2267	0.91904	8.98668	0.295012	63.1362	6.44315	10.2052	0.140025	0.699976	0.107186	15.3128	0.109918	3.71569	0.12518	3.36896	0.0249231	0.11492	0.0234761	20.4283	0	-20.5273	5.8431	0.0462147	0.790928	0.00530358	10.4575	1.77139	16.9389	0.33162	-6.25135	2.58727	41.3874	0.560152	63.1636	6.01308	9.51985	0.137003	0.699512	0.101875	14.5637	0.0935897	3.71375	0.120729	3.25086	0.0265965	1.10213
6.02801	0.0298928	0.495898	0.00972189	9.56997	0.0344455	0.359933	0.0132748	52.7884	2.44771	4.63684	0.0676963	0.799508	0.0283874	3.5506	0.0064081	4.23456	0.0256304	0.605266	0.00215612	0.0857177	0.0160946	18.7763	0	-27.7744	6.02551	0.0404296	0.670975	0.0120172	9.57501	0.0910108	0.950504	0.011547	-5.87079	1.20704	20.56	0.59984	52.7652	2.51058	4.75802	0.0676459	0.800196	0.0115233	1.44006	0.00438566	4.23568	0.0788711	1.86206	0.00196302	0.560453
5.8969	0.361967	6.13826	0.496792	9.35404	0.0473932	0.506661	0.0153194	49.5563	1.52518	3.07767	0.00394279	0.754965	0.0760588	10.0745	0.0102454	3.98008	0.216896	5.44955	0.0410552	0.145303	0.0292236	20.1122	0	-17.5558	5.89707	0.356945	6.05292	0.496293	9.35871	0.10551	1.1274	0.0132934	-5.93523	1.14859	19.352	0.521474	49.6028	0.392195	0.790671	0.00342697	0.765522	0.0230609	3.01245	0.007875	3.99459	0.134999	3.37955	0.0410363	0.999627
6.14452	0.0248282	0.40407	0.00529925	8.85263	0.111459	1.25905	0.0532263	64.607	6.34649	9.82323	0.13572	1.10592	0.0859532	7.77213	0.0128762	4.5853	0.121339	2.64626	0.0284069	0.135522	0.0265656	19.6023	0	-19.2276	6.14117	0.0794008	1.29293	0.0065248	8.89393	0.543033	6.10566	0.065839	-6.0323	2.12767	35.2713	0.626544	64.8131	5.80482	8.95624	0.131267	1.1161	0.0379922	3.40403	0.00950523	4.5908	0.145284	3.16468	0.0305731	0.905041
6.00178	0.0291886	0.486332	0.00488361	9.25733	0.15247	1.64702	0.153471	52.9015	4.6448	8.78009	0.0779094	0.970117	0.456746	47.0815	0.621713	3.89671	0.0285889	0.733669	0.00430807	0.140812	0.0289523	20.561	0	-17.5517	5.99737	0.0408854	0.681723	0.00613046	9.252	0.163404	1.76615	0.160682	-5.80403	1.22887	21.1727	0.468407	52.6049	4.11879	7.82966	0.0685122	0.959372	0.43156	44.9836	0.603027	3.894	0.117414	3.01524	0.00422852	1.26875
5.8525	0.0212221	0.362615	0.00394236	9.02197	0.0333465	0.369614	0.0112796	44.2864	0.53276	1.20299	0.00493332	0.757824	0.109019	14.3858	0.161807	4.57217	0.116439	2.5467	0.0181585	0.107233	0.0204963	19.1139	0	-24.3205	5.84849	0.115499	1.97485	0.00486984	9.02358	0.183603	2.0347	0.00968998	-6.08508	5.10022	83.8151	0.590867	44.117	11.3506	25.7284	0.00426828	0.751747	0.757997	100.831	0.160701	4.5719	0.476615	10.4249	0.0180796	0.74956
5.91425	0.0370571	0.626574	0.00806457	10.9593	1.25581	11.4589	0.661503	60.1119	0.955855	1.59013	0.0176517	0.736146	0.0305718	4.15296	0.00429123	3.8549	0.0170883	0.443286	0.00110368	0.105283	0.0195811	18.5986	0	-26.7921	5.91099	0.0342871	0.580057	0.00974246	10.8966	1.66949	15.3212	0.627183	-6.33992	1.56182	24.6346	0.593939	60.0908	0.932696	1.55214	0.0175639	0.736829	0.00970111	1.3166	0.00318703	3.85466	0.0556564	1.44387	0.000992182	1.02907
6.122	0.297218	4.85492	0.37804	9.04582	0.0850722	0.940459	0.0180269	50.3653	0.926885	1.84033	0.00278739	0.880261	0.0423755	4.81397	0.00700428	4.57437	0.0950775	2.07848	0.00303979	0.177285	0.0334842	18.8872	0	-16.665	6.12131	0.278354	4.54729	0.377965	9.06008	0.0956328	1.05554	0.015862	-5.65276	1.10633	19.5714	0.526749	50.778	0.847193	1.66843	0.00244179	0.904941	0.0284201	3.14055	0.0054206	4.58908	0.102303	2.22927	0.00317487	0.640144
5.84984	0.0422237	0.721792	0.00808697	9.2901	0.121003	1.3025	0.0418786	54.1376	0.533739	0.985893	0.00475692	0.946831	0.128532	13.575	0.172158	4.43105	0.0325706	0.735053	0.00517361	0.220491	0.0413381	18.7482	0	-14.2486	5.78411	0.0847337	1.46494	0.0440091	10.4926	0.580641	5.53379	0.28273	-5.73031	0.0802693	1.40078	0.016442	57.336	0.679684	1.18544	0.00182875	0.498415	0.274157	55.0059	0.727927	3.97764	0.145088	3.6476	0.00578675	11.7739
6.05095	0.0430026	0.710674	0.00541277	9.50912	0.213644	2.24673	0.276567	42.8	2.88234	6.73443	0.0119308	0.651299	0.221101	33.9477	0.41409	4.09432	0.363	8.86595	0.120695	0.114975	0.0258384	22.473	0	-18.0912	6.04688	0.058658	0.970054	0.00686352	9.50111	0.277386	2.91951	0.278245	-6.23922	1.31575	21.0884	0.552646	42.4845	8.35095	19.6565	0.0103376	0.640995	0.355955	55.5316	0.413145	4.09756	0.37253	9.09151	0.119719	0.840679
5.85467	0.140459	2.3991	0.175377	9.82388	0.126316	1.28581	0.0211671	48.4746	6.46023	13.327	0.217025	0.626365	0.178522	28.5013	0.0364199	3.4987	0.0835219	2.38723	0.00691472	0.17628	0.0353662	20.0625	0	-14.0453	5.85401	0.142375	2.43209	0.174017	9.82879	0.18138	1.8454	0.0181964	-6.18378	1.18275	19.1267	0.571621	48.34	7.68256	15.8928	0.218456	0.627212	0.0600752	9.57813	0.0239956	3.50809	0.069603	1.98407	0.00675253	0.994837
5.98637	0.0293467	0.490225	0.00535628	9.11275	0.043543	0.477825	0.0138442	59.1537	0.399283	0.674992	0.00281742	1.48139	0.245308	16.5594	0.191622	4.35231	0.589029	13.5337	0.185965	0.107562	0.0212074	19.7165	0	-21.2162	5.98256	0.0389642	0.651297	0.00664986	9.1154	0.0450465	0.49418	0.0118163	-5.96225	1.33685	22.4219	0.590154	59.0382	0.544124	0.921648	0.00240254	1.47354	0.249814	16.9533	0.189794	4.34934	0.594089	13.6593	0.185692	1.25865
6.05529	0.0934536	1.54334	0.00805922	9.4928	0.152343	1.60483	0.0917345	45.6479	8.60537	18.8516	0.0159378	0.58928	0.354223	60.1111	0.597876	3.57317	0.40985	11.4702	0.145791	0.131012	0.0280298	21.3949	0	-17.1477	6.0512	0.101344	1.67477	0.00990128	9.48784	0.187065	1.97163	0.0924153	-6.20487	1.02567	16.5301	0.392061	45.2827	4.05782	8.96108	0.0138451	0.577987	0.274186	47.4381	0.600001	3.57744	0.399289	11.1613	0.144855	2.14204
5.82873	0.192239	3.29813	0.219199	9.60234	0.095397	0.993476	0.020877	54.0374	2.18293	4.03967	0.00226992	1.16083	0.13382	11.5279	0.0056314	4.55098	0.324576	7.13201	0.0225947	0.0918045	0.0198401	21.6113	0	-25.7179	5.83107	0.161373	2.76747	0.220402	9.69144	0.13196	1.36161	0.0247832	-5.78151	1.29282	22.3613	0.571991	54.6003	0.250969	0.459648	0.00189859	1.19576	0.0212299	1.77543	0.00435475	4.5699	0.0909711	1.99066	0.0231488	0.76368
5.95341	0.0332226	0.558044	0.00582536	9.32082	0.0537068	0.576202	0.0174848	57.0604	0.472678	0.828382	0.00344554	1.10586	0.31606	28.5805	0.376878	4.29173	0.262519	6.11686	0.071401	0.125754	0.0246301	19.586	0	-19.6273	5.94848	0.0426488	0.71697	0.00723055	9.32447	0.0598877	0.642265	0.0151581	-5.6392	1.40701	24.9505	0.598444	56.9243	0.66356	1.16569	0.00295183	1.0981	0.318007	28.9597	0.375513	4.28783	0.273594	6.38071	0.0711002	0.80146
6.13376	0.0446743	0.728335	0.0078656	9.42039	0.359676	3.81806	0.0976021	47.6085	1.00373	2.1083	0.09115	1.04668	0.810225	77.4092	0.0190982	4.22742	0.518889	12.2744	0.122412	0.143794	0.0323527	22.4993	0	-17.5602	6.12986	0.0688726	1.12356	0.00987072	9.41561	0.135182	1.43573	0.0992493	-5.95521	1.61759	27.1625	0.541479	47.5722	3.63729	7.64582	0.090707	1.04846	0.0520901	4.96823	0.0143554	4.2316	0.396406	9.36775	0.122189	1.1149
5.99483	0.176889	2.95069	0.231396	8.51287	0.0612266	0.719224	0.0215383	63.6188	7.63163	11.9959	0.154701	0.745051	0.336012	45.0992	0.593321	3.94985	0.715951	18.126	0.249864	0.128281	0.0319787	24.9285	0	-12.7302	5.94388	0.131795	2.21733	0.165225	8.53838	0.147459	1.72702	0.0213061	-4.9446	0.0584852	1.18281	0.0326366	66.0641	6.02841	9.12509	0.122814	0.432524	0.0739903	17.1067	0.0576261	3.60349	0.436827	12.1224	0.165753	7.6461
5.91476	0.0325557	0.550415	0.0076254	9.79868	0.0708053	0.722601	0.0271617	59.6831	4.76592	7.98537	0.108656	0.729625	0.0860196	11.7896	0.0222669	3.66851	0.279431	7.61703	0.102733	0.149633	0.0298492	19.9483	0	-16.6885	5.90952	0.165984	2.80875	0.00956376	9.79797	0.32912	3.35906	0.0252926	-6.55077	2.24624	34.2898	0.466789	59.6439	5.32116	8.92155	0.109046	0.727494	0.0436865	6.00506	0.0160132	3.66707	0.281099	7.6655	0.102168	2.1693
6.01086	0.0122608	0.203977	0.00291115	8.70644	0.411581	4.72731	0.577486	52.5606	7.14278	13.5896	0.182861	0.98197	0.670119	68.2423	0.95213	4.08533	0.12583	3.08005	0.0281081	0.073694	0.0176112	23.8978	0	-20.2863	6.00875	0.0254293	0.423205	0.00379953	8.70272	0.412155	4.73594	0.57728	-6.17264	1.67479	27.1325	0.536258	52.5193	7.11141	13.5406	0.183395	0.981508	0.662762	67.5249	0.951327	4.08671	0.128438	3.14282	0.028002	0.83418
5.8264	0.181522	3.11552	0.243973	9.25913	0.12685	1.37	0.0526803	61.3703	1.70495	2.77814	0.00912384	1.08358	0.213677	19.7195	0.242645	3.59188	0.0374104	1.04153	0.00497244	0.153833	0.0314191	20.4242	0	-17.2098	5.82467	0.184625	3.16971	0.244236	9.26472	0.236806	2.55599	0.0565796	-6.0335	1.24432	20.6235	0.46984	61.4263	1.69176	2.75414	0.00648721	1.09381	0.207165	18.9398	0.242569	3.59871	0.0660757	1.8361	0.00564207	1.89882
5.90027	0.0640499	1.08554	0.00572836	9.14925	0.0783202	0.856029	0.0174401	52.7093	1.2371	2.34702	0.003386	1.05716	0.394037	37.2731	0.018417	4.12433	0.700755	16.9908	0.220846	0.127599	0.0305163	23.9159	0	-19.3356	5.89622	0.0540311	0.916368	0.00704059	9.15277	0.0676976	0.739641	0.0155718	-5.62843	1.13176	20.1079	0.537948	52.6518	0.487311	0.925534	0.00292113	1.06098	0.0583802	5.5025	0.0143507	4.13104	0.651328	15.7667	0.220955	1.02517
6.04891	0.0835887	1.38188	0.00620019	11.0175	0.74364	6.74965	0.475576	66.4491	6.69797	10.0798	0.146366	1.09994	0.170904	15.5375	0.0112351	4.42819	0.057222	1.29222	0.00440666	0.190833	0.0358208	18.7707	0	-14.7272	6.04355	0.0520074	0.860545	0.00772663	10.9696	1.4109	12.8619	0.371654	-5.85956	1.18184	20.1694	0.596504	66.3649	6.91624	10.4215	0.145818	1.10184	0.0372778	3.38322	0.00793873	4.43135	0.124823	2.81681	0.0039785	1.00027
6.1382	0.0273519	0.445602	0.00576455	11.1254	1.07768	9.68659	0.526961	61.4128	1.79563	2.92388	0.0305903	1.09739	0.17222	15.6935	0.00888179	4.50812	0.183135	4.06234	0.0270532	0.152965	0.0317791	20.7754	0	-19.5826	6.13252	0.0643153	1.04876	0.00702314	11.0535	1.51833	13.7361	0.419043	-5.73323	1.9895	34.7012	0.531373	61.3493	1.68366	2.74438	0.0301323	1.09513	0.0327699	2.99234	0.00673549	4.50752	0.132492	2.93936	0.0273914	1.16077
5.85444	0.0489662	0.836394	0.0070328	9.03093	0.120834	1.33801	0.0597488	57.8905	2.39829	4.14281	0.00803177	0.713155	0.192401	26.9789	0.0167786	3.48917	0.392822	11.2583	0.099845	0.174129	0.0364848	20.9528	0	-16.6196	5.847	0.0629383	1.07642	0.00874549	9.02528	0.274605	3.04262	0.0528945	-5.94639	1.1254	18.9258	0.480479	57.5622	2.22938	3.873	0.00683751	0.708747	0.0511026	7.21028	0.012719	3.49398	0.257287	7.36373	0.0996631	1.34958
6.18883	0.0118669	0.191748	0.00345084	10.0364	0.580387	5.78283	0.546655	58.9062	6.42301	10.9038	0.135318	1.44387	0.243279	16.849	0.0597665	4.4129	0.574763	13.0246	0.17745	0.109834	0.0234128	21.3165	0	-17.9566	6.18256	0.0571834	0.924914	0.00542993	10.0367	0.546255	5.44255	0.642622	-7.27245	1.44546	19.8758	0.721394	58.3826	5.35758	9.17669	0.126576	1.38191	0.145665	10.5408	0.014517	4.37333	0.565026	12.9198	0.177837	0.987181
6.17611	0.118847	1.92429	0.149284	9.58441	0.077916	0.812945	0.0269851	57.0954	8.15807	14.2885	0.192327	1.04344	0.342951	32.8675	0.432893	4.24617	0.0373348	0.879258	0.00420934	0.149175	0.0318567	21.3552	0	-14.6803	6.17243	0.121122	1.96231	0.149374	9.59282	0.194171	2.02413	0.0240704	-5.63099	0.937663	16.6518	0.470657	57.1875	8.05052	14.0774	0.18916	1.04826	0.340324	32.4658	0.425178	4.24484	0.0714392	1.68297	0.00471784	0.909731
6.04929	0.0907453	1.5001	0.102105	9.5511	0.0736837	0.771468	0.0218587	60.0708	7.16075	11.9205	0.172974	1.1046	0.0926775	8.39016	0.0156544	3.79193	0.0463693	1.22284	0.0039219	0.169825	0.0329722	19.4153	0	-15.8897	6.04842	0.101185	1.67291	0.102109	9.55673	0.176348	1.84527	0.0189406	-5.83227	1.25089	21.4478	0.563156	60.0102	7.63523	12.7232	0.17343	1.11245	0.04415	3.96873	0.0107548	3.80248	0.0924837	2.4322	0.00370924	1.47145
6.22843	0.048277	0.775107	0.009832	9.47246	0.107178	1.13147	0.0421436	64.0354	3.23537	5.05246	0.0452384	1.19353	0.129243	10.8286	0.0206103	4.19697	0.432676	10.3092	0.13769	0.218073	0.0429778	19.708	0	-12.2844	6.22342	0.125017	2.00882	0.012089	9.48	0.206683	2.1802	0.0362391	-5.83174	1.62422	27.8513	0.541429	63.9532	2.64726	4.13938	0.0445951	1.19883	0.0664938	5.54658	0.0155347	4.20659	0.431415	10.2557	0.137743	1.33166
6.16251	0.0936683	1.51997	0.0967802	9.4335	0.0916441	0.971475	0.0310199	59.8957	7.65722	12.7843	0.184898	1.03453	0.0827245	7.99634	0.0132019	4.47368	0.0486037	1.08644	0.00312639	0.192669	0.0372131	19.3145	0	-14.0103	6.1591	0.104199	1.69179	0.0976822	9.44276	0.233405	2.47179	0.0271604	-5.201	1.28846	24.7733	0.61367	59.8339	8.0573	13.4661	0.18497	1.03707	0.0340541	3.28367	0.00934703	4.47759	0.0967065	2.15979	0.00295321	0.869789
6.0549	0.0247877	0.409383	0.00484595	9.47292	0.0443854	0.468551	0.0155613	59.8446	6.80214	11.3663	0.156406	1.00366	0.0711689	7.09097	0.0158471	3.74262	0.201224	5.37655	0.0694398	0.119069	0.0238437	20.0251	0	-19.9116	6.05176	0.0993267	1.64128	0.00611865	9.47511	0.104329	1.10109	0.0137144	-6.27823	1.80882	28.8109	0.454169	59.8229	6.85357	11.4564	0.156765	1.00408	0.0483092	4.8113	0.0117215	3.74456	0.207225	5.53402	0.0692547	2.12457
6.02732	0.145252	2.40989	0.197211	8.18309	0.0272752	0.333312	0.0112156	51.9807	0.311916	0.60006	0.00263481	1.08887	0.021444	1.96939	0.00294151	5.05507	0.0133603	0.264296	0.000885135	0.0878437	0.0164772	18.7574	0	-27.8057	6.02544	0.145277	2.41106	0.19738	8.18715	0.0473514	0.578363	0.00941454	-6.00916	1.35161	22.4925	0.584341	52.1168	0.832159	1.59672	0.00235657	1.10081	0.0125627	1.14122	0.00229143	5.06275	0.0575593	1.13692	0.000893477	0.950698
5.99297	0.117178	1.95525	0.118428	9.95049	0.127427	1.28061	0.0518515	60.4976	10.3629	17.1295	0.238928	1.09226	0.110984	10.1609	0.0240884	3.89442	0.680554	17.4751	0.245679	0.184186	0.0390935	21.225	0	-10.5828	5.98737	0.121062	2.02196	0.118064	9.96196	0.682666	6.85273	0.0488514	-5.60264	1.07016	19.101	0.545718	60.5637	10.8609	17.933	0.237303	1.09477	0.0772515	7.05641	0.0182266	3.89459	0.701068	18.0011	0.244876	1.65361
6.00634	0.0451495	0.751698	0.00796997	11.8881	1.21306	10.204	0.530362	66.4766	1.05952	1.59382	0.00505167	0.879584	0.226944	25.8012	0.280274	3.82735	0.342156	8.93977	0.108484	0.179398	0.0348256	19.4125	0	-14.805	6.00032	0.0674391	1.12393	0.00995106	11.7781	0.892069	7.57395	0.40958	-5.90428	1.36396	23.1012	0.562642	66.2475	1.22832	1.85414	0.0043625	0.869043	0.226425	26.0545	0.273041	3.82218	0.357757	9.36004	0.108949	0.952816
6.10639	0.0290984	0.476523	0.0054886	9.47144	0.0519599	0.548595	0.0180776	60.377	6.30019	10.4348	0.140607	1.14123	0.0830225	7.27483	0.0166357	3.83122	0.179367	4.68172	0.0558252	0.13533	0.026799	19.8026	0	-18.9093	6.10131	0.0941434	1.543	0.00683077	9.47478	0.118016	1.24558	0.015608	-6.18441	2.04282	33.0318	0.525572	60.286	6.32883	10.498	0.141889	1.13679	0.0525758	4.62493	0.0122286	3.8296	0.184948	4.82944	0.0550409	1.34745
5.81242	0.0526956	0.906604	0.0160597	12.417	1.24375	10.0165	0.638726	57.5233	4.55806	7.92384	0.109845	0.792252	0.191696	24.1963	0.0148194	3.982	0.263831	6.62557	0.0637438	0.136066	0.0305907	22.4823	0	-17.672	5.80844	0.117865	2.0292	0.0199707	12.4168	4.81509	38.7788	0.516196	-6.00085	2.67926	44.648	0.559842	57.5269	4.61935	8.02989	0.109651	0.795122	0.0359995	4.52754	0.0110136	3.98543	0.205291	5.15103	0.0633576	0.788949
5.96838	0.0245646	0.411579	0.00534949	9.78575	0.065275	0.667042	0.017261	57.5387	4.93567	8.57801	0.123	1.18904	0.186947	15.7226	0.0246967	4.43194	0.446557	10.0759	0.142567	0.123959	0.0252558	20.3743	0	-18.116	5.9651	0.0862972	1.4467	0.0066459	9.78915	0.139982	1.42997	0.0148993	-5.90711	2.21576	37.51	0.564029	57.5159	5.50244	9.56682	0.122987	1.18967	0.0698882	5.8746	0.0180725	4.43352	0.457796	10.3258	0.14213	0.946218
5.91675	0.100577	1.69988	0.0827395	7.15051	0.0676069	0.945484	0.0247633	61.5224	7.69121	12.5015	0.162295	0.776957	0.0889186	11.4445	0.0252855	4.24549	0.320714	7.55424	0.094926	0.183849	0.0379234	20.6275	0	-13.8891	5.91226	0.103264	1.7466	0.0825307	7.15822	0.214818	3.001	0.0210249	-5.52707	1.1483	20.7759	0.603631	61.6121	8.61923	13.9895	0.163835	0.78258	0.0500966	6.40147	0.0183392	4.25109	0.35067	8.24895	0.0956048	0.656978
5.95385	0.0972224	1.63293	0.0691227	10.7005	0.385263	3.60042	0.151864	63.6674	0.456329	0.716739	0.00215046	1.45265	0.233331	16.0624	0.0416105	4.35934	0.758671	17.4033	0.238786	0.132186	0.0301603	22.8165	0	-18.1887	5.9516	0.083448	1.40211	0.0719118	10.6993	0.415953	3.88765	0.138175	-5.45614	1.33932	24.5469	0.600625	63.5656	0.435867	0.685696	0.00185613	1.45458	0.151194	10.3944	0.0311278	4.36659	0.761348	17.4357	0.240312	1.01276
6.20873	0.12097	1.94838	0.158589	9.30674	0.0396385	0.425911	0.0159427	46.3728	4.36079	9.40375	0.0991371	0.874764	0.217549	24.8695	0.290932	4.75058	0.0260994	0.549394	0.00325588	0.120416	0.0265517	22.05	0	-19.3205	6.20637	0.123651	1.99232	0.158829	9.30879	0.185847	1.99647	0.0139737	-5.81944	1.23499	21.2219	0.566601	46.1564	4.15944	9.01163	0.102025	0.869111	0.232751	26.7804	0.297738	4.7534	0.0564844	1.18829	0.00350448	0.547504
5.92581	0.126047	2.12708	0.161329	9.60248	0.0944493	0.983592	0.0215602	50.5291	8.90329	17.6201	0.257938	0.789988	0.0932741	11.807	0.0172743	4.03842	0.107024	2.65015	0.00591439	0.170018	0.0336472	19.7904	0	-14.1497	5.92606	0.135102	2.2798	0.159921	9.60717	0.19477	2.02734	0.0184645	-6.05242	1.32451	21.8839	0.625373	50.4203	9.37113	18.586	0.258808	0.792594	0.0349793	4.41326	0.0117541	4.04954	0.0937578	2.31527	0.00561664	0.974169
6.07144	0.0320865	0.528482	0.00653193	9.54655	0.0520376	0.545093	0.0179955	59.9224	0.497183	0.829712	0.00426846	1.62354	0.114545	7.05525	0.0567979	3.86187	0.0242924	0.629033	0.00341507	0.18338	0.0334608	18.2467	0	-18.6687	6.08008	0.031593	0.519615	0.00672017	9.54913	0.0476926	0.499445	0.0136013	-5.88439	0.13515	2.29675	0.0913492	60.6203	0.175167	0.288957	0.0019816	1.55466	0.0768789	4.94505	0.0108548	3.86689	0.0457634	1.18347	0.00172423	1202.84
6.05222	0.202906	3.35259	0.273827	9.27668	0.0733513	0.790706	0.0287359	55.999	3.97009	7.08957	0.0907311	0.980694	0.0766557	7.81648	0.0174968	4.28111	0.414017	9.67078	0.132699	0.133794	0.0288658	21.5748	0	-16.0264	6.04972	0.203113	3.3574	0.272788	9.2881	0.375096	4.03846	0.0274368	-5.98414	1.08032	18.0531	0.606574	56.1101	5.10092	9.09091	0.0909326	0.986563	0.051132	5.18284	0.0127939	4.28462	0.447661	10.4481	0.133089	1.04697
6.13114	0.0396822	0.647224	0.00839161	9.55736	0.0687835	0.719692	0.0229385	59.7528	5.34596	8.9468	0.117604	1.22298	0.136413	11.1542	0.0225161	4.18584	0.40534	9.6836	0.130947	0.17018	0.0340324	19.9979	0	-14.64	6.12534	0.178573	2.91532	0.0103945	9.55773	0.195412	2.04455	0.0211483	-5.48802	2.29663	41.8482	0.451434	59.6887	5.35602	8.97326	0.119282	1.22115	0.0949759	7.77757	0.0170481	4.18689	0.407344	9.72902	0.130112	2.08926
5.92631	0.264617	4.46512	0.34553	8.91026	0.700374	7.86031	0.967928	46.7732	2.50092	5.34692	0.0539609	1.00499	0.3759	37.4033	0.0207634	4.52201	0.672665	14.8754	0.183093	0.142284	0.0363911	25.5765	0	-11.9053	5.87578	0.1825	3.10596	0.253901	9.5986	0.0495378	0.516095	0.0169192	-5.8984	0.0317718	0.538651	0.0215516	54.2808	8.69912	16.0261	0.225084	0.452655	0.380597	84.081	1.20982	4.00935	0.0567006	1.41421	0.00637936	17.0399
6.11313	0.0210883	0.344967	0.00441466	11.3229	1.35851	11.9979	0.704859	64.3232	3.07979	4.788	0.0646059	1.18333	0.239768	20.2622	0.0109699	4.32911	0.263866	6.09516	0.0622451	0.114045	0.0256097	22.4558	0	-21.1177	6.11024	0.04627	0.757253	0.00574351	11.3618	1.88911	16.6269	0.674801	-5.62383	1.69056	30.0606	0.560805	64.3244	3.06638	4.76706	0.0645369	1.18696	0.0364944	3.07462	0.0085732	4.33313	0.205841	4.7504	0.0623056	0.841411
6.01372	0.027705	0.460697	0.00503113	9.08247	0.131283	1.44546	0.043752	60.2856	0.228311	0.378715	0.00194976	0.999338	0.0253263	2.5343	0.00508198	4.17696	0.0203431	0.48703	0.00174983	0.191737	0.0339143	17.6879	0	-18.4391	6.01642	0.0532974	0.885866	0.00587344	9.99079	0.404886	4.0526	0.196426	-5.96995	1.16541	19.5212	0.543058	62.192	0.759407	1.22107	0.00132811	1.07945	0.033275	3.0826	0.00346379	4.20749	0.0706672	1.67956	0.00149088	1.06536
6.09156	0.0715555	1.17467	0.0888717	10.8822	1.47437	13.5485	0.537202	63.7268	6.34565	9.95758	0.138948	1.03679	0.0759784	7.32824	0.0849853	4.68207	0.0138473	0.295752	0.00210056	0.0943728	0.0199206	21.1085	0	-22.3958	6.09021	0.0731869	1.20171	0.0890243	10.7466	1.42735	13.2819	0.414196	-6.08447	1.26647	20.8147	0.57016	63.6921	6.30796	9.90384	0.138682	1.03799	0.0823163	7.93032	0.0836721	4.68437	0.0512395	1.09384	0.00230436	0.800971
5.95643	0.0396757	0.666099	0.00805258	10.5869	0.78564	7.42085	0.342833	61.6601	0.481588	0.781036	0.00282368	1.00044	0.107927	10.788	0.132786	4.03549	0.0256976	0.636791	0.00448334	0.157504	0.0295385	18.7542	0	-19.4381	5.9518	1.17034	19.6637	0.0095982	10.5657	3.40792	32.2547	0.293906	-5.89017	12.1736	206.676	0.547893	61.5373	25.6096	41.6163	0.00246586	0.997114	4.30337	431.583	0.132883	4.03475	4.98273	123.495	0.00473575	1.25646
5.83825	0.0331504	0.567815	0.00760887	8.9244	0.0905779	1.01495	0.0167147	48.186	3.26009	6.76564	0.129652	0.686564	0.279519	40.7127	0.0366421	3.99371	0.542903	13.594	0.187354	0.144835	0.0296236	20.4533	0	-16.4098	5.83418	0.0883409	1.51419	0.00937707	8.927	0.105346	1.18008	0.0142641	-6.00917	1.22534	20.3912	0.553198	48.1439	5.19061	10.7814	0.128683	0.686958	0.0646708	9.41409	0.026964	3.99632	0.544663	13.6291	0.187281	0.671226
6.23007	0.082487	1.32401	0.0940589	9.50501	0.0753846	0.793104	0.0307008	59.6723	4.49876	7.5391	0.108894	1.29249	0.0655355	5.07049	0.0084131	4.70318	0.0401166	0.852967	0.00238441	0.149316	0.0290758	19.4726	0	-18.3581	6.22829	0.092181	1.48004	0.0948761	9.5168	0.237425	2.4948	0.0276906	-5.34893	1.23349	23.0604	0.556584	59.6773	4.81748	8.07255	0.108597	1.29987	0.0273737	2.10587	0.00592189	4.71077	0.082948	1.76082	0.00220872	1.02068
5.85246	0.0650283	1.11113	0.00598661	7.86809	1.12558	14.3057	1.57675	43.0065	6.61364	15.3782	0.120586	0.55323	0.273355	49.4108	0.0290775	4.64474	0.0364141	0.783985	0.00471652	0.139668	0.0290835	20.8233	0	-14.0087	5.84838	0.0738375	1.26253	0.00722901	7.8587	1.11988	14.2503	1.5755	-6.25387	3.5768	57.1934	0.647554	42.7449	5.64952	13.2168	0.120317	0.549046	0.0731408	13.3214	0.0184936	4.65066	0.245903	5.28749	0.00452507	0.556342
5.92336	0.0430845	0.727366	0.00808738	8.74568	0.0763578	0.873092	0.0302864	55.4672	10.5789	19.0723	0.263977	0.656064	0.0671903	10.2414	0.0227889	4.04902	0.513277	12.6766	0.174423	0.199676	0.0410293	20.5479	0	-10.5663	5.91837	0.107455	1.81562	0.0102605	8.75077	0.231003	2.6398	0.0253574	-5.87151	1.15613	19.6905	0.506955	55.4562	10.5944	19.1041	0.264062	0.657659	0.0409195	6.222	0.017207	4.05257	0.515787	12.7274	0.174658	1.04084
5.85243	0.0715892	1.22324	0.0385081	12.5603	1.79973	14.3287	0.680332	60.6021	7.75897	12.8031	0.177976	0.617059	0.252583	40.9333	0.539313	3.68639	0.594425	16.1248	0.22158	0.138088	0.0306754	22.2145	0	-12.4598	5.84828	0.0809178	1.38362	0.0425332	12.5297	2.22997	17.7975	0.539474	-6.20844	1.34182	21.6129	0.526973	60.584	7.75827	12.8058	0.177898	0.618184	0.254758	41.2108	0.536511	3.68859	0.594417	16.115	0.220554	0.800234
5.85045	0.208264	3.5598	0.276664	9.76231	0.130831	1.34017	0.0337882	57.6774	1.69104	2.9319	0.0512362	1.12275	0.109253	9.73088	0.0125335	3.78142	0.0903445	2.38917	0.00480608	0.205308	0.0401541	19.558	0	-14.2929	5.8487	0.214837	3.67325	0.276996	9.77905	0.295658	3.02338	0.0284066	-5.66861	1.24386	21.9429	0.549851	57.8064	3.48674	6.03174	0.0514977	1.14555	0.0400738	3.49821	0.00894998	3.79782	0.124836	3.28704	0.00465866	1.49716
5.87944	0.0347046	0.590271	0.00732631	9.76999	0.0993927	1.01733	0.0429419	57.7557	5.34912	9.26163	0.126061	1.0447	0.0906088	8.67316	0.0191772	3.89764	0.347387	8.91275	0.122741	0.144252	0.029267	20.2889	0	-16.7759	5.87326	0.0930484	1.58427	0.00902638	9.77958	0.32269	3.29963	0.0379725	-6.04848	0.973209	16.0901	0.582145	57.8175	5.22416	9.0356	0.125532	1.04469	0.0487921	4.6705	0.0136122	3.89347	0.350845	9.01111	0.122709	1.24062
5.83633	0.108048	1.85129	0.015762	11.8576	0.934992	7.88518	0.523342	61.5639	1.76863	2.87284	0.0411221	0.787326	0.0939578	11.9338	0.00986206	3.62396	0.0384935	1.06219	0.002586	0.194695	0.0363347	18.6624	0	-16.6306	5.83172	0.0877214	1.50421	0.0191176	11.7897	1.30391	11.0598	0.402888	-5.87871	1.1735	19.9619	0.559369	61.521	1.91853	3.1185	0.04118	0.792474	0.0184587	2.32925	0.00709462	3.62963	0.234066	6.44876	0.00241521	0.949399
5.92129	0.122367	2.06657	0.13317	11.3273	1.17412	10.3654	0.423507	66.3832	3.02924	4.56326	0.0416028	1.57324	0.416647	26.4834	0.346469	4.48043	0.0429478	0.958564	0.00684756	0.206071	0.0419289	20.3468	0	-12.5786	5.91862	0.129404	2.18638	0.136138	11.4845	2.08704	18.1726	0.387312	-5.41358	1.09514	20.2294	0.47545	66.2751	2.70551	4.08224	0.040378	1.57778	0.425488	26.9674	0.349425	4.48987	0.125961	2.80545	0.00769853	2.15065
5.86429	0.0256502	0.437397	0.00298913	12.4454	1.51412	12.1661	0.703976	63.1174	0.368555	0.583919	0.000989101	0.943954	0.0145044	1.53656	0.00373144	3.49983	0.0146854	0.419602	0.00118996	0.11705	0.0207342	17.714	0	-26.333	5.86025	0.0377992	0.645011	0.0035618	12.4766	0.898535	7.20176	0.597999	-5.73032	1.11976	19.541	0.497871	63.1003	0.608925	0.965012	0.000856387	0.945821	0.0258012	2.72791	0.00282928	3.49935	0.0444556	1.2704	0.00111649	1.20785
6.05888	0.0437799	0.722574	0.00837205	10.0356	0.0893169	0.890002	0.0285785	60.2731	0.537898	0.892434	0.00375556	1.62685	0.314158	19.3108	0.162014	4.51731	0.67577	14.9596	0.197764	0.175655	0.0338729	19.2838	0	-14.6995	6.05298	0.0601981	0.994519	0.0102655	10.043	0.0930323	0.926337	0.0246673	-5.63536	1.28795	22.8548	0.579283	60.1459	0.752658	1.25139	0.0031984	1.61506	0.312792	19.3672	0.153981	4.51112	0.685879	15.2042	0.198771	1.45006
6.04281	0.0188744	0.312345	0.00352028	9.32413	0.0304586	0.326664	0.0101733	57.3704	9.57068	16.6823	0.235075	0.880947	0.0440449	4.99972	0.0101291	4.50104	0.104386	2.31916	0.0284003	0.0751185	0.0154348	20.5472	0	-23.756	6.04066	0.0426215	0.705576	0.00429193	9.32672	0.0724451	0.776748	0.00873944	-6.20076	1.07819	17.388	0.556586	57.3691	9.61056	16.7522	0.234934	0.882028	0.0230378	2.61191	0.00738535	4.50279	0.106737	2.37045	0.0286366	0.925535
6.04322	0.273253	4.52165	0.202408	8.21064	0.219685	2.67561	0.0672485	66.908	3.51468	5.253	0.00519092	1.20603	0.344654	28.5775	0.0219665	4.55827	0.641927	14.0827	0.057344	0.233259	0.0473428	20.2963	0	-12.3322	6.05437	0.182419	3.01301	0.210301	8.70026	0.523539	6.01751	0.155716	-5.55338	1.26234	22.731	0.570841	68.4587	0.620298	0.906092	0.00323919	1.31426	0.0797275	6.06633	0.0151011	4.64558	0.226406	4.87358	0.0536593	1.04265
6.0895	0.0481616	0.790895	0.0132197	9.60403	0.0609015	0.634124	0.0217216	61.3613	0.584595	0.952711	0.00423698	1.74549	0.13521	7.74624	0.071221	3.92171	0.0227162	0.579242	0.00340473	0.160724	0.0297644	18.519	0	-20.3924	6.11437	0.0400918	0.655699	0.0190678	9.60297	0.0548245	0.570912	0.0148029	-5.64816	0.103538	1.83312	0.0385829	62.2341	0.211253	0.339449	0.0018445	1.65297	0.0355755	2.15222	0.00741075	3.93781	0.0499202	1.26771	0.00148434	1054.85
6.016	0.0379792	0.631304	0.00627398	11.5772	1.63785	14.1472	0.895788	66.556	1.01566	1.52603	0.00313219	1.11898	0.223979	20.0163	0.0104959	4.18465	0.310607	7.42255	0.0727579	0.157336	0.0350557	22.2809	0	-18.3316	6.02449	0.0686096	1.13885	0.00818491	11.0833	0.9521	8.59038	0.36324	-5.57376	1.09037	19.5626	0.511546	67.2608	0.837489	1.24514	0.00307572	1.20284	0.0555456	4.61787	0.00978214	4.2572	0.241363	5.66952	0.0732387	1.29093
6.24228	0.0539837	0.864808	0.0410058	11.8767	1.11583	9.39512	0.546427	68.9057	0.634986	0.921529	0.00234316	1.30164	0.567881	43.628	0.615863	4.43561	0.047874	1.07931	0.00487605	0.12165	0.0234255	19.2565	0	-19.7074	6.2401	0.0595848	0.95487	0.0419217	11.7352	0.901074	7.67838	0.407431	-5.80368	1.17617	20.2659	0.565054	68.7936	0.748515	1.08806	0.00204957	1.30221	0.571277	43.8698	0.61529	4.44014	0.111118	2.50258	0.00534884	1.14283
6.1567	0.0647206	1.05122	0.00519602	11.6378	0.804812	6.91553	0.525441	60.4193	2.3036	3.81269	0.0549202	1.19829	0.116554	9.72676	0.00594637	4.71746	0.0258709	0.548408	0.00156903	0.136689	0.0255762	18.7113	0	-21.1367	6.15136	0.0333752	0.542566	0.00627771	11.5724	1.43064	12.3626	0.436564	-5.85655	1.08117	18.4609	0.498594	60.3742	2.42452	4.01582	0.054826	1.19437	0.0190597	1.59579	0.0041769	4.71139	0.0380089	0.806744	0.00139718	1.12711
6.17508	0.0843794	1.36645	0.0612931	9.56574	0.0775052	0.810238	0.0324803	63.2231	4.34675	6.87526	0.08803	0.922428	0.0857041	9.29115	0.0203221	4.13693	0.604016	14.6006	0.201751	0.16123	0.0337099	20.908	0	-13.0709	6.17209	0.0845816	1.37039	0.0538683	9.59473	0.289076	3.01286	0.031445	-5.39503	1.09336	20.2661	0.583113	63.5161	4.59658	7.23687	0.0816765	0.936318	0.0467435	4.99227	0.0151882	4.1438	0.620966	14.9854	0.206213	0.705346
6.01597	0.216551	3.5996	0.2979	9.25872	0.162337	1.75334	0.20122	51.1195	0.20883	0.408514	0.00253737	1.02202	0.10686	10.4558	0.00597676	4.30242	0.155791	3.62101	0.019266	0.10278	0.0229761	22.3547	0	-22.8382	6.01512	0.215855	3.58855	0.297512	9.2514	0.178453	1.92893	0.203055	-5.8348	1.16347	19.9402	0.544626	51.0834	0.891155	1.74451	0.00220909	1.02736	0.0313631	3.05279	0.00459246	4.31153	0.0868974	2.01546	0.0192523	0.975789
6.2096	0.0206333	0.332281	0.00375916	12.7583	1.68036	13.1707	0.619486	69.2042	2.14661	3.10185	0.0370845	1.96051	0.87348	44.5537	0.626678	4.9195	0.0379002	0.770407	0.0037147	0.0996575	0.0197533	19.8212	0	-21.4841	6.20515	0.0325661	0.524824	0.00463492	12.6027	4.39796	34.8971	0.464829	-5.62987	1.69724	30.147	0.570519	69.1573	2.26558	3.27599	0.0366798	1.95804	0.917755	46.8711	0.627899	4.91581	0.27867	5.66885	0.00396203	1.06441
6.0983	0.133782	2.19376	0.164173	11.3936	1.19674	10.5037	0.425739	72.1466	3.01444	4.17822	0.0355965	1.3525	0.572181	42.3056	0.579416	4.12924	0.0615915	1.4916	0.0081623	0.173393	0.0354745	20.459	0	-13.7914	6.09637	0.136976	2.24684	0.163328	11.3325	1.49058	13.1532	0.341758	-5.67859	1.16572	20.5283	0.553798	72.0097	2.74015	3.80525	0.0345378	1.35731	0.579743	42.7125	0.579729	4.13854	0.135011	3.26229	0.00907356	0.96305
5.99818	0.139029	2.31786	0.18313	9.21461	0.0692075	0.751063	0.0227417	50.6497	4.17463	8.24217	0.118273	0.648801	0.107817	16.6179	0.0285336	4.00821	0.243532	6.07584	0.0793866	0.118727	0.026642	22.4398	0	-18.7893	5.99619	0.141577	2.36112	0.184343	9.21916	0.15439	1.67466	0.0179266	-6.17131	1.28222	20.7771	0.633204	50.6924	4.78836	9.44592	0.119099	0.651466	0.0414726	6.36604	0.0210274	4.01082	0.257479	6.4196	0.0804885	0.640804
5.81943	0.0770572	1.32414	0.0739243	9.88606	0.877521	8.87635	1.06037	66.1641	0.532286	0.804493	0.00303047	0.91993	0.03129	3.40134	0.00672337	3.2455	0.0297228	0.915816	0.00357003	0.151585	0.0300812	19.8444	0	-20.0657	5.81004	0.113389	1.95161	0.0765539	9.88609	0.965493	9.76617	1.12443	-5.62439	1.67544	29.7888	0.298327	65.998	0.477413	0.723375	0.00183512	0.901169	0.0254435	2.82339	0.00402708	3.2259	0.0770536	2.38859	0.00249187	3.53338
5.79153	0.0895845	1.54682	0.0123786	9.76854	0.428541	4.38695	0.238756	66.3221	4.44072	6.69568	0.0993181	0.83987	0.104647	12.46	0.0115482	3.63249	0.0600159	1.6522	0.0045438	0.161444	0.0302809	18.7564	0	-17.9364	5.79538	0.0364662	0.629228	0.0114381	9.44502	2.37967	25.195	2.5985	-5.74578	1.54673	26.9194	0.409392	61.763	0.684685	1.10857	0.00205498	0.747871	0.0229576	3.06972	0.00694895	3.65397	0.14915	4.08187	0.0503394	0.51173
6.00215	0.117281	1.95398	0.157596	9.27368	0.0915993	0.987734	0.0158616	60.0736	1.8067	3.00748	0.00270118	1.53805	0.281274	18.2877	0.205428	4.6361	0.421185	9.08489	0.122328	0.0615437	0.0146151	23.7476	0	-26.63	5.99606	0.129917	2.1667	0.17459	8.79135	0.512218	5.82638	0.708507	-5.9642	2.688	45.0689	0.53188	58.1181	3.2926	5.66535	0.0677487	1.4592	0.376519	25.8031	0.33991	4.63326	0.366122	7.90205	0.105506	0.771834
6.03099	0.0939652	1.55804	0.0779825	8.58529	0.831406	9.68407	1.16457	48.3503	1.29103	2.67016	0.00633172	0.674177	0.122028	18.1003	0.0337224	4.26816	0.492939	11.5492	0.15102	0.156628	0.0352034	22.4758	0	-11.0728	6.02946	0.0909519	1.50846	0.0779602	8.57345	0.834231	9.7304	1.16487	-5.98404	1.04274	17.4254	0.494024	48.1899	1.84111	3.82054	0.00565756	0.676878	0.0743794	10.9886	0.0265409	4.28206	0.474483	11.0807	0.151084	0.751525
6.04906	0.117355	1.94006	0.117618	9.48692	0.0527429	0.555954	0.0164675	55.2122	1.04361	1.89018	0.00171252	1.18897	0.13297	11.1836	0.00818394	4.77925	0.333043	6.96851	0.0745026	0.0847931	0.0174204	20.5446	0	-25.5298	6.04942	0.0920144	1.52105	0.117402	9.49798	0.0830343	0.874231	0.0143606	-5.75806	1.26386	21.9495	0.57339	55.2322	0.208561	0.377607	0.00142018	1.19784	0.0288683	2.41003	0.00620541	4.79126	0.2581	5.38689	0.0743983	0.776686
6.03326	0.044553	0.738457	0.0114442	8.89065	0.0935696	1.05245	0.0471773	58.9696	2.81296	4.7702	0.049259	0.8274	0.0874299	10.5668	0.0158131	3.9018	0.185367	4.7508	0.0517191	0.146338	0.0294964	20.1563	0	-19.5798	6.02951	0.116283	1.92856	0.0139683	8.89792	0.484998	5.45068	0.0444403	-6.30215	1.88234	29.8682	0.594192	59.0426	3.85659	6.53187	0.0492149	0.835448	0.0460355	5.51028	0.0113449	3.90938	0.231158	5.91292	0.0518859	1.09864
6.14789	0.0414877	0.674828	0.00586881	11.0314	4.44083	40.2564	4.94702	58.2061	0.322765	0.554522	0.00307459	1.10177	0.0471027	4.27516	0.00826657	4.49313	0.0155463	0.346002	0.00184993	0.144936	0.0269473	18.5926	0	-19.2677	6.11996	0.108655	1.77542	0.00807007	10.8708	3.78637	34.8307	4.73371	-5.6014	3.33063	59.4607	0.432448	56.9586	0.809443	1.42111	0.00122341	0.948718	0.0109659	1.15586	0.00295216	4.3393	0.0534604	1.23201	0.00106093	0.960521
6.12554	0.181196	2.95805	0.235668	9.0422	0.0847333	0.937087	0.0316745	52.309	7.2842	13.9253	0.195542	0.638596	0.0982132	15.3796	0.0371641	4.31937	0.617568	14.2976	0.200603	0.163107	0.0376521	23.0843	0	-9.76538	6.12291	0.183755	3.0011	0.235321	9.05682	0.328706	3.62937	0.0269918	-6.2915	1.28559	20.4337	0.617376	52.4627	7.90285	15.0637	0.192907	0.644071	0.0540364	8.38982	0.0256735	4.32311	0.634679	14.6811	0.19989	0.552903
6.13452	0.0760547	1.23978	0.0878268	11.0017	0.843526	7.66721	0.390101	65.7289	0.736022	1.11978	0.00308019	0.950983	0.091229	9.59312	0.109802	3.70654	0.0170735	0.460632	0.00301759	0.121942	0.0237369	19.4657	0	-22.7272	6.13276	0.0798865	1.30262	0.0880837	10.9831	0.75925	6.91288	0.327502	-6.00048	1.17242	19.5387	0.536018	65.6023	0.918316	1.39982	0.00266416	0.950265	0.120394	12.6695	0.109169	3.70997	0.105089	2.8326	0.00330099	1.08643
6.10313	0.0244697	0.400937	0.00445412	9.26381	0.054216	0.585245	0.0176048	61.8565	0.629113	1.01705	0.00385476	1.08964	0.365132	33.5095	0.459228	4.23132	0.148348	3.50594	0.0301352	0.10214	0.0197857	19.3711	0	-22.8206	6.10119	0.0318153	0.521461	0.00528072	9.27025	0.071639	0.772784	0.0152319	-6.05906	1.39681	23.0533	0.541225	61.7314	0.978688	1.5854	0.0031193	1.08586	0.374104	34.4523	0.462203	4.23277	0.152409	3.6007	0.0288091	0.913497
5.93228	0.0548768	0.925056	0.043658	11.9956	1.44701	12.0629	0.444805	61.1299	1.92347	3.14653	0.00765711	0.936455	0.208474	22.2621	0.274377	3.88519	0.0213273	0.548937	0.00325027	0.126389	0.0243957	19.3021	0	-20.9626	5.92962	0.058815	0.991885	0.0446822	11.9528	1.08214	9.05347	0.359988	-5.66264	1.26315	22.3067	0.540493	60.9867	1.2802	2.09914	0.00672909	0.93333	0.200041	21.433	0.274827	3.88683	0.0709071	1.82429	0.00353582	0.979208
5.86095	0.0269755	0.460259	0.00643289	10.73	1.34073	12.4951	0.46709	63.6891	1.41235	2.21756	0.0150611	0.817944	0.0600769	7.34487	0.0114927	3.74259	0.0218151	0.582888	0.00224786	0.16623	0.0302709	18.2102	0	-20.2311	5.85752	0.0441589	0.753883	0.00801204	10.7547	1.22387	11.3799	0.384323	-5.96412	1.13051	18.9553	0.545896	63.6437	1.30176	2.04539	0.0149891	0.823158	0.0248235	3.01565	0.00831561	3.74839	0.0751865	2.00583	0.00211136	0.890172
6.08452	0.112403	1.84736	0.13742	9.27663	0.0741363	0.799174	0.0202749	53.3909	2.93389	5.49511	0.0910709	0.673346	0.0727774	10.8083	0.0179775	3.69067	0.059218	1.60453	0.0043694	0.165764	0.0323819	19.5349	0	-17.2644	6.08227	0.118565	1.94936	0.137828	9.28258	0.174107	1.87563	0.0171237	-6.0702	1.29581	21.347	0.599366	53.3437	4.19973	7.87297	0.0913803	0.677014	0.0347725	5.13617	0.0123579	3.69678	0.0864039	2.33728	0.00411395	0.999825
6.00602	0.0283345	0.471769	0.00435811	9.55401	0.111157	1.16346	0.0307338	63.4719	8.80422	13.871	0.20382	0.76648	0.0910188	11.8749	0.0168203	3.91321	0.0186368	0.476254	0.00237378	0.132317	0.0247925	18.7372	0	-19.543	6.00205	0.032593	0.543031	0.00550672	9.55475	0.195284	2.04384	0.0264165	-5.72622	1.35384	23.6427	0.618005	63.3899	9.17891	14.4801	0.203275	0.764438	0.0395767	5.17723	0.0113265	3.91141	0.120235	3.07395	0.00221281	0.834039
5.97233	0.0140765	0.235696	0.00266874	9.03673	0.158454	1.75345	0.204355	57.9432	0.148348	0.256022	0.00115588	1.05364	0.0176192	1.67222	0.00241079	3.78345	0.00787468	0.208135	0.000716287	0.0852064	0.016038	18.8225	0	-30.0194	5.9701	0.0359394	0.601991	0.00323522	9.03207	0.180799	2.00175	0.206203	-5.48233	1.20905	22.0536	0.494548	58.1179	0.42148	0.725215	0.000999763	1.0643	0.00831938	0.781674	0.00183748	3.78518	0.0338841	0.89518	0.000675673	1.0722
5.97114	0.035521	0.594878	0.00739425	8.89255	0.12486	1.40409	0.0493776	56.502	3.0095	5.32636	0.060445	0.768471	0.148158	19.2795	0.0275714	3.99008	0.232258	5.82087	0.062849	0.188693	0.0382703	20.2817	0	-15.5687	5.90097	0.0459874	0.77932	0.00575702	9.85441	0.661407	6.71178	0.307922	-6.36171	0.065649	1.03194	0.0256105	61.8421	3.11974	5.04469	0.0633435	0.157896	0.289779	183.526	2.29305	3.50788	0.0898449	2.56123	0.01168	24.1404
5.98266	0.0674396	1.12725	0.00551015	10.5535	0.531482	5.03606	0.415096	66.0068	6.96599	10.5534	0.15028	0.841536	0.12491	14.8431	0.00934597	4.04429	0.0271781	0.672012	0.00205763	0.160281	0.030042	18.7434	0	-17.1357	5.97754	0.0395107	0.660987	0.00682513	10.5687	1.21063	11.4549	0.355072	-6.00044	1.1868	19.7786	0.596302	65.9777	7.06035	10.7011	0.150018	0.841987	0.0200479	2.38103	0.00653659	4.04296	0.0508284	1.25721	0.00187945	0.899454
5.92878	0.0604174	1.01905	0.0302024	9.49277	0.0783287	0.825141	0.0336268	57.1843	3.0332	5.30426	0.0785456	0.699723	0.0529474	7.56692	0.0108793	3.81866	0.0341133	0.893331	0.00229346	0.154476	0.0291462	18.8678	0	-19.0794	5.92369	0.0730916	1.23389	0.0318229	9.50235	0.262582	2.76333	0.0293585	-5.90629	1.35878	23.0057	0.549852	57.1577	4.00448	7.00601	0.0782491	0.699234	0.0230206	3.29227	0.00746728	3.81663	0.119033	3.1188	0.00211405	0.942353
6.11935	0.0379614	0.62035	0.0071655	8.25945	0.0867749	1.05061	0.0324445	58.0328	8.09864	13.9553	0.168046	0.876421	0.25064	28.5981	0.333731	4.29009	0.0344171	0.802247	0.00353856	0.167779	0.0344401	20.527	0	-15.5157	6.1189	0.0601494	0.98301	0.00682957	8.22316	0.2808	3.41474	0.260512	-5.93987	1.64884	27.7589	0.510803	59.41	0.617243	1.03896	0.00224274	0.914053	0.0169616	1.85564	0.00398369	4.2691	0.0753868	1.76587	0.00132479	0.852187
5.86323	0.0236945	0.404121	0.00393203	9.09421	0.0774492	0.851632	0.0256714	67.0789	0.472738	0.704749	0.00281073	0.909167	0.211567	23.2704	0.313724	3.57048	0.570516	15.9787	0.224182	0.0790217	0.0162795	20.6012	0	-24.0889	5.85896	0.0351776	0.600408	0.00483456	9.08653	0.0890627	0.980162	0.0222238	-5.70662	1.07875	18.9034	0.464908	66.9043	1.44616	2.16153	0.00230594	0.901046	0.235519	26.1385	0.31147	3.56624	0.577838	16.203	0.223549	1.79601
5.99315	0.0429193	0.716139	0.00811738	9.88775	0.120621	1.2199	0.0380115	65.2991	0.899161	1.37699	0.00549222	1.16145	0.261492	22.5142	0.214973	3.66224	0.324608	8.86365	0.102817	0.16112	0.0309901	19.2342	0	-17.0521	5.98899	0.0601414	1.0042	0.0100337	9.90727	0.133877	1.3513	0.0341913	-5.80619	1.36527	23.5141	0.564858	65.1551	1.1233	1.72405	0.00423741	1.15294	0.265797	23.0539	0.208287	3.65996	0.338702	9.25425	0.103346	1.35878
5.95894	0.101411	1.70183	0.101521	10.5625	0.670852	6.35128	0.4076	64.4116	2.72289	4.22733	0.0605721	1.04281	0.0734414	7.04265	0.00747543	3.924	0.0393823	1.00363	0.00214021	0.125841	0.0251145	19.9572	0	-21.2149	5.95663	0.0905775	1.52062	0.10188	10.39	1.64091	15.7933	0.298359	-5.67866	0.964655	16.9874	0.358359	64.3702	2.89644	4.49966	0.060845	1.0398	0.0173401	1.66763	0.00479877	3.92338	0.0609488	1.55347	0.00182074	2.86772
5.78862	0.0406611	0.702432	0.00804766	9.00912	0.0590808	0.655789	0.0241798	63.9067	0.700105	1.09551	0.00350119	0.751508	0.0748028	9.95369	0.0147332	3.32855	0.28123	8.44903	0.119322	0.146637	0.0283032	19.3016	0	-18.7831	5.78463	0.0623497	1.07785	0.00966556	9.00714	0.100709	1.11811	0.0233674	-5.72709	0.897404	15.6694	0.431108	63.776	0.7184	1.12644	0.00305402	0.752634	0.0351118	4.66519	0.0106287	3.33555	0.290087	8.69683	0.119668	2.73261
[truncated: 164 more columns]

## Sheet: Simulation_5
Estim_model_1																									Estim_model_3
LG_INOC				LG_POPMAX				MGT				KC50S				KMAX				SDIN				objfunc	LG_INOC				LG_POPMAX				LG_MUTF				MGT				KC50S				KMAX				KC50R
mean	se	RSE	sd	mean	se	RSE	sd	mean	se	RSE	sd	mean	se	RSE	sd	mean	se	RSE	sd	mean	se	RSE	sd		mean	se	RSE	sd	mean	se	RSE	sd	mean	se	RSE	sd	mean	se	RSE	sd	mean	se	RSE	sd	mean	se	RSE	sd	mean
6.16146	0.0445784	0.723504	0.00489924	9.25481	0.0298672	0.322721	0.0116704	56.9607	8.32453	14.6145	0.184224	1.84388	0.954856	51.7852	0.70283	4.48841	0.0390857	0.870813	0.00413009	0.127147	0.0256575	20.1794	0	-17.8999	6.1577	0.0351171	0.570295	0.00585676	9.25785	0.0980284	1.05887	0.0105792	-5.79923	1.02805	17.7273	0.534378	56.8058	8.10098	14.2608	0.184775	1.83684	0.944245	51.406	0.706014	4.48673	0.099555	2.21887	0.00421682	1.90224
6.16051	0.0330936	0.53719	0.00366058	9.22933	0.0751669	0.814435	0.0164376	53.8374	0.779239	1.44739	0.0334216	1.86803	0.147983	7.92188	0.00808362	4.69145	0.0274956	0.586078	0.00232654	0.109601	0.0203528	18.5699	0	-26.0009	6.157	0.0328848	0.534105	0.00430638	9.23001	0.319727	3.464	0.0140616	-5.95355	1.16038	19.4906	0.35861	53.8522	1.47222	2.73381	0.0333123	1.86936	0.0799118	4.27481	0.00536839	4.69067	0.138187	2.94599	0.00207421	3.96809
5.82862	0.170086	2.91812	0.203618	9.38595	0.100121	1.06671	0.0293306	55.7362	1.11303	1.99696	0.00346025	1.74511	0.0568022	3.25493	0.00533882	4.40558	0.0611871	1.38886	0.00240501	0.1558	0.0293225	18.8206	0	-19.6318	5.8197	0.168612	2.89726	0.203747	9.38643	0.176758	1.88313	0.0247772	-5.6309	2.56044	45.4713	0.491729	55.5149	3.79207	6.83073	0.00301627	1.72416	0.0754006	4.37317	0.00415476	4.39045	0.130152	2.96443	0.00242874	1.73906
5.95192	0.0633837	1.06493	0.0378021	11.239	1.1049	9.8309	0.544197	62.4122	0.543741	0.87121	0.00191926	1.42514	0.0895305	6.28221	0.0603574	4.7717	0.0315878	0.661982	0.00441716	0.144209	0.0270896	18.7849	0	-21.5267	5.94906	0.117301	1.97176	0.0386648	11.2538	2.03339	18.0686	0.445829	-5.6156	1.24833	22.2296	0.551446	62.352	0.833244	1.33635	0.00166075	1.43019	0.183042	12.7985	0.0592454	4.77873	0.2289	4.78997	0.00480669	1.10625
6.09557	0.21033	3.45054	0.264185	9.45037	0.214811	2.27304	0.0759032	54.9664	3.72597	6.77864	0.119472	1.50506	0.240379	15.9714	0.0179367	4.39846	0.106956	2.43168	0.00543955	0.225861	0.0456516	20.2122	0	-11.8577	5.95893	0.0422165	0.708458	0.00919655	9.62458	0.0915191	0.950889	0.0199838	-4.41696	1.02102	23.1158	0.443265	64.5009	4.59916	7.13038	0.0244896	1.58287	1.11652	70.5374	0.0849918	3.83849	0.679132	17.6927	0.109086	30.8494
5.9598	0.0879116	1.47507	0.00851906	9.60536	0.0897762	0.934646	0.0252025	62.1451	4.30387	6.92552	0.0111129	2.1654	0.981541	45.3285	0.0329198	4.09436	0.936752	22.8791	0.115062	0.19774	0.0441227	22.3134	0	-14.9552	5.82208	0.0381733	0.655665	0.00472017	9.9711	0.13802	1.3842	0.0404565	-5.30532	1.08404	20.4332	0.516359	66.5582	0.334749	0.502941	0.001458	1.77246	0.0583268	3.29072	0.00766314	4.22977	0.451199	10.6672	0.149147	1.40615
5.82478	0.0216461	0.371621	0.00384974	9.96293	0.100354	1.00727	0.0451235	66.6214	0.399811	0.600124	0.00170164	1.7724	0.144004	8.12481	0.0100619	4.22703	0.432188	10.2244	0.149197	0.0896496	0.0176621	19.7012	0	-25.1681	5.78343	0.0617724	1.06809	0.0116593	9.57255	0.08301	0.867167	0.0161379	-5.6056	1.45947	26.036	0.468195	61.7884	0.958997	1.55207	0.0107389	1.3	0.050349	3.87299	0.00852003	3.74871	0.187844	5.01089	0.0657628	1.93261
5.78578	0.0458095	0.791761	0.0101565	9.56424	0.0530655	0.554832	0.0185615	61.8081	2.23909	3.62265	0.0128269	1.29136	0.0890443	6.89538	0.0112572	3.73893	0.230672	6.16947	0.0651064	0.112478	0.0220836	19.6337	0	-23.7079	6.04147	0.0414677	0.686385	0.00880775	9.67251	0.0414488	0.428521	0.00932681	-5.60487	1.31728	23.5024	0.566297	61.1164	0.722904	1.18283	0.00355597	2.00034	0.606062	30.298	0.403179	4.03201	0.272326	6.7541	0.0721638	1.43125
6.04397	0.0323718	0.535604	0.00695754	9.67114	0.0355539	0.367629	0.0109518	61.2715	0.701744	1.1453	0.00413795	2.01288	0.601238	29.8695	0.403567	4.03451	0.258592	6.40951	0.0728927	0.0832356	0.0163502	19.6433	0	-25.5522	5.90687	0.280004	4.74032	0.380606	9.37799	0.204001	2.17531	0.021384	-5.46597	1.20729	22.0875	0.500267	53.8294	0.655822	1.21833	0.00508241	1.36607	0.171347	12.543	0.0456611	4.27994	0.352017	8.22481	0.0955494	1.53597
5.9072	0.285255	4.82893	0.379357	9.37428	0.0870913	0.929046	0.0253703	53.8266	0.773134	1.43634	0.0056978	1.35003	0.362353	26.8403	0.0515501	4.26129	0.4814	11.297	0.0949406	0.153057	0.0338799	22.1355	0	-16.1386	6.03522	0.0979016	1.62217	0.0991496	9.54841	0.163936	1.71689	0.0147461	-5.81847	1.06532	18.3092	0.567883	59.7008	11.5636	19.3693	0.269937	2.04231	0.142823	6.99321	0.0220541	5.19216	0.335383	6.4594	0.0773267	1.55618
6.03798	0.0968417	1.60388	0.0990608	9.54484	0.0620779	0.650382	0.0172353	59.7138	11.4373	19.1535	0.269608	2.0352	0.324674	15.9529	0.0298622	5.18415	0.289544	5.58517	0.0773995	0.135862	0.0284013	20.9045	0	-16.1141	5.97854	0.0382029	0.639001	0.00677124	9.5776	0.33371	3.48428	0.432882	-5.85636	2.67347	45.6508	0.538994	54.2134	3.38501	6.24387	0.0800519	1.58148	0.0655171	4.14278	0.0105771	3.52646	0.0601968	1.707	0.0036003	3.28333
5.98475	0.0593723	0.992059	0.00539942	9.58877	0.322484	3.36314	0.430982	54.2956	2.27307	4.18646	0.0803579	1.58919	0.284595	17.9082	0.0151952	3.53351	0.0268568	0.760059	0.00392508	0.156857	0.0317162	20.2199	0	-17.678	5.86544	0.0588372	1.00312	0.0110652	9.24165	0.0592477	0.641094	0.00958465	-6.11126	1.23254	20.1684	0.440375	49.7751	2.79463	5.61452	0.00440217	1.28213	0.339904	26.5109	0.123997	4.1043	0.37129	9.04636	0.0946955	2.49088
5.8689	0.039127	0.666684	0.00817154	9.24117	0.0326123	0.352903	0.010521	49.9594	0.653986	1.30903	0.00510968	1.29463	0.185752	14.3479	0.132967	4.10644	0.318068	7.74557	0.0974997	0.107056	0.0216898	20.2603	0	-23.033	5.87247	0.0731892	1.24631	0.0724017	9.46718	0.0842921	0.890361	0.010762	-5.53905	0.137631	2.48474	0.040532	53.734	5.28663	9.83851	0.0104237	1.12818	0.0861585	7.63695	0.0192175	3.80463	0.328086	8.62336	0.0887108	38.4546
5.87226	0.0716286	1.21978	0.0750067	9.4685	0.0296744	0.313401	0.0093558	50.686	3.71831	7.33597	0.0982358	1.27926	0.111509	8.71668	0.0192817	3.93718	0.347487	8.82578	0.119777	0.100866	0.021139	20.9575	0	-21.96	6.09432	0.187497	3.07658	0.229192	9.42636	0.325717	3.45539	0.123206	-6.01684	0.984944	16.3698	0.498183	55.0996	1.74345	3.16417	0.00282929	1.76986	0.0795557	4.49502	0.00657444	4.09801	0.0942105	2.29893	0.0027927	2.65503
6.10181	0.262367	4.29982	0.229052	9.43348	0.382713	4.05696	0.120864	55.304	4.73497	8.56171	0.00327811	1.78316	0.136546	7.65754	0.00837881	4.10489	0.155138	3.77934	0.00274434	0.17027	0.0385486	22.6396	0	-17.9064	5.95839	0.139845	2.34703	0.144425	9.67418	0.196995	2.0363	0.0168852	-5.91414	1.25696	21.2535	0.487164	50.0793	3.2021	6.39406	0.0567753	1.7942	0.0735318	4.09832	0.0105224	4.19394	0.136468	3.25393	0.0102725	3.36775
5.96242	0.24962	4.18656	0.143362	9.6702	0.117849	1.21868	0.0197872	50.4645	1.94733	3.85881	0.0570603	1.81638	0.209186	11.5167	0.014569	4.19	0.374429	8.93625	0.0110291	0.218671	0.0419214	19.171	0	-14.2933	6.04951	0.0693733	1.14676	0.00771615	9.15611	0.421858	4.6074	0.572298	-5.85345	1.27472	21.7773	0.560691	48.9892	2.01387	4.11085	0.00555826	1.0886	0.143481	13.1804	0.0697898	4.5607	0.468868	10.2806	0.139095	1.09531
6.0527	0.0402181	0.664465	0.00623725	9.16571	0.413126	4.5073	0.570692	49.1829	0.88098	1.79123	0.0064046	1.09506	0.128642	11.7475	0.0785913	4.55818	0.474149	10.4021	0.14129	0.117672	0.0250022	21.2475	0	-18.2853	5.85851	0.18621	3.17845	0.0121873	9.56833	0.225152	2.35309	0.0336853	-5.42293	1.1981	22.0932	0.604617	60.3954	5.17389	8.56669	0.113386	1.69438	0.123578	7.29342	0.0213597	4.37857	0.436891	9.97796	0.130133	1.41992
5.86151	0.0475012	0.810392	0.0099514	9.54124	0.109507	1.14772	0.0342218	60.0656	5.41943	9.02252	0.115679	1.65767	0.195933	11.8198	0.0296409	4.35823	0.416777	9.56301	0.130824	0.197795	0.0402356	20.3421	0	-13.0444	6.05151	0.048304	0.798215	0.00623302	9.31393	0.0913998	0.981324	0.0177591	-4.99406	0.277286	5.55231	0.0789688	64.2377	0.961953	1.49749	0.00470628	2.86894	0.188466	6.56918	0.0165186	4.60656	0.503427	10.9285	0.149034	35.1653
6.05011	0.0420557	0.695123	0.00604476	9.3135	0.048504	0.520792	0.0156147	63.4376	2.22909	3.51382	0.00722005	2.9928	0.398853	13.3271	0.0149556	4.64545	0.52882	11.3836	0.133823	0.117817	0.0239069	20.2915	0	-21.9432	6.10017	0.0832765	1.36515	0.00776676	8.86588	0.456376	5.14756	0.633084	-5.11383	0.131292	2.56739	0.0273859	61.1923	0.658331	1.07584	0.00400516	0.865064	0.0538853	6.22905	0.0173085	3.64722	0.425313	11.6613	0.163344	12.9177
6.09905	0.0224565	0.368197	0.00551069	8.8692	0.451242	5.08775	0.614642	59.7405	0.960111	1.60714	0.00702882	1.02456	0.157312	15.3542	0.0207487	3.7586	0.383435	10.2015	0.132785	0.136532	0.0279846	20.4967	0	-17.1977	5.80671	0.162464	2.79786	0.221197	9.55252	0.104072	1.08947	0.00774505	-5.23549	1.19965	22.9138	0.488834	59.7937	0.225015	0.376318	0.00347467	2.19843	0.36019	16.384	0.203437	4.17452	0.147222	3.52668	0.0120318	2.25382
5.80678	0.162187	2.79307	0.221793	9.54908	0.0296113	0.310096	0.00886332	59.8554	0.592835	0.990444	0.00397353	2.18783	0.348624	15.9347	0.204271	4.16271	0.124476	2.99027	0.0111241	0.089224	0.0179561	20.1248	0	-24.3088	6.0106	0.143994	2.39566	0.183954	9.49724	0.137383	1.44656	0.0133453	-4.7665	1.35762	28.4825	0.643135	60.3655	4.29502	7.11503	0.072894	2.53944	0.106145	4.17985	0.0111167	4.97813	0.336067	6.75087	0.074451	1.2521
6.01087	0.143926	2.39443	0.184358	9.48867	0.0485352	0.511507	0.0151175	60.208	3.70354	6.15125	0.0737573	2.49849	0.154867	6.19843	0.015143	4.9513	0.293251	5.92271	0.0749719	0.124515	0.026643	21.3974	0	-19.5526	6.12296	0.0840394	1.37253	0.0108487	9.20014	0.430025	4.67412	0.581007	-5.58837	1.71446	30.6791	0.569437	52.0121	1.34062	2.57752	0.00639097	1.6347	0.272788	16.6874	0.125311	4.71054	0.736958	15.6449	0.207959	1.11474
6.12764	0.0531387	0.867196	0.0083214	9.2138	0.42169	4.57673	0.57548	52.3051	1.12076	2.14274	0.00749215	1.6573	0.269856	16.2829	0.137979	4.71774	0.713847	15.1311	0.205873	0.141472	0.029619	20.9363	0	-15.4011	6.01605	0.0797834	1.32618	0.0515659	9.19523	0.362872	3.94631	0.480128	-6.11713	1.50398	24.5864	0.416726	52.6721	5.40907	10.2693	0.0864633	1.23832	0.6723	54.2915	0.678628	4.20712	0.570963	13.5713	0.177322	2.01192
6.01974	0.0640224	1.06354	0.0235589	9.2125	0.347882	3.77619	0.466064	53.2769	5.40252	10.1405	0.10227	1.26449	0.599465	47.4077	0.613297	4.19732	0.522507	12.4486	0.163719	0.130411	0.0307543	23.5826	0	-14.5809	5.90922	0.0357712	0.605345	0.00778361	9.44069	0.192025	2.03401	0.22267	-5.65733	1.79773	31.777	0.537151	53.2472	3.50891	6.58984	0.0265254	1.08775	0.170235	15.6503	0.077791	3.80743	0.0510703	1.34133	0.00236184	1.47629
5.91177	0.047462	0.802839	0.00612714	9.4508	0.187918	1.98838	0.222354	53.6847	3.47803	6.47862	0.0258387	1.10199	0.222415	20.183	0.0815	3.80415	0.0140268	0.368723	0.00237912	0.134082	0.0266578	19.8817	0	-21.6736	6.01968	0.0170362	0.283008	0.00320218	9.23151	0.0600021	0.64997	0.00708575	-6.16646	1.01246	16.4188	0.493484	55.8293	7.40607	13.2656	0.180098	1.44252	0.731753	50.7273	0.702742	3.83298	0.0597312	1.55835	0.00252889	1.47987
6.02258	0.0200767	0.333358	0.00267762	9.23007	0.0196189	0.212554	0.00782014	55.9386	7.41766	13.2604	0.179096	1.44867	0.730298	50.4118	0.699107	3.83556	0.0195866	0.510658	0.00245841	0.0727335	0.0146956	20.2048	0	-25.3532	5.89364	0.118696	2.01396	0.143177	9.65473	0.122845	1.27238	0.017592	-5.31424	1.16721	21.9639	0.490854	67.1361	0.412841	0.614931	0.00251971	2.38261	0.193139	8.10618	0.022813	4.29042	0.423847	9.8789	0.129436	2.15014
5.89468	0.14612	2.47884	0.144478	9.64848	0.0692015	0.717227	0.0201084	67.221	0.906158	1.34803	0.00287953	2.36793	0.601359	25.396	0.0296196	4.27436	0.604546	14.1435	0.128909	0.124585	0.0251894	20.2187	0	-20.0541	5.8929	0.112037	1.90122	0.109226	9.36049	0.120637	1.28879	0.114681	-5.21928	0.0673013	1.28947	0.0185965	59.2572	0.59145	0.998107	0.00328099	0.822839	0.601041	73.0448	1.00972	3.52301	0.379488	10.7717	0.0127093	55.3168
5.94154	0.0576583	0.970428	0.0175431	9.35352	0.0814178	0.870451	0.0288709	56.4507	4.42039	7.83052	0.100577	1.89589	0.270316	14.258	0.0234171	4.0812	0.539014	13.2072	0.180067	0.145817	0.0295757	20.2828	0	-17.2614	6.20335	0.0884824	1.42637	0.0465773	10.5731	0.497786	4.70805	0.209359	-5.31177	1.37377	25.8628	0.529573	80.9127	0.724385	0.895267	0.00175798	3.6047	0.0753892	2.09141	0.00363954	4.11442	0.0888708	2.15998	0.00220967	3.01352
6.20892	0.0857455	1.381	0.047372	10.3905	0.519605	5.00076	0.171504	80.7701	0.841307	1.04161	0.00207972	3.56168	0.0837367	2.35104	0.00477033	4.09957	0.0535669	1.30665	0.00229421	0.177636	0.0321623	18.1058	0	-19.391	6.09479	0.1134	1.8606	0.13432	9.49468	0.0404581	0.426113	0.0106568	-4.78548	0.304381	6.3605	0.0988262	56.2999	0.502633	0.892777	0.00357533	1.60947	0.0766954	4.76527	0.0107564	4.3005	0.431222	10.0273	0.138852	12.5162
6.07685	0.120329	1.98012	0.0883749	9.49197	0.0424239	0.446945	0.0125657	55.8925	1.94479	3.47951	0.00458192	1.62029	0.205872	12.7059	0.0137734	4.25205	0.444157	10.4457	0.115582	0.133136	0.0269006	20.2053	0	-19.7792	5.91332	0.0779644	1.31845	0.0105959	9.567	0.084186	0.879962	0.0141766	-5.32466	0.346367	6.50497	0.11209	58.6439	1.20409	2.05323	0.00360192	1.48681	0.142968	9.61571	0.0190253	3.89266	0.534537	13.7319	0.176147	19.0626
5.90618	0.0482959	0.817718	0.00955271	9.55939	0.0535265	0.559937	0.0170167	58.2396	0.901156	1.54733	0.00500581	1.51419	0.166386	10.9884	0.0179874	3.87616	0.440652	11.3683	0.162404	0.161549	0.0312996	19.3747	0	-17.007	6.09686	0.0311788	0.511391	0.00322377	9.8677	0.0659685	0.668529	0.0100951	-5.49839	0.747402	13.5931	0.293046	61.5869	5.22368	8.48181	0.118577	2.41882	0.0320842	1.32644	0.00336858	4.65143	0.0525829	1.13047	0.00153349	6.65562
6.10109	0.0185342	0.303785	0.00336774	9.86508	0.0426569	0.432403	0.0135411	61.5052	5.12388	8.3308	0.119185	2.4239	0.0697841	2.879	0.0063679	4.6576	0.017895	0.384212	0.0019812	0.101719	0.0190948	18.7722	0	-24.6362	6.19776	0.137507	2.21865	0.166056	11.2291	2.2538	20.0712	0.412274	-5.58695	1.9165	34.3032	0.573012	67.6037	2.42286	3.58392	0.0448838	1.97119	0.117656	5.96876	0.0152199	4.81652	0.403263	8.37251	0.109486	1.28071
6.19977	0.13969	2.25314	0.165026	11.1446	0.932854	8.37044	0.44218	67.6089	2.54733	3.76774	0.0456066	1.95958	0.338475	17.2728	0.0202217	4.80444	0.409425	8.52181	0.108964	0.146563	0.0327128	22.3199	0	-16.5886	6.0282	0.130592	2.16636	0.153866	9.63444	0.167703	1.74066	0.0147455	-5.59014	1.37116	24.5282	0.542919	61.051	5.49051	8.99333	0.112862	2.66726	0.0858433	3.21841	0.00836852	4.51698	0.138354	3.06296	0.00499762	3.26007
6.03124	0.121973	2.02235	0.154119	9.63081	0.0683516	0.709719	0.0170587	61.2001	4.58121	7.48564	0.11245	2.67751	0.160153	5.9814	0.012071	4.51845	0.0777956	1.72173	0.00533588	0.153823	0.0302527	19.6672	0	-17.8953	6.27931	0.144786	2.30576	0.0112061	9.50061	0.301893	3.17762	0.210401	-5.47633	2.39599	43.7517	0.491915	54.8412	2.72256	4.96444	0.00391697	1.78762	0.0456122	2.55157	0.007665	5.20181	0.18208	3.50033	0.0376625	1.63689
6.28269	0.0495206	0.788207	0.00882976	9.49437	0.234548	2.47039	0.184105	54.4052	0.90516	1.66374	0.00465461	1.73869	0.280464	16.1307	0.0100288	5.17339	0.363563	7.02755	0.0376064	0.214048	0.0437994	20.4624	0	-14.9968	6.20234	0.182143	2.93668	0.215752	9.66167	0.277708	2.87433	0.0546472	-5.44489	1.20079	22.0535	0.534388	64.1097	0.668315	1.04245	0.00349231	2.09376	0.112755	5.38528	0.0135834	5.40653	0.959252	17.7425	0.247757	1.77911
6.20323	0.350476	5.6499	0.214254	9.67213	0.26656	2.75596	0.0557187	64.3113	5.07492	7.89118	0.00410825	2.08256	0.784993	37.6937	0.019719	5.38148	1.46878	27.2931	0.247365	0.200838	0.0428782	21.3496	0	-10.0755	6.06073	0.0368396	0.60784	0.00492231	9.45066	0.162221	1.7165	0.0279666	-6.01372	1.21924	20.2743	0.519277	53.6385	0.693227	1.29241	0.00210737	1.76354	0.0259428	1.47106	0.00256782	4.41895	0.0628316	1.42187	0.000957106	1.88277
6.06495	0.0297787	0.490996	0.00428532	9.45104	0.0747306	0.790713	0.032383	53.7016	0.361935	0.673976	0.00239966	1.76449	0.027742	1.57224	0.00336175	4.42201	0.0134599	0.304384	0.0010155	0.115214	0.0205014	17.7942	0	-26.5393	6.01841	0.0307348	0.510679	0.00668629	9.09467	0.376128	4.1357	0.526466	-5.50983	0.065887	1.19581	0.0143153	52.3357	0.661199	1.26338	0.00303332	1.43647	0.682589	47.5185	0.669816	4.5188	0.0522366	1.15598	0.00498637	17.8451
6.05168	0.0703388	1.1623	0.026925	9.10255	0.378519	4.15838	0.519939	51.2399	2.47012	4.8207	0.00554001	1.99097	0.440535	22.1267	0.221163	4.86845	0.38152	7.83659	0.0899791	0.10755	0.0233558	21.7163	0	-19.5843	5.99831	0.110945	1.84961	0.110619	9.83356	0.332769	3.38402	0.0227462	-4.59852	0.241758	5.2573	0.0966934	58.2118	3.80595	6.53811	0.106772	1.38974	0.316632	22.7836	0.203823	4.24657	0.170172	4.00729	0.00690976	17.0065
5.97499	0.103132	1.72607	0.110518	9.79816	0.101683	1.03778	0.0354334	56.6735	5.37783	9.48914	0.0851437	1.77706	0.353074	19.8684	0.16689	4.39248	0.0261704	0.595799	0.00643141	0.176859	0.0349611	19.7678	0	-15.9349	6.04348	0.0485069	0.802631	0.00868194	9.64743	0.219288	2.27301	0.0282897	-5.25833	1.30928	24.8992	0.608242	74.4974	9.28765	12.4671	0.172331	2.09576	0.0903897	4.31298	0.0114078	3.8282	0.162103	4.23444	0.0033354	2.353
6.04767	0.0381694	0.631142	0.00712147	9.6406	0.107651	1.11664	0.0321533	74.5875	8.69517	11.6577	0.171928	2.09624	0.179934	8.58369	0.0167373	3.82881	0.0287545	0.751003	0.00366101	0.173766	0.0325361	18.724	0	-16.5299	6.12213	0.0324319	0.529748	0.0048105	9.52537	0.104453	1.09657	0.0126141	-5.72103	1.22529	21.4173	0.5856	58.9777	6.45934	10.9522	0.15375	2.3237	0.050769	2.18483	0.00525402	4.98455	0.143975	2.88842	0.00239819	1.40152
6.12474	0.0232197	0.379113	0.00397889	9.52163	0.0479064	0.503132	0.0149335	58.9847	6.32907	10.73	0.15346	2.31088	0.0798922	3.45722	0.00764377	4.97569	0.0231683	0.465631	0.00258089	0.114614	0.0215153	18.7719	0	-22.3828	5.77835	0.0378032	0.654222	0.00659946	9.62859	0.238694	2.47901	0.196363	-5.77656	2.06443	35.738	0.516758	57.0993	2.90498	5.08759	0.0627442	1.67602	0.0564971	3.37091	0.00766533	4.19699	0.057383	1.36724	0.00303425	2.16606
5.78486	0.070221	1.21388	0.00511718	9.6362	0.327231	3.39585	0.189787	57.1657	2.50382	4.37993	0.0629119	1.68237	0.336636	20.0096	0.0109799	4.2053	0.0494877	1.1768	0.00334189	0.159301	0.0313416	19.6745	0	-19.114	5.91762	0.0929999	1.57157	0.115754	9.6295	0.0958947	0.995844	0.0117711	-6.00899	1.19316	19.8563	0.557795	65.9263	0.610514	0.926056	0.00213573	2.65259	1.1387	42.9281	0.600446	4.71019	0.124546	2.64419	0.00614524	2.07291
5.91859	0.0917413	1.55005	0.116516	9.62665	0.0430358	0.447048	0.0137604	66.0254	0.418497	0.633842	0.00244602	2.64723	1.12266	42.4088	0.60005	4.70204	0.0528466	1.12391	0.00552345	0.0994357	0.0198995	20.0125	0	-21.6485	5.98345	0.103886	1.73622	0.00879713	9.29322	0.126344	1.35952	0.0146402	-6.11564	3.3436	54.6728	0.497833	50.29	7.3588	14.6327	0.0343391	1.69802	0.278847	16.4219	0.0392369	4.09665	0.349892	8.54093	0.0766163	2.60382
5.98999	0.0438869	0.732671	0.00702278	9.29043	0.0966576	1.0404	0.0171649	50.5532	2.60973	5.16233	0.0360715	1.71232	0.760265	44.3997	0.0527027	4.09517	0.542295	13.2423	0.0748055	0.167279	0.0329929	19.7233	0	-17.701	5.91475	0.0964476	1.63063	0.0709614	9.67226	0.249438	2.5789	0.0293815	-5.68711	1.895	33.321	0.361247	60.0897	0.844599	1.40556	0.00503037	2.18837	0.755538	34.5252	0.475127	4.39594	0.160315	3.64689	0.0105818	5.91058
5.9177	0.0797112	1.347	0.0719805	9.67252	0.0889148	0.919252	0.0308382	60.298	0.980927	1.6268	0.00572818	2.211	0.738824	33.4158	0.468425	4.39779	0.0822569	1.87042	0.00971795	0.155345	0.0301035	19.3785	0	-16.9939	6.22341	0.125107	2.01026	0.132036	9.45652	0.234517	2.47995	0.0190766	-6.06422	0.954868	15.7459	0.43006	58.4073	6.5164	11.1568	0.148014	1.92845	0.181571	9.4154	0.0311088	5.57821	0.633869	11.3633	0.149995	2.02363
6.22737	0.120824	1.94021	0.131589	9.46705	0.0692102	0.731065	0.0211549	58.4921	6.31136	10.7901	0.14683	1.9303	0.231879	12.0126	0.0265446	5.57448	0.590722	10.5969	0.150229	0.16026	0.0352607	22.0022	0	-12.0061	6.01417	0.111381	1.85198	0.101337	9.13069	0.204851	2.24355	0.0313104	-5.59414	0.943755	16.8704	0.405402	68.1116	0.931035	1.36693	0.00374257	1.40722	0.119568	8.49675	0.0184437	3.84372	0.399701	10.3988	0.138158	3.3344
6.01298	0.190108	3.16162	0.0967515	9.11802	0.115101	1.26234	0.0325005	68.0255	2.88458	4.24044	0.00455848	1.37508	0.389016	28.2904	0.0243574	3.8121	0.609133	15.9789	0.136608	0.179665	0.0368417	20.5058	0	-15.3802	6.03201	0.045651	0.756812	0.00643864	9.62391	0.0565302	0.587394	0.0124371	-5.50497	0.490462	8.90944	0.291497	57.7287	0.824393	1.42805	0.00366806	2.14043	0.10037	4.68924	0.0145249	4.06981	0.0996985	2.44971	0.00406586	6817.26
6.02412	0.0323392	0.536829	0.00546525	9.62477	0.0469131	0.48742	0.0160848	56.8298	0.475122	0.836043	0.00441731	2.36618	0.148227	6.26439	0.0470336	4.11055	0.0314592	0.765329	0.00448084	0.181343	0.0329545	18.1725	0	-18.9285	5.96115	0.175035	2.93627	0.231811	9.57028	0.169101	1.76694	0.0181543	-5.4411	0.0569904	1.04741	0.00852135	61.1048	0.627872	1.02753	0.0017713	0.70992	0.429175	60.454	0.836395	3.47872	0.250396	7.19793	0.00575706	201.26
6.02944	0.238	3.9473	0.281505	9.53843	0.0619021	0.648976	0.018936	55.4278	3.11429	5.61864	0.00528608	1.79278	0.243653	13.5908	0.0112404	4.20407	0.42265	10.0534	0.0438452	0.145829	0.0292567	20.0624	0	-18.823	6.0663	0.0876777	1.44532	0.0212307	9.51676	0.126427	1.32846	0.0263976	-5.48215	0.181335	3.30774	0.064113	52.436	0.53483	1.01997	0.00336825	1.83929	0.112981	6.14265	0.0134199	4.35596	0.264139	6.06386	0.0712704	36.5172
6.0484	0.112621	1.86199	0.0427396	9.51599	0.08151	0.856558	0.0304459	52.0696	1.29263	2.4825	0.00448983	1.91306	0.201379	10.5265	0.0129881	4.32244	0.295649	6.83985	0.0555731	0.169731	0.0330439	19.4684	0	-18.1924	5.96914	0.120538	2.01936	0.00946673	8.99047	0.260738	2.90015	0.297455	-5.60643	1.96423	35.0354	0.45204	56.5692	1.86182	3.29123	0.00434747	1.7521	0.0468842	2.67588	0.0077098	4.694	0.165491	3.52558	0.0381315	2.36661
5.97098	0.0311416	0.521549	0.00767817	9.00044	0.252016	2.80004	0.295161	56.5424	0.497859	0.880506	0.00500241	1.72866	0.293436	16.9748	0.010044	4.67111	0.305126	6.53219	0.0378824	0.165511	0.0335222	20.2538	0	-18.1268	6.11367	0.046955	0.768032	0.00618635	9.45068	0.0683671	0.72341	0.0166401	-5.63584	1.09125	19.3627	0.515085	60.2454	0.516759	0.857757	0.00250812	2.19843	0.0758964	3.4523	0.00813959	4.86266	0.374287	7.69717	0.105825	1.61556
6.11614	0.027413	0.448208	0.00502182	9.44782	0.0534871	0.566131	0.0183738	60.3013	0.605274	1.00375	0.0029346	2.18929	0.165074	7.54006	0.0106555	4.85221	0.355157	7.31948	0.105826	0.107112	0.0209942	19.6003	0	-23.3918	6.02979	0.141162	2.34107	0.0172378	9.53214	0.138866	1.45682	0.0212752	-5.71522	2.04793	35.833	0.556754	62.3028	2.28834	3.67293	0.0346714	2.36935	0.182862	7.71781	0.0204847	4.1854	0.897568	21.4452	0.295471	2.04358
6.03291	0.0701598	1.16295	0.0145639	9.52551	0.082293	0.863922	0.0247596	62.4707	3.32126	5.31652	0.0322797	2.34204	0.333319	14.232	0.0268433	4.15665	0.906989	21.8202	0.297716	0.1981	0.0393449	19.8611	0	-12.9125	6.1276	0.0755434	1.23284	0.00446744	9.53128	0.0959729	1.00693	0.00769257	-5.5394	3.48855	62.977	0.557616	57.3636	6.39805	11.1535	0.158747	2.37191	0.0841586	3.54813	0.0104995	4.83848	0.28886	5.97006	0.0804644	1.87454
6.13063	0.0159494	0.26016	0.00362672	9.52924	0.031606	0.331674	0.00905138	57.3548	6.49221	11.3194	0.15842	2.37269	0.153547	6.47145	0.0141726	4.84048	0.275892	5.69967	0.080072	0.0781398	0.0160578	20.55	0	-25.4045	5.9362	0.129899	2.18826	0.00849309	9.49936	0.32293	3.3995	0.0271393	-4.95158	3.02966	61.1858	0.568839	66.4969	4.96228	7.46242	0.115014	1.95527	0.134681	6.88809	0.0209074	4.79451	0.559987	11.6798	0.158688	1.28184
5.94167	0.0312608	0.526128	0.00686865	9.48836	0.102447	1.07971	0.0293106	66.4556	5.60137	8.42873	0.116304	1.95158	0.267918	13.7283	0.0269244	4.79442	0.532987	11.1168	0.157863	0.155373	0.0312385	20.1055	0	-15.4035	5.79455	0.115628	1.99545	0.00758694	9.23543	0.241376	2.61359	0.248903	-5.92278	2.19621	37.0808	0.402541	48.9402	3.55709	7.26824	0.00468219	1.16665	0.0527052	4.51765	0.0108362	3.50202	0.229443	6.55173	0.079575	3.07723
5.80016	0.0229474	0.395634	0.00604937	9.24414	0.21327	2.30708	0.24699	49.1748	0.363171	0.738532	0.00544315	1.17594	0.275546	23.4319	0.0142328	3.49789	0.292517	8.36268	0.0796365	0.143521	0.0293896	20.4776	0	-19.0672	6.21603	0.19187	3.08669	0.244938	9.40942	0.170586	1.81293	0.020213	-5.82174	0.993592	17.0669	0.551657	58.8918	6.69485	11.3681	0.150814	2.27159	0.112685	4.96062	0.0155746	5.60247	0.963274	17.1937	0.23728	2.16052
6.21886	0.190948	3.07047	0.245057	9.41106	0.0640611	0.6807	0.0211683	58.9299	6.59263	11.1872	0.150556	2.26754	0.190182	8.38717	0.0215415	5.59416	0.949848	16.9793	0.237564	0.166525	0.0370698	22.2607	0	-10.1562	5.80202	0.0476792	0.821769	0.0064986	9.44746	0.0623106	0.659549	0.0107114	-5.97164	0.810085	13.5655	0.350321	43.8275	2.19024	4.99741	0.00914758	0.90256	0.169742	18.8068	0.0534121	3.71652	0.399669	10.7538	0.142252	3.9757
5.80691	0.0279574	0.481451	0.00547385	9.44773	0.0362937	0.384152	0.0114606	44.0661	0.852374	1.93431	0.0105781	0.916736	0.169986	18.5425	0.0741161	3.71491	0.412723	11.1099	0.146871	0.130164	0.0252714	19.415	0	-19.8932	5.92646	0.0542745	0.915799	0.0080362	9.63144	0.0788633	0.818811	0.011974	-5.97605	0.641644	10.7369	0.261595	45.9044	3.4718	7.56311	0.0892904	0.940865	0.0530434	5.63773	0.0120387	3.66495	0.0592103	1.61558	0.00400886	9.22804
5.93129	0.039634	0.668218	0.00716885	9.63266	0.0529251	0.549434	0.0154366	45.7577	2.5897	5.65961	0.0895662	0.949793	0.102994	10.8438	0.0224493	3.67322	0.0297349	0.809505	0.00434268	0.175684	0.0327723	18.6541	0	-17.3047	5.74638	0.090511	1.57509	0.0947499	12.584	1.1664	9.26888	0.487497	-5.59768	1.13695	20.3112	0.532956	63.3388	0.815687	1.28782	0.0020157	1.11412	0.254922	22.881	0.26687	3.68023	0.193135	5.2479	0.00786655	1.04648
5.74805	0.0833222	1.44957	0.0942214	12.5125	1.15539	9.23388	0.580983	63.4322	0.599661	0.945357	0.00230584	1.11154	0.222416	20.0097	0.266528	3.67357	0.0583217	1.5876	0.00725749	0.133675	0.0266918	19.9676	0	-19.8646	5.86375	0.0984722	1.67934	0.0533868	9.91691	0.23906	2.41062	0.0295975	-5.55145	1.31736	23.7301	0.547282	64.0566	5.49699	8.58146	0.109686	2.00717	0.0638586	3.18152	0.00909102	4.13303	0.134682	3.25868	0.00381194	2.41103
5.86654	0.0863189	1.47138	0.0497758	9.90183	0.109655	1.10743	0.0340745	63.9752	4.83746	7.56145	0.110339	1.96797	0.13644	6.93303	0.0130274	4.10882	0.0566713	1.37926	0.0040709	0.213333	0.0402919	18.8868	0	-14.1668	5.94421	0.0540398	0.909117	0.00957511	9.67307	0.39669	4.10098	0.451692	-5.38229	1.78976	33.2527	0.450577	66.0756	0.947552	1.43404	0.00325108	1.94333	0.193818	9.97353	0.0343968	3.9549	0.184658	4.66909	0.0301235	1.85657
5.94223	0.0661119	1.11258	0.00639268	9.65076	0.336877	3.49068	0.407664	65.7088	0.409527	0.623245	0.00435385	1.89161	0.307036	16.2315	0.0476207	3.92644	0.244683	6.23167	0.0275493	0.142067	0.0283216	19.9354	0	-20.7989	5.91303	0.122751	2.07594	0.105652	9.46035	0.211843	2.23928	0.0261925	-5.73672	1.04396	18.1979	0.476574	66.677	2.0472	3.07032	0.00610488	2.32136	0.619678	26.6946	0.295563	4.07338	0.248545	6.10169	0.0115608	2.89231
5.91472	0.108294	1.83093	0.105324	9.45218	0.0886374	0.937746	0.028854	66.804	1.30915	1.95969	0.00733	2.2952	0.518754	22.6017	0.296925	4.05155	0.0670504	1.65493	0.0103044	0.201435	0.0389127	19.3178	0	-14.3194	5.8865	0.094951	1.61303	0.0692208	9.35503	0.185782	1.9859	0.0189403	-5.62367	1.30229	23.1572	0.55445	60.8165	8.118	13.3484	0.181133	2.45391	0.0870834	3.54876	0.00965547	4.43876	0.131868	2.97083	0.00510111	2.87339
5.8911	0.0878148	1.49063	0.0687579	9.35017	0.0837795	0.896021	0.0218971	60.9481	7.60399	12.4762	0.180718	2.46261	0.164703	6.68816	0.0140197	4.44142	0.0784896	1.76722	0.00553729	0.186329	0.03575	19.1864	0	-15.11	5.93044	0.0957368	1.61433	0.119638	9.70759	0.334132	3.44197	0.437118	-5.0133	0.397101	7.92095	0.10056	68.7828	1.0092	1.46722	0.0030553	1.87693	0.118028	6.28837	0.0378832	3.68314	0.0398651	1.08237	0.00460927	69.6464
5.91524	0.0935344	1.58124	0.116397	9.72318	0.341613	3.51338	0.435743	68.45	1.12162	1.6386	0.0043159	2.03254	0.13314	6.55041	0.0388079	3.69512	0.0348731	0.94376	0.00454489	0.104768	0.0212286	20.2624	0	-24.2724	6.03845	0.0728812	1.20695	0.0111343	10.7626	1.89434	17.6011	2.29638	-5.20223	1.53914	29.5861	0.514676	58.1168	2.3395	4.0255	0.00318196	2.79752	0.146416	5.23377	0.0121521	5.49616	0.318829	5.80095	0.071095	2.3398
6.04114	0.0366107	0.606022	0.00724251	10.6318	1.69617	15.9538	2.04655	58.2627	0.666341	1.14368	0.00377201	2.78546	0.41457	14.8834	0.0191129	5.47446	0.418526	7.64506	0.0702975	0.193637	0.0388618	20.0694	0	-13.3346	6.03653	0.0784326	1.2993	0.0952137	9.31544	0.0640396	0.687457	0.00707948	-5.37002	1.30862	24.369	0.553875	52.7038	4.47835	8.49721	0.114242	1.33212	0.0495042	3.71618	0.0120005	4.12169	0.286922	6.96127	0.0927545	1.19562
6.03829	0.077504	1.28354	0.0954551	9.313	0.0272808	0.292933	0.00831228	52.6774	4.35955	8.27594	0.113933	1.32814	0.0898825	6.76755	0.0160663	4.11872	0.279622	6.78905	0.0931099	0.0814196	0.0174965	21.4893	0	-24.168	6.08828	0.0590211	0.969421	0.00932371	9.25054	0.19747	2.13468	0.0234989	-5.8938	1.19091	20.2061	0.547716	57.6214	4.63521	8.04424	0.104193	2.77776	0.118257	4.25729	0.0112785	4.49783	0.219943	4.88998	0.00491753	4.85945
6.09798	0.0499371	0.818912	0.00756779	9.24697	0.0933188	1.00918	0.0273629	57.7552	3.82641	6.62523	0.104442	2.79988	0.247025	8.82268	0.016075	4.51547	0.0449235	0.99488	0.00535495	0.222651	0.0415098	18.6434	0	-14.0906	6.08346	0.0642378	1.05594	0.00604745	9.63445	0.0490903	0.509529	0.0129991	-5.63947	0.44454	7.88265	0.17493	54.0181	0.494365	0.915184	0.00234029	2.52189	0.149437	5.92558	0.0107258	4.44544	0.258032	5.80441	0.00860261	45.4111
6.0913	0.0298174	0.489508	0.00511307	9.63115	0.0688043	0.714393	0.0155437	54.0824	1.00091	1.85071	0.0027331	2.57212	0.0781172	3.03708	0.0135949	4.45328	0.0816423	1.83331	0.00793978	0.175821	0.0316189	17.9836	0	-19.6928	5.99577	0.0707685	1.18031	0.00855966	9.34341	0.0435111	0.465688	0.010596	-5.82701	0.959248	16.4621	0.40797	57.2768	0.776686	1.35602	0.00193283	2.40136	0.0415326	1.72954	0.00280618	4.24694	0.0971459	2.28743	0.00137108	4.49829
6.00232	0.0464483	0.77384	0.00741512	9.34097	0.0450199	0.481962	0.0124323	57.3825	0.293412	0.511326	0.00220905	2.41641	0.0465296	1.92557	0.0036573	4.25883	0.0255931	0.600941	0.00145424	0.1398	0.024748	17.7024	0	-23.4897	6.24737	0.0520523	0.833188	0.00682741	10.7236	1.255	11.7031	0.299147	-5.11916	0.944088	18.4422	0.391237	75.9336	0.79473	1.04661	0.0026182	2.64989	0.544053	20.5312	0.286016	4.56547	0.10755	2.35572	0.00540843	4.99159
6.25069	0.0330317	0.528449	0.00554389	10.8155	0.796507	7.36449	0.33969	76.0771	0.549498	0.722291	0.00278044	2.67046	0.536091	20.0749	0.282528	4.56927	0.0459288	1.00517	0.0051022	0.131614	0.0247859	18.8323	0	-20.3702	6.06657	0.0052068	0.0858277	0.00271216	9.71441	0.0261482	0.269169	0.0109489	-2.70721	1.00886	37.2658	0.970624	63.3137	0.411971	0.650683	0.00310553	0.487722	0.688363	141.138	1.87163	3.56734	0.121435	3.40407	0.00822251	6.74977
6.14785	0.0611399	0.994493	0.0169254	9.64678	0.0566542	0.587286	0.0169753	59.0291	0.912007	1.54501	0.00542684	2.26571	0.507572	22.4023	0.233505	4.41266	0.509717	11.5512	0.137225	0.135497	0.0262679	19.3863	0	-18.9914	6.20999	0.0712396	1.14718	0.0355184	10.2894	0.450287	4.37622	0.151765	-5.59292	1.24457	22.2526	0.568972	63.22	0.621311	0.982776	0.00287928	1.90653	0.127288	6.67642	0.0230231	4.73004	0.117418	2.48238	0.00397292	1.36638
6.21347	0.0868447	1.39768	0.0297227	10.0917	0.277434	2.74913	0.112848	63.0387	0.276102	0.437989	0.00378703	1.89031	0.0967255	5.11691	0.027324	4.72317	0.0868311	1.83841	0.00375618	0.141517	0.0259997	18.3722	0	-22.7157	6.04763	0.133358	2.20513	0.176894	9.25546	0.108598	1.17334	0.00884096	-5.93508	1.23362	20.7852	0.541878	53.8882	2.26585	4.20473	0.0255216	1.88969	0.0376397	1.99185	0.00436812	4.73786	0.110932	2.34139	0.00216675	2.1455
6.04928	0.129862	2.14673	0.176975	9.25384	0.0479212	0.517852	0.0103044	53.9347	0.729726	1.35298	0.0254023	1.88561	0.0943361	5.00295	0.0061425	4.73339	0.0450495	0.951738	0.00224104	0.0922529	0.0181698	19.6957	0	-26.4903	6.2334	0.0395551	0.634567	0.00722458	9.74885	0.209383	2.14777	0.260289	-5.8056	1.1786	20.3011	0.498958	55.1033	2.76722	5.02187	0.00645104	3.89144	0.74968	19.2649	0.220102	5.73033	0.143311	2.50092	0.00541399	3.66924
6.23905	0.0322384	0.51672	0.00568936	9.75664	0.198063	2.03003	0.25853	55.4128	1.19972	2.16505	0.00726457	3.95095	0.63068	15.9627	0.219599	5.75506	0.0626035	1.0878	0.0049982	0.103652	0.0210496	20.3081	0	-22.5631	6.1011	0.0651511	1.06786	0.00905769	9.60995	0.110062	1.14529	0.0246082	-5.40581	1.14114	21.1095	0.512939	67.6809	1.14451	1.69104	0.00474992	2.5222	0.159395	6.31969	0.0137398	4.28083	0.403594	9.42794	0.125735	2.54779
6.10045	0.131819	2.1608	0.00881924	9.60582	0.241505	2.51415	0.0318543	67.826	0.692504	1.021	0.00520256	2.48375	0.1184	4.76698	0.0165278	4.24373	0.360998	8.50663	0.125318	0.156651	0.0296799	18.9466	0	-18.0487	6.07888	0.131179	2.15795	0.164511	9.4959	0.212492	2.23772	0.0145817	-5.92753	1.00039	16.8771	0.519505	52.5555	4.15793	7.91151	0.093875	1.38831	0.134591	9.69459	0.0247367	4.0154	0.551283	13.7292	0.187321	1.42523
6.08088	0.13225	2.17485	0.164765	9.49462	0.0555294	0.584851	0.0169761	52.5728	3.55142	6.75525	0.0951017	1.38355	0.269799	19.5005	0.0343721	4.00902	0.539559	13.4586	0.187751	0.121519	0.0268309	22.0796	0	-18.1537	5.74645	0.0111136	0.193399	0.00511689	10.6463	1.75539	16.4883	2.18386	-4.27405	0.401757	9.39993	0.424724	65.0448	0.274453	0.421944	0.00170219	0.00927657	0.0668155	720.262	7.30021	3.11356	0.027603	0.886539	0.00193679	16.3988
5.83106	0.0443062	0.759831	0.0062329	9.36013	0.127961	1.36708	0.0562059	57.5104	1.80058	3.13089	0.00602236	1.33762	0.321708	24.0508	0.0142281	3.87586	0.435412	11.2339	0.0955227	0.149437	0.0326198	21.8284	0	-19.002	5.82996	0.0413862	0.709888	0.00728725	11.018	1.52367	13.8288	0.323522	-5.77085	0.925436	16.0364	0.433642	64.6038	7.27922	11.2675	0.158229	1.48819	0.031162	2.09395	0.0055139	4.54439	0.0666875	1.46747	0.00228942	2.19714
5.83726	0.068362	1.17113	0.00598679	11.0787	0.473231	4.27155	0.376145	64.682	7.20482	11.1388	0.158437	1.49896	0.170561	11.3786	0.00795584	4.55619	0.0377352	0.828218	0.002637	0.164103	0.0307766	18.7544	0	-16.6679	6.06321	0.0743523	1.22629	0.0996666	9.36352	0.10882	1.16217	0.14497	-5.81174	1.90258	32.7369	0.505039	58.2862	7.65967	13.1415	0.183883	2.67591	0.546762	20.4327	0.269829	4.49598	0.11077	2.46377	0.00447132	2.36793
6.06386	0.0736007	1.21376	0.0999067	9.36646	0.108416	1.15749	0.144628	58.3058	7.68554	13.1814	0.184042	2.66975	0.527731	19.767	0.270066	4.49123	0.0439092	0.977664	0.00415766	0.0469984	0.0113696	24.1914	0	-27.7864	6.05393	0.0516234	0.852725	0.00931262	9.3258	0.0652039	0.699177	0.0122984	-6.00878	1.17566	19.5656	0.535584	48.8512	0.674068	1.37984	0.00325424	1.07312	0.118403	11.0335	0.0832056	4.23525	0.104666	2.47131	0.00259011	1.13573
6.06049	0.0336419	0.555101	0.00742703	9.32327	0.0413374	0.443379	0.0144566	49.0367	0.383601	0.782273	0.00374103	1.08458	0.0835053	7.69933	0.0836799	4.24369	0.0152962	0.360446	0.00257094	0.154048	0.0286801	18.6176	0	-20.7338	6.18482	0.0864616	1.39796	0.104721	9.50177	0.095213	1.00205	0.00974697	-5.62019	1.01962	18.142	0.553806	62.6657	8.31162	13.2634	0.184852	2.02743	0.072278	3.56501	0.0106029	4.56812	0.610333	13.3607	0.185839	1.69482
6.18651	0.0856783	1.38492	0.104995	9.49969	0.0343916	0.362029	0.0113579	62.6549	8.27264	13.2035	0.185023	2.02086	0.114564	5.66907	0.0141165	4.56261	0.604082	13.2398	0.185879	0.0897473	0.0193218	21.5291	0	-20.1518	6.08186	0.129286	2.12577	0.159891	9.22468	0.166261	1.80235	0.0175345	-5.97076	1.16532	19.5171	0.542353	58.4722	3.93758	6.73411	0.0515657	1.80431	0.745986	41.3446	0.534879	4.13655	0.14099	3.40839	0.0103246	1.46699
6.08338	0.126457	2.07872	0.159683	9.22091	0.0671788	0.728548	0.0209071	58.6817	5.52545	9.41597	0.0501148	1.80348	0.785774	43.5699	0.54093	4.12681	0.0797725	1.93303	0.0093138	0.14262	0.0289481	20.2974	0	-16.9546	6.14946	0.159241	2.58951	0.0236049	9.1739	0.295883	3.22527	0.352596	-5.44349	2.1264	39.0632	0.423594	52.4633	2.54813	4.85698	0.00587851	1.57041	0.309143	19.6855	0.122996	4.31519	0.673274	15.6024	0.202625	3.61449
6.15536	0.0806854	1.31081	0.0197857	9.18572	0.273829	2.98103	0.348811	52.7859	1.51784	2.87546	0.00672239	1.59686	0.291521	18.2559	0.123439	4.3218	0.667945	15.4553	0.204057	0.155134	0.0319025	20.5645	0	-15.3221	6.10515	0.0670047	1.09751	0.0114129	9.61461	0.140915	1.46564	0.0190932	-5.41053	0.921491	17.0314	0.501502	54.9616	6.82898	12.425	0.16167	1.13811	0.494522	43.451	0.529175	4.28019	0.211427	4.93965	0.00521212	0.825393
6.11002	0.0657463	1.07604	0.0105819	9.60386	0.0812874	0.846403	0.0219105	54.899	7.27169	13.2456	0.161828	1.13714	0.461803	40.6111	0.528451	4.28571	0.0552907	1.29012	0.00493963	0.169918	0.0342174	20.1376	0	-14.5426	6.09836	0.12975	2.12762	0.165182	9.64851	0.136695	1.41675	0.0138777	-5.85967	1.19431	20.3819	0.535051	64.3848	0.700847	1.08853	0.00303826	1.94935	0.578446	29.6738	0.382817	4.20984	0.204631	4.86079	0.0113171	1.64363
6.09894	0.127738	2.09443	0.166084	9.64402	0.0531616	0.551239	0.0162097	64.4986	0.564404	0.875065	0.0035113	1.94171	0.532234	27.4106	0.382875	4.19822	0.114372	2.72431	0.0104308	0.116494	0.0233335	20.0298	0	-20.192	6.15129	0.0189472	0.30802	0.004705	11.1195	2.86954	25.8064	3.2704	-4.92758	1.13463	23.0262	0.432467	60.3039	1.47717	2.44955	0.021017	1.81095	0.111878	6.17783	0.00968773	4.57401	0.294473	6.43796	0.0831979	1.11428
6.15329	0.0153122	0.248845	0.00356392	10.7832	2.2151	20.5422	2.68453	60.2267	0.974325	1.61776	0.018539	1.80378	0.205626	11.3998	0.0160329	4.56969	0.273267	5.97999	0.0817726	0.0883654	0.0182907	20.6989	0	-22.5693	5.9328	0.111704	1.88283	0.126055	9.50192	0.144685	1.52269	0.0144278	-5.5234	1.00926	18.2725	0.499092	56.3017	7.29608	12.9589	0.172845	1.56019	0.106685	6.83797	0.0202971	4.06743	0.389781	9.58297	0.123641	1.76639
5.93564	0.110447	1.86074	0.126596	9.4989	0.0511475	0.538456	0.0165805	56.2636	7.14991	12.7079	0.173372	1.55182	0.172785	11.1344	0.0274057	4.06098	0.373158	9.18887	0.123879	0.135979	0.0289241	21.271	0	-16.9505	5.87339	0.0954121	1.62448	0.00939032	9.80496	0.226698	2.31208	0.0184282	-5.76199	2.17547	37.7555	0.538222	57.0214	8.49377	14.8957	0.196806	2.21342	0.306237	13.8355	0.0415808	4.50227	0.357089	7.93131	0.0875984	1.96506
5.88018	0.0397138	0.675384	0.00744085	9.80032	0.113491	1.15804	0.0213512	57.0889	7.16397	12.5488	0.195408	2.22152	1.24213	55.9132	0.0613735	4.50691	0.715035	15.8653	0.086621	0.169785	0.0356454	20.9945	0	-14.6315	6.10137	0.0891408	1.461	0.00762563	9.68845	0.444029	4.58308	0.589261	-5.50781	1.17829	21.393	0.503364	50.7715	1.66641	3.28218	0.00662375	1.18793	0.190967	16.0756	0.193321	4.30254	0.105835	2.45983	0.0103127	1.50235
6.10581	0.0378677	0.620192	0.00606088	9.70119	0.434945	4.48342	0.587722	50.9096	1.08714	2.13542	0.00747995	1.18846	0.191948	16.151	0.193266	4.29751	0.0803738	1.87024	0.00992506	0.170537	0.0344932	20.2262	0	-15.7514	5.96127	0.104144	1.74701	0.00790403	9.56336	0.341965	3.57579	0.458914	-6.10167	1.46991	24.0903	0.47745	48.8673	1.63149	3.33861	0.00449234	1.34932	0.0533374	3.9529	0.0113021	3.7798	0.330505	8.74397	0.118854	2.34264
5.96547	0.0239874	0.402105	0.006306	9.57334	0.340921	3.56115	0.457558	49.0305	0.394401	0.804399	0.00516005	1.35008	0.282862	20.9515	0.0148183	3.7713	0.373459	9.90265	0.119065	0.139221	0.0285672	20.5193	0	-17.6455	5.98882	0.119748	1.99953	0.160569	9.05794	0.0852636	0.941313	0.00802871	-5.71439	1.1618	20.3311	0.534028	57.3434	5.1036	8.90006	0.115367	1.67032	0.186376	11.1581	0.0915636	4.04791	0.0611247	1.51003	0.00421013	2.48163
5.99003	0.119455	1.99422	0.161189	9.05673	0.0251563	0.277763	0.00917666	57.4918	5.36659	9.33454	0.113547	1.67565	0.208974	12.4713	0.0984672	4.04583	0.0221868	0.548386	0.00384559	0.091395	0.0187561	20.5221	0	-23.9336	6.03735	0.0531107	0.879703	0.00697922	9.32253	0.0380752	0.408421	0.0118152	-5.37005	0.0960619	1.78884	0.0251526	57.063	0.861271	1.50933	0.0040936	1.24597	0.51757	41.5396	0.490733	3.85738	0.205092	5.31688	0.00696673	32.371
6.02891	0.0351725	0.583398	0.00592687	9.32289	0.0431395	0.462727	0.0149171	56.3584	1.19973	2.12874	0.00981179	1.66282	0.333706	20.0686	0.264625	4.04212	0.0424444	1.05005	0.00594916	0.161098	0.03039	18.8643	0	-18.1727	6.00766	0.122457	2.03835	0.117733	9.52836	0.0965375	1.01316	0.0137231	-5.5338	1.05763	19.1121	0.456366	63.5746	0.534918	0.841402	0.00284237	1.85242	0.0760772	4.1069	0.00767834	3.65282	0.123345	3.37669	0.00647387	2.82454
6.0086	0.149986	2.49619	0.117905	9.52149	0.0617085	0.648097	0.0160354	63.3048	1.54015	2.43291	0.00323815	1.8019	0.0825954	4.5838	0.00971374	3.62712	0.149654	4.12597	0.00600993	0.166351	0.0308819	18.5644	0	-19.5468	5.88236	0.103671	1.7624	0.100262	9.67236	0.251312	2.59824	0.285694	-6.03226	1.41793	23.5058	0.389692	46.3098	1.88228	4.06454	0.00430122	1.16102	0.122711	10.5692	0.0132992	3.81855	0.40667	10.6498	0.144728	3.62547
5.88392	0.112214	1.90713	0.100527	9.68265	0.237372	2.45152	0.282854	46.4623	0.4454	0.958626	0.00496464	1.15959	0.288848	24.9094	0.0182946	3.80419	0.454983	11.9601	0.144989	0.155436	0.0333476	21.4542	0	-16.0608	6.08938	0.0527712	0.86661	0.00757956	9.17289	0.0655818	0.714952	0.0145804	-6.0047	1.13959	18.9783	0.495661	57.4261	1.49944	2.61108	0.00572025	1.7572	0.354856	20.1944	0.181429	4.16988	0.203417	4.87824	0.00451232	2.73423
6.09775	0.0339193	0.556259	0.0061234	9.17029	0.0479343	0.522713	0.016896	57.7427	0.77986	1.35058	0.00657104	1.78562	0.24904	13.947	0.180617	4.18588	0.0284966	0.68078	0.00437413	0.172576	0.0324718	18.816	0	-17.8569	5.91602	0.0925548	1.56448	0.115017	9.17636	0.0813858	0.886907	0.00880969	-5.47121	1.00906	18.443	0.514486	56.4851	3.77922	6.69065	0.0848588	1.47344	0.057923	3.93115	0.011689	3.83512	0.264981	6.90931	0.0892491	1.72501
5.91771	0.0919894	1.55448	0.114874	9.17439	0.0312321	0.340427	0.010174	56.4769	3.64839	6.45996	0.0848175	1.46857	0.0978001	6.65955	0.015758	3.83054	0.25852	6.74893	0.0897572	0.0907291	0.0191747	21.1341	0	-23.5784	6.02256	0.162508	2.69833	0.0106522	9.51749	0.207812	2.18348	0.185816	-5.66497	1.78703	31.5452	0.48644	58.6671	1.9544	3.33134	0.00539253	2.40687	0.115731	4.80836	0.0132849	4.56595	0.397706	8.71025	0.116265	2.77123
6.02573	0.0329077	0.54612	0.0084256	9.5278	0.201901	2.11907	0.185253	58.7832	0.621403	1.05711	0.0062766	2.38374	0.516241	21.6568	0.0172136	4.54273	0.50266	11.0652	0.116472	0.159942	0.0323539	20.2285	0	-17.2841	6.02523	0.10956	1.81835	0.120419	9.41344	0.0661589	0.702813	0.0101716	-5.21071	1.01448	19.4692	0.43152	59.2233	1.24846	2.10805	0.00386901	1.95776	0.048662	2.4856	0.00447815	4.37797	0.0828379	1.89215	0.00236123	3.07187
6.02596	0.100925	1.67484	0.120223	9.40624	0.0324036	0.344491	0.0119727	58.9149	0.433977	0.736617	0.00446571	1.90266	0.0549144	2.8862	0.00570156	4.34774	0.0283405	0.651844	0.00228409	0.122491	0.022816	18.6267	0	-23.9647	5.78807	0.0827866	1.4303	0.0423349	9.43954	0.152039	1.61066	0.0171238	-4.82223	1.10847	22.9867	0.359006	61.1436	7.75594	12.6848	0.176467	1.25734	0.0378709	3.01199	0.00758324	4.23174	0.0879723	2.07887	0.00371789	4.22156
5.78745	0.066243	1.1446	0.0398296	9.43443	0.0792385	0.839886	0.0222019	61.0783	7.43857	12.1787	0.177083	1.25705	0.0878545	6.98893	0.0121795	4.22318	0.0569627	1.34881	0.00395916	0.150902	0.0286599	18.9924	0	-17.9337
[truncated: 164 more columns]

## Sheet: Simulation_6
Estim_model_1																									Estim_model_3
LG_INOC				LG_POPMAX				MGT				KC50S				KMAX				SDIN				objfunc	LG_INOC				LG_POPMAX				LG_MUTF				MGT				KC50S				KMAX				KC50R
mean	se	RSE	sd	mean	se	RSE	sd	mean	se	RSE	sd	mean	se	RSE	sd	mean	se	RSE	sd	mean	se	RSE	sd		mean	se	RSE	sd	mean	se	RSE	sd	mean	se	RSE	sd	mean	se	RSE	sd	mean	se	RSE	sd	mean	se	RSE	sd	mean
6.12321	0.0574168	0.937691	0.0122854	9.11347	0.0757661	0.831364	0.0231497	62.6914	0.61729	0.984649	0.00388703	1.99643	0.394863	19.7785	0.209217	4.95457	0.601545	12.1412	0.155872	0.144299	0.0295499	20.4782	0	-17.5678	6.1187	0.0688818	1.12576	0.0153489	9.12018	0.0851234	0.933352	0.0201101	-5.65987	1.22242	21.598	0.526155	62.5721	0.965301	1.5427	0.00327773	1.98679	0.425707	21.4269	0.201714	4.95085	0.612676	12.3752	0.15341	2.02432
6.11617	0.03234	0.528763	0.00498526	9.35397	0.0487075	0.520715	0.0213596	51.8261	5.78343	11.1593	0.138963	2.07742	0.570525	27.4631	0.340649	4.06109	0.0470725	1.15911	0.0061477	0.118724	0.0231556	19.5037	0	-20.5008	6.1128	0.0381064	0.623388	0.00604538	9.35492	0.240764	2.57366	0.0187252	-5.74828	1.2104	21.0568	0.441582	51.7237	5.61578	10.8573	0.138146	2.07293	0.575907	27.7823	0.340704	4.06154	0.108925	2.68186	0.0064451	3.94348
5.85053	0.0809246	1.3832	0.0678284	9.40116	0.165363	1.75896	0.0962583	59.371	2.29716	3.86916	0.0120632	1.61318	0.351502	21.7894	0.264684	4.03786	0.0424158	1.05045	0.00548791	0.173623	0.0344703	19.8536	0	-16.7215	5.86084	0.111894	1.90919	0.109184	9.38955	0.385736	4.10814	0.10012	-5.65893	1.20686	21.3267	0.20304	59.2941	6.07964	10.2534	0.00981185	1.5021	0.401212	26.71	0.361353	4.02719	0.148774	3.69423	0.00583238	25.0425
5.95868	0.0581763	0.976329	0.0183312	9.57774	0.213693	2.23114	0.195236	56.6261	0.635657	1.12255	0.0085982	1.91961	0.496441	25.8616	0.0149589	4.25749	0.470514	11.0514	0.0945797	0.157178	0.0325527	20.7107	0	-17.7919	5.97094	0.363496	6.08776	0.0135472	9.57139	0.201443	2.10464	0.20547	-5.00724	0.576206	11.5074	0.0715583	57.6558	2.03088	3.52242	0.00513259	1.87849	0.361613	19.2502	0.0140922	4.27551	0.358814	8.39231	0.11129	23.0253
6.02496	0.21014	3.48782	0.27303	9.2824	0.109378	1.17834	0.0241682	51.9397	8.27269	15.9275	0.242679	1.62772	0.156308	9.60291	0.0177847	4.60851	0.246725	5.35369	0.0103748	0.216252	0.0437253	20.2196	0	-10.8945	6.03652	0.180208	2.9853	0.0128157	9.55449	0.112856	1.18118	0.0173575	-4.89608	0.382945	7.82146	0.0676971	62.5699	5.21152	8.32912	0.0253209	1.39643	0.388225	27.8012	0.0523403	3.3434	0.316333	9.46143	0.0906146	134.552
6.03711	0.0527648	0.874007	0.0101437	9.54977	0.0659272	0.690354	0.0208406	60.6447	1.39237	2.29595	0.00748857	1.8449	0.220026	11.9262	0.020272	3.54085	0.237377	6.70395	0.0718659	0.197092	0.037797	19.1774	0	-16.0448	5.81634	0.04301	0.739469	0.0097228	9.69869	0.147743	1.52333	0.0525263	-5.69447	1.27259	22.3478	0.602457	61.5114	10.0272	16.3014	0.225079	1.63235	0.101777	6.23499	0.0183083	3.68749	0.823771	22.3396	0.312456	1.46212
5.81937	0.0326572	0.56118	0.00821025	9.69928	0.133292	1.37425	0.0585579	61.4554	9.51337	15.4801	0.224178	1.62724	0.315643	19.3974	0.0247646	3.6867	0.811304	22.0062	0.311436	0.100463	0.0210853	20.9882	0	-19.3592	5.88422	0.0524601	0.891539	0.00617786	9.76804	0.0851636	0.87186	0.0152413	-4.93889	0.910044	18.4261	0.383367	62.8396	6.47416	10.3027	0.144411	1.05772	0.0284706	2.6917	0.00711216	3.63301	0.0508308	1.39914	0.00204463	2.35619
5.8894	0.0269138	0.456987	0.00570744	9.76211	0.0505588	0.517909	0.0177749	62.8497	6.34699	10.0987	0.14524	1.07111	0.0604107	5.64002	0.0113833	3.6449	0.018612	0.51063	0.00228876	0.112459	0.0210644	18.7307	0	-22.6649	5.98439	0.0760509	1.27082	0.0914158	11.5868	0.990037	8.5445	0.431213	-5.9006	1.19852	20.3118	0.519248	69.4125	0.531282	0.765398	0.000762706	1.7376	0.0231088	1.32993	0.00193451	4.20578	0.0391274	0.930325	0.00119201	1.59012
5.98553	0.0830745	1.38792	0.0914656	11.4336	0.834319	7.29711	0.48627	69.4091	0.642652	0.925889	0.000883048	1.72655	0.0327516	1.89694	0.00249244	4.19699	0.0293915	0.700299	0.00116611	0.0823671	0.0155467	18.875	0	-30.016	5.79438	0.299332	5.1659	0.411927	9.03826	0.116345	1.28725	0.0215606	-5.7739	1.36633	23.6639	0.506341	62.198	1.14291	1.83754	0.00204276	1.57376	0.0484483	3.07851	0.00501616	4.24435	0.0997221	2.34952	0.00235601	1.73785
5.79812	0.302707	5.22077	0.411997	9.02378	0.103465	1.14658	0.026535	62.0292	0.583059	0.939976	0.00239102	1.55717	0.0680873	4.3725	0.00641212	4.23844	0.052729	1.24407	0.0022874	0.143628	0.0271105	18.8756	0	-19.4486	6.06228	0.0544118	0.897547	0.030309	9.35306	0.0976219	1.04374	0.0119802	-5.25436	1.30623	24.8599	0.604637	58.1824	2.36954	4.07261	0.0411283	2.33146	0.0430179	1.8451	0.00499541	5.10878	0.0789683	1.54574	0.00204833	1.51927
6.06466	0.0645715	1.06472	0.0296444	9.34678	0.0643793	0.688786	0.0139171	58.1096	1.39856	2.40676	0.0410848	2.30634	0.117481	5.09383	0.00713305	5.0939	0.0465135	0.913122	0.00219201	0.126425	0.0236611	18.7155	0	-23.5625	5.99953	0.110405	1.84022	0.131429	9.75279	0.479834	4.91997	0.586042	-6.4286	0.958188	14.9051	0.262241	70.1041	3.08108	4.39501	0.0441264	2.24089	0.0415585	1.85455	0.00489378	3.81078	0.0351594	0.92263	0.00234798	6.34243
6.00515	0.119236	1.98557	0.148146	9.71094	0.725344	7.46934	0.648923	69.4931	5.49864	7.91249	0.0332203	2.20687	0.182645	8.27623	0.00810183	3.8193	0.0303918	0.795742	0.00321204	0.169051	0.0339844	20.1031	0	-17.104	5.81661	0.0342604	0.58901	0.00459408	9.03623	0.231433	2.56117	0.165605	-6.22523	1.1727	18.8378	0.509796	51.7214	3.49033	6.74834	0.00434425	1.1767	0.318741	27.0877	0.181518	4.07639	0.112695	2.76457	0.00286782	1.65063
5.82072	0.0224972	0.386502	0.00371189	9.04303	0.137949	1.52547	0.163689	51.9156	0.677667	1.30533	0.00503207	1.18657	0.162792	13.7195	0.181361	4.08021	0.0214969	0.526858	0.00273309	0.105716	0.0211672	20.0228	0	-23.9229	5.92998	0.159923	2.69685	0.153807	9.55278	0.12152	1.27209	0.0177284	-5.23251	0.24571	4.69584	0.0713657	60.9267	5.67554	9.31536	0.131727	1.1171	0.0549776	4.92146	0.0125995	3.08391	0.269121	8.72661	0.00385842	220.675
5.91302	0.11686	1.97631	0.153563	9.52797	0.132559	1.39126	0.0392407	57.9457	3.97222	6.85506	0.125256	1.1487	0.223712	19.4753	0.0195113	3.10548	0.0514093	1.65544	0.0044869	0.0998882	0.0199958	20.0182	0	-23.1273	6.04448	0.208515	3.44967	0.278157	9.24671	0.343404	3.7138	0.4116	-5.74967	1.21621	21.1528	0.481361	56.3861	2.6098	4.62845	0.00785348	1.5725	0.357304	22.722	0.244585	4.1992	0.186105	4.43191	0.00794405	2.17508
6.04599	0.208351	3.44609	0.278645	9.2596	0.319742	3.45309	0.408264	56.5335	1.66578	2.94653	0.00877804	1.56496	0.315056	20.1318	0.245433	4.18635	0.0623593	1.48959	0.0070366	0.17709	0.0382445	21.5961	0	-13.6692	5.94207	0.0844939	1.42196	0.00889172	9.60686	0.0710847	0.739937	0.0173636	-5.78656	1.14831	19.8445	0.505961	53.6306	1.80288	3.36166	0.00297827	1.56113	0.0711604	4.55828	0.00428084	4.30056	0.096042	2.23324	0.00179297	1.80655
5.95406	0.0480578	0.807144	0.00726916	9.60281	0.0731577	0.761837	0.020469	53.8025	0.369917	0.687546	0.00343961	1.57998	0.0480424	3.04069	0.00556163	4.3218	0.0293639	0.679438	0.00189641	0.220078	0.0389325	17.6904	0	-16.2341	6.00889	0.0406221	0.676033	0.0054867	9.53667	0.399589	4.19003	0.324138	-6.01244	1.25469	20.8683	0.534131	45.6712	3.21885	7.04787	0.00222966	1.15404	0.325732	28.2253	0.0558741	4.41901	0.158405	3.58463	0.0020676	1.22724
6.01408	0.0247008	0.410716	0.00441161	9.54453	0.240915	2.52412	0.322889	45.7663	0.295534	0.645747	0.00257795	1.16194	0.0627583	5.40119	0.056212	4.42628	0.0146025	0.329905	0.00202046	0.108951	0.0218031	20.0119	0	-24.4034	5.8153	0.115903	1.99308	0.111455	9.52192	0.227338	2.38752	0.0365625	-5.52512	1.2406	22.4539	0.583528	59.1399	1.20797	2.04256	0.00460588	1.66169	0.233131	14.0297	0.139024	4.71353	0.149384	3.16926	0.00571506	1.04217
5.81494	0.105476	1.81388	0.110103	9.47861	0.11971	1.26294	0.0374594	59.0471	1.18019	1.99872	0.0067482	1.63374	0.203524	12.4576	0.1413	4.68867	0.0304553	0.64955	0.00512419	0.18763	0.0362091	19.2981	0	-16.1715	5.93203	0.111119	1.8732	0.00819608	9.16182	0.206953	2.25886	0.0211622	-5.47049	1.62075	29.6272	0.546705	66.9995	4.13241	6.16782	0.0809348	2.8835	0.125081	4.33783	0.012566	5.12742	0.949245	18.5131	0.259136	2.70608
5.93676	0.0328029	0.552539	0.0065351	9.15462	0.0753884	0.823501	0.0236303	66.9678	4.28538	6.39916	0.0810305	2.87764	0.201101	6.98839	0.0169127	5.12578	0.938418	18.3078	0.258805	0.124787	0.0255592	20.4822	0	-17.9845	6.04788	0.0698404	1.15479	0.00597445	9.57736	0.134967	1.40923	0.0138941	-5.95317	0.79583	13.3682	0.135046	61.1475	7.9434	12.9906	0.170641	1.11809	0.117657	10.5231	0.0219551	3.99879	0.229439	5.7377	0.0579121	51.7487
6.04064	0.0299831	0.496357	0.00559963	9.5667	0.0536518	0.560819	0.0186005	56.9259	10.4563	18.3683	0.257231	1.26163	0.0892371	7.07318	0.0172453	4.13847	0.243994	5.89574	0.0771369	0.13468	0.0278242	20.6596	0	-17.1396	5.71664	0.19991	3.49699	0.276556	11.3008	1.24426	11.0104	0.414988	-5.55805	1.34162	24.1384	0.500713	68.2943	0.96416	1.41177	0.00369212	1.93429	0.307268	15.8854	0.207162	4.55097	0.142677	3.13509	0.00556077	2.08962
5.71713	0.198918	3.47934	0.27647	11.323	1.14843	10.1425	0.503869	68.415	1.32393	1.93515	0.00420055	1.93585	0.321108	16.5874	0.206992	4.54579	0.070983	1.56151	0.00490203	0.0924333	0.0188821	20.4278	0	-22.8951	6.00271	0.048487	0.807753	0.00678802	9.48645	0.06132	0.646395	0.0126281	-5.83019	1.23776	21.2302	0.588485	58.3639	0.846278	1.45	0.0022632	2.83033	1.14272	40.3739	0.548677	5.65658	0.273402	4.83335	0.00499835	1.44298
6.00535	0.030508	0.508014	0.00556349	9.48341	0.0435951	0.459698	0.0147135	58.46	0.339293	0.580385	0.00261304	2.83	1.09627	38.7377	0.548067	5.65279	0.0523307	0.92575	0.00468397	0.113524	0.0214236	18.8714	0	-20.9124	6.067	0.127252	2.09745	0.00736762	9.48458	0.199236	2.10063	0.209952	-6.04521	2.10441	34.8111	0.482085	53.8514	2.06501	3.83465	0.00350705	1.91992	0.0506283	2.63701	0.0079973	4.53853	0.165007	3.63569	0.042367	2.64639
6.07091	0.0240927	0.396855	0.00583315	9.49325	0.186745	1.96713	0.207639	53.9218	0.421723	0.7821	0.00403244	1.91128	0.29069	15.2092	0.0103565	4.52791	0.277914	6.1378	0.0423527	0.141766	0.02865	20.2093	0	-20.4324	6.00063	0.106198	1.76977	0.115089	9.25882	0.151202	1.63305	0.0293176	-5.84918	1.55501	26.5851	0.508475	53.5625	0.807913	1.50835	0.00586313	1.34721	0.541453	40.1907	0.54844	4.44599	0.535948	12.0546	0.158937	1.91942
6.00502	0.102762	1.71127	0.113196	9.26125	0.0910397	0.983016	0.0304426	53.8485	1.71746	3.18944	0.00695079	1.36219	0.554855	40.7326	0.545507	4.44767	0.536219	12.0562	0.158211	0.118324	0.0272932	23.0664	0	-17.9359	5.87138	0.0954778	1.62615	0.00712099	9.39472	0.236898	2.52161	0.301939	-5.7197	1.63715	28.6229	0.493141	54.4702	1.14917	2.10972	0.00387812	1.02333	0.0342066	3.34269	0.00986059	3.76113	0.213837	5.68545	0.0767578	1.36289
5.8735	0.0214439	0.365096	0.00554956	9.40356	0.242758	2.58155	0.299852	54.4353	0.396124	0.727697	0.00447811	1.01144	0.177465	17.5457	0.0127001	3.74935	0.263346	7.02376	0.0767431	0.128059	0.0259965	20.3004	0	-20.235	5.99183	0.0562174	0.938234	0.0368237	9.29797	0.070621	0.759532	0.00910961	-6.03663	1.0575	17.5181	0.494911	58.1707	14.3865	24.7316	0.343227	1.58247	1.1027	69.6821	0.96519	4.05923	0.350152	8.62607	0.102902	1.07913
5.99377	0.0508513	0.848402	0.0334921	9.29439	0.0298289	0.320935	0.0108525	58.1618	14.3208	24.6224	0.342422	1.57955	1.1055	69.9882	0.968522	4.05742	0.354081	8.72676	0.105132	0.0855164	0.019446	22.7395	0	-19.0744	5.83878	0.131046	2.2444	0.166271	9.46143	0.173596	1.83478	0.0143898	-5.76208	1.10748	19.2202	0.512464	58.8996	7.57996	12.8693	0.174535	2.27723	0.361109	15.8574	0.176225	4.62822	0.126671	2.73693	0.00574792	2.37491
5.84149	0.128567	2.20092	0.16594	9.45893	0.0442892	0.468227	0.0165751	59.0095	7.58445	12.8529	0.172464	2.28123	0.360913	15.821	0.181607	4.62761	0.0404476	0.874048	0.00519547	0.131194	0.0273135	20.8193	0	-17.4045	5.90367	0.0593888	1.00596	0.00891618	9.33481	0.277849	2.97648	0.273319	-4.85395	0.103324	2.12865	0.036623	68.566	1.49396	2.17886	0.00349589	1.71362	0.276256	16.1212	0.24434	3.86835	0.0750503	1.94011	0.00678211	44.6283
5.89003	0.056435	0.958146	0.0103922	9.34631	0.249862	2.67338	0.270526	67.989	0.909219	1.3373	0.00474907	2.16162	0.230359	10.6568	0.123293	4.01105	0.0533794	1.33081	0.00952532	0.142559	0.0281154	19.7219	0	-20.5473	6.13956	0.107095	1.74434	0.0807696	11.1618	1.26328	11.3179	0.364437	-5.45518	1.71651	31.4657	0.531963	69.3472	2.9518	4.25655	0.00617984	2.26031	0.362102	16.02	0.122069	4.52247	0.169792	3.75442	0.0046841	2.19323
6.14289	0.124663	2.02939	0.0783281	11.0844	1.40321	12.6593	0.399372	69.579	3.64464	5.23814	0.00754876	2.26569	0.435387	19.2165	0.120679	4.51801	0.0358792	0.794136	0.0043468	0.189225	0.0378555	20.0056	0	-16.4798	6.05433	0.0400382	0.661316	0.00697233	9.61981	0.0520106	0.540662	0.00868674	-5.35081	0.0415967	0.77739	0.0109262	53.8847	0.382275	0.709432	0.00190686	1.1913	0.0905846	7.60384	0.0158617	4.03998	1.02572	25.3891	0.358744	16.8502
6.10073	0.0294035	0.481967	0.00701535	9.58638	0.0388504	0.405267	0.0131203	52.0294	4.83367	9.29026	0.088483	1.79133	0.536095	29.9273	0.251574	4.50467	1.27819	28.3748	0.394238	0.139045	0.0284876	20.4881	0	-15.5532	5.79552	0.128076	2.20992	0.145492	9.65215	0.109803	1.1376	0.0211452	-5.10929	0.178266	3.48905	0.0532914	62.6384	13.8277	22.0755	0.307217	0.025936	0.136145	524.927	6.37538	3.25721	0.127955	3.92837	0.00776217	27.1037
5.86136	0.0468583	0.799444	0.00949738	9.64811	0.0701348	0.726928	0.0223571	57.6466	17.0654	29.6035	0.41567	1.36382	0.158311	11.6079	0.0273685	3.80565	0.689591	18.1202	0.253424	0.174549	0.035997	20.6229	0	-11.0918	6.18036	0.0279387	0.452057	0.00489214	11.9047	1.72664	14.5038	0.53406	-5.46727	1.22241	22.3588	0.531322	65.5045	3.10081	4.73373	0.0640302	2.04594	0.235427	11.507	0.120167	4.54773	0.134001	2.94655	0.00394579	2.40964
6.18445	0.0207397	0.335352	0.00378864	12.0162	1.80424	15.015	0.625698	65.5437	3.19256	4.87089	0.0641322	2.05093	0.20034	9.76824	0.120232	4.55232	0.0337955	0.742379	0.00372141	0.10708	0.0216961	20.2615	0	-22.8946	6.1991	0.148909	2.40211	0.189707	10.3108	0.479329	4.64881	0.137794	-5.57553	1.35998	24.392	0.528517	70.2103	0.456272	0.649864	0.00187498	2.67596	1.05083	39.2691	0.527364	4.83285	0.678017	14.0293	0.178566	1.97168
6.20145	0.14717	2.37316	0.187123	10.3233	0.438245	4.24522	0.155535	70.2977	0.621694	0.884373	0.00232297	2.67612	1.04148	38.9174	0.520959	4.82733	0.67292	13.9398	0.17511	0.108139	0.0259585	24.0047	0	-18.5189	6.03464	0.0471992	0.782139	0.00737466	9.69993	0.14066	1.45011	0.0181454	-5.61465	1.15656	20.5989	0.560262	65.1923	7.56437	11.6032	0.161804	2.21029	0.0630846	2.85414	0.00750927	4.38546	0.161876	3.69119	0.00322074	2.5581
6.03859	0.032348	0.535688	0.00589771	9.6947	0.0653913	0.674506	0.02103	65.2412	7.33616	11.2447	0.161466	2.20348	0.108061	4.90411	0.0107726	4.38138	0.0287173	0.655439	0.00347958	0.15386	0.0288614	18.7582	0	-18.1964	6.2135	0.0497036	0.799929	0.00786142	9.1421	0.275297	3.01131	0.0300205	-5.33291	1.16499	21.8453	0.534198	63.9549	2.84673	4.45115	0.0544211	1.77491	0.0704276	3.96795	0.00870135	4.59433	0.222471	4.8423	0.0040254	1.75363
6.21951	0.0519579	0.835402	0.0063233	9.11403	0.173992	1.90906	0.0318903	63.7343	1.47543	2.31496	0.0547832	1.7528	0.204361	11.6591	0.0116991	4.58755	0.0683746	1.49044	0.00409802	0.200994	0.0372342	18.525	0	-16.4434	6.09088	0.0670935	1.10154	0.00679816	9.48843	0.0774331	0.816078	0.0168919	-5.89352	0.993521	16.8578	0.447465	54.7244	1.21774	2.22522	0.00239916	2.20354	0.0830663	3.76967	0.00418122	4.30579	0.139175	3.23228	0.00219642	3.69948
6.10167	0.0381997	0.626053	0.00579441	9.48512	0.0690373	0.727848	0.0198363	55.0254	0.297688	0.541001	0.00279748	2.24844	0.0611891	2.7214	0.00547668	4.33419	0.0346412	0.799254	0.00235343	0.208153	0.0368209	17.6893	0	-17.1268	6.01795	0.0817529	1.35849	0.0910676	9.41276	0.152744	1.62273	0.0138965	-5.37965	1.40699	26.1539	0.632668	52.0576	9.25302	17.7746	0.247977	1.89917	0.0613015	3.2278	0.00766289	4.43998	0.0901479	2.03037	0.00286758	1.53134
6.01637	0.0751585	1.24923	0.0905892	9.40776	0.058938	0.626482	0.0171256	51.9937	9.03266	17.3726	0.247669	1.86736	0.0952301	5.09972	0.0114244	4.41542	0.0376411	0.852494	0.00302962	0.115277	0.0225958	19.6013	0	-20.5301	5.93751	0.128038	2.15642	0.169376	9.35052	0.0505098	0.540182	0.00728391	-5.75531	1.17168	20.3582	0.517031	49.5162	0.404561	0.817026	0.00292077	1.80857	0.0632717	3.49843	0.00917886	4.93286	0.432393	8.76557	0.121883	1.74203
5.93746	0.152531	2.56895	0.169879	9.34894	0.0272884	0.291887	0.00839161	49.5872	1.48183	2.98833	0.00339155	1.80029	0.265055	14.7229	0.0120411	4.91843	0.563697	11.4609	0.121912	0.0933894	0.0192832	20.6481	0	-23.15	6.04255	0.173804	2.87634	0.197971	9.70867	0.0622126	0.640794	0.0128996	-5.67417	0.572028	10.0813	0.152708	53.3725	6.79467	12.7307	0.0685534	1.3993	0.0229689	1.64145	0.00788563	4.4605	0.259115	5.8091	0.00442368	28.1258
6.00542	0.190117	3.16575	0.256481	9.71111	0.0684839	0.705212	0.0193315	49.3227	4.97672	10.0901	0.149897	1.42363	0.115408	8.10663	0.0168233	4.47803	0.0591173	1.32016	0.00484498	0.180977	0.0360842	19.9386	0	-14.248	6.02861	0.0528519	0.876684	0.00869404	9.43127	0.12217	1.29537	0.016481	-5.69047	1.36772	24.0352	0.658222	58.5214	6.26749	10.7097	0.146633	2.64858	0.108994	4.11516	0.00953044	4.74791	0.25625	5.39711	0.00331357	2.5964
6.02836	0.0367344	0.609359	0.00697138	9.42332	0.072042	0.764508	0.0195562	58.3448	5.72576	9.81365	0.145971	2.5758	0.173002	6.71641	0.0143326	4.70455	0.0347001	0.737587	0.00362117	0.169251	0.0316696	18.7116	0	-17.2866	6.09703	0.140804	2.30939	0.184738	9.35111	0.0984762	1.0531	0.0111617	-5.71378	1.19066	20.8384	0.556607	63.3319	1.21742	1.92229	0.00386893	2.56525	0.501738	19.559	0.238133	4.60895	0.161959	3.51402	0.00663118	2.05476
6.09621	0.139377	2.28629	0.185557	9.34407	0.0396907	0.424769	0.012656	63.3184	0.735789	1.16205	0.00453968	2.53235	0.438504	17.3161	0.238807	4.58498	0.0517186	1.128	0.00587646	0.116727	0.0233932	20.0409	0	-20.8845	5.78184	0.0638305	1.10398	0.00944661	9.44362	0.0760447	0.805249	0.0168272	-5.58636	1.10336	19.7509	0.527751	62.4943	0.521766	0.834901	0.00250486	1.23181	0.0615779	4.99898	0.0118928	3.76805	0.64452	17.1049	0.239638	1.11866
5.78413	0.0392367	0.678351	0.00766797	9.43834	0.0563839	0.597393	0.0193735	62.5502	0.578514	0.92488	0.00289371	1.22209	0.12051	9.86098	0.0155847	3.75564	0.625813	16.6633	0.239797	0.139003	0.0270528	19.462	0	-18.153	5.8877	0.0859514	1.45985	0.101552	9.70756	0.312268	3.21675	0.0451282	-5.62751	1.16869	20.7673	0.551409	58.1404	5.30694	9.12781	0.131476	2.16779	0.569922	26.2905	0.315773	4.67616	0.0686273	1.4676	0.0049655	1.46571
5.89155	0.0845374	1.43489	0.101403	9.70928	0.107781	1.11008	0.0551122	58.1977	6.04762	10.3915	0.129356	2.17215	0.525126	24.1755	0.311813	4.68	0.0302106	0.645525	0.00445289	0.112603	0.023926	21.2481	0	-19.9622	5.99198	0.046585	0.777456	0.00772857	9.28235	0.058809	0.633558	0.0137498	-5.98745	1.04324	17.4237	0.47419	56.8776	0.882628	1.5518	0.0031146	1.52043	0.0808229	5.31579	0.0102668	3.7348	0.09997	2.67672	0.0192796	2.56948
5.99627	0.0329761	0.549943	0.00623639	9.27954	0.0504405	0.543566	0.0160888	57.05	0.593541	1.04039	0.00361905	1.52096	0.107978	7.09932	0.0135149	3.72901	0.110817	2.97176	0.0190828	0.164076	0.0302957	18.4645	0	-20.3598	5.97896	0.051787	0.866154	0.00824173	9.59736	0.325889	3.39561	0.0297713	-5.58023	1.08977	19.5292	0.562173	57.8165	3.70076	6.40087	0.0614042	1.95827	0.671462	34.2885	0.436895	4.86035	0.170076	3.49925	0.00581414	1.80452
5.98504	0.0373026	0.623263	0.0064846	9.59516	0.0878874	0.915955	0.0317987	57.975	4.1066	7.0834	0.0646939	1.96711	0.643737	32.725	0.4411	4.86572	0.0503567	1.03493	0.00544699	0.154618	0.0314018	20.3093	0	-16.6671	6.22242	0.0335363	0.53896	0.00691485	9.47415	0.12861	1.35749	0.0135084	-6.0231	1.11469	18.5069	0.555638	45.738	3.31392	7.24542	0.0685877	1.78036	0.487533	27.384	0.315312	4.91966	0.137701	2.79899	0.00382814	1.19925
6.22816	0.0335097	0.538036	0.00567356	9.47248	0.0385008	0.406449	0.0154352	45.9182	3.26045	7.10057	0.0664601	1.79894	0.449808	25.004	0.309097	4.92923	0.0346496	0.702941	0.00365952	0.118744	0.0240295	20.2364	0	-21.2052	6.04751	0.06438	1.06457	0.0112372	9.41398	0.25652	2.72488	0.164933	-5.59291	2.25508	40.3204	0.429476	58.5807	10.1095	17.2574	0.222273	1.53987	0.194947	12.66	0.0333695	3.78957	0.69072	18.2269	0.241955	5.22114
6.05096	0.0641159	1.0596	0.00845828	9.42458	0.357757	3.796	0.163757	58.4558	17.2493	29.5082	0.228073	1.52859	0.985864	64.4952	0.0408841	3.78109	0.703641	18.6095	0.243872	0.184221	0.038788	21.0552	0	-12.2876	5.95904	0.0930546	1.56157	0.0190857	9.81866	0.14154	1.44154	0.0311089	-5.20591	1.06163	20.3929	0.495329	65.3015	0.941662	1.44202	0.00397795	2.51672	0.188247	7.47988	0.0164307	4.874	0.738929	15.1606	0.207767	4.11288
5.96075	0.0778081	1.30534	0.0158714	9.80726	0.1062	1.08287	0.0342693	65.3946	1.05799	1.61786	0.00473791	2.48128	0.313806	12.6469	0.0204623	4.83749	0.689428	14.2518	0.207632	0.190883	0.0372407	19.5097	0	-13.9518	6.01578	0.167992	2.79252	0.223104	9.68566	0.149527	1.5438	0.0150303	-5.35468	0.203074	3.79245	0.080255	61.9606	6.8508	11.0567	0.14909	1.82216	0.0725436	3.98119	0.0104685	3.95518	0.125451	3.17181	0.0037439	70.0852
6.00026	0.155999	2.59986	0.214444	9.67372	0.0651252	0.673218	0.0183619	60.3479	6.31308	10.4611	0.151461	1.87412	0.110464	5.89418	0.0125515	3.95151	0.0413175	1.04561	0.00367024	0.127106	0.0253229	19.9227	0	-19.0318	5.96073	0.0343546	0.576349	0.00547734	10.7183	0.635983	5.93364	0.181882	-4.9125	0.261503	5.32322	0.34176	73.3939	0.993849	1.35413	0.0020937	0.134466	0.120131	89.3397	0.176383	3.05797	0.093407	3.05454	0.00401563	1426.16
6.07286	0.0369421	0.608315	0.00593677	9.46895	0.228332	2.41137	0.265618	58.0349	1.70385	2.9359	0.0118445	1.92885	0.25056	12.9901	0.133724	4.35761	0.0452286	1.03792	0.00681262	0.170227	0.0336831	19.7872	0	-17.6224	5.96666	0.0963509	1.61482	0.0662931	9.45451	0.389358	4.11823	0.0835897	-6.07533	1.00057	16.4694	0.482416	51.0025	2.56538	5.0299	0.00242012	1.77505	0.0783773	4.41549	0.00350598	4.37962	0.0607613	1.38737	0.00153333	2.46538
5.97412	0.0663359	1.11039	0.0659467	9.4593	0.103651	1.09576	0.0823057	51.1202	0.492386	0.963191	0.00281754	1.78707	0.0310573	1.73789	0.00452614	4.38971	0.0263774	0.600892	0.00155901	0.12653	0.0239092	18.8961	0	-24.1037	6.13682	0.0210874	0.34362	0.00471405	9.65921	0.208436	2.15789	0.276877	-5.7468	1.59993	27.8403	0.410787	48.8617	3.92678	8.03652	0.103013	2.70549	0.431735	15.9578	0.203738	4.71334	0.0706432	1.49879	0.00434342	6.47895
6.14289	0.0233675	0.380399	0.00374818	9.66551	0.207203	2.14373	0.276134	48.905	4.05494	8.29145	0.104261	2.73748	0.460487	16.8216	0.203732	4.73484	0.0406938	0.859454	0.00408958	0.0987668	0.0219282	22.202	0	-21.9636	6.10261	0.05374	0.880608	0.00751963	9.4222	0.0998553	1.05979	0.0205429	-5.40122	0.0743952	1.37738	0.0225217	60.9816	2.89669	4.75011	0.00410905	1.78984	1.53764	85.9096	0.814435	3.93049	0.691852	17.6022	0.0112499	71.7203
6.11666	0.0678002	1.10845	0.00750421	9.42078	0.0694046	0.736718	0.0238831	60.2665	2.78162	4.61553	0.0180301	2.86085	1.01376	35.4356	0.477319	4.41413	0.119623	2.71	0.0105012	0.183191	0.0346389	18.9086	0	-15.0713	6.12271	0.0755671	1.23421	0.0101256	9.37197	0.0897532	0.957677	0.00990762	-5.64027	3.01166	53.3957	0.595556	58.1798	1.68114	2.88956	0.00364192	2.40501	0.395451	16.4428	0.157235	5.68102	0.424927	7.47976	0.0921913	1.1311
6.12543	0.0545092	0.889884	0.00741892	9.36986	0.043928	0.468822	0.0116607	58.2968	1.27636	2.18941	0.00441214	2.4176	0.324694	13.4304	0.155964	5.68624	0.408689	7.18734	0.093396	0.080318	0.0158445	19.7272	0	-26.2095	6.00715	0.0777988	1.2951	0.0274136	9.44747	0.0858798	0.909024	0.0148642	-5.4464	1.12817	20.714	0.520839	60.3896	0.727471	1.20463	0.00415308	1.97195	0.136604	6.92736	0.0157128	4.03382	0.670303	16.6171	0.230613	2.0935
6.00985	0.0903748	1.50378	0.0252718	9.44051	0.0568908	0.602624	0.0174823	60.3693	1.15339	1.91056	0.00485624	1.9402	0.267105	13.7669	0.0208308	4.01013	0.647604	16.1492	0.230947	0.152865	0.0297905	19.4881	0	-17.1501	5.83492	0.0770458	1.32042	0.070735	9.25962	0.188477	2.03547	0.0764767	-6.05443	1.22504	20.2337	0.506493	49.0849	0.999057	2.03537	0.00424046	1.16522	0.181097	15.5419	0.142904	3.96375	0.159164	4.01548	0.00509019	1.85932
5.83948	0.073172	1.25306	0.0694269	9.26403	0.114335	1.23419	0.0770437	49.2777	0.799347	1.62213	0.00484595	1.17371	0.146616	12.4917	0.144057	3.96482	0.0265896	0.670638	0.00465799	0.150223	0.0293201	19.5177	0	-19.7713	6.209	0.0584671	0.94165	0.0061987	9.44202	0.21731	2.30152	0.0695701	-5.55265	1.04777	18.8697	0.149479	57.6522	5.78813	10.0397	0.149157	2.41314	0.0840467	3.48288	0.00853026	4.88443	0.116802	2.3913	0.0027261	47.6356
6.21223	0.0496252	0.798831	0.00650206	9.41699	0.149113	1.58345	0.107232	55.2498	4.95438	8.96724	0.141495	2.42084	0.247152	10.2094	0.0139436	4.90333	0.0279474	0.569967	0.00339427	0.153237	0.0293929	19.1814	0	-18.5071	5.77221	0.0642889	1.11377	0.0091321	9.46972	0.165475	1.74741	0.0412876	-6.17484	1.25642	20.3475	0.525132	42.8292	0.505642	1.1806	0.00213267	0.758257	0.015946	2.10299	0.00477682	3.93923	0.058019	1.47285	0.00118947	0.942222
5.77759	0.039528	0.684161	0.0070795	9.4714	0.0715217	0.755133	0.0455849	42.8388	0.251745	0.587658	0.00252464	0.757575	0.0233214	3.07843	0.00641002	3.94228	0.0113931	0.288998	0.0012584	0.12219	0.0218988	17.922	0	-25.5308	5.90685	0.0685796	1.16102	0.0104333	9.60607	0.0653475	0.680273	0.0154531	-5.82589	0.944523	16.2125	0.440956	44.1841	0.671134	1.51895	0.00463617	0.921924	0.0596021	6.46497	0.0148738	3.797	0.338087	8.90405	0.120381	2.16567
5.91252	0.0448807	0.759079	0.00839458	9.60531	0.0507822	0.528688	0.0166541	44.2985	0.765196	1.72736	0.00538745	0.920346	0.123844	13.4562	0.0195704	3.78757	0.325263	8.58764	0.120252	0.18122	0.0352043	19.4263	0	-15.7548	5.84867	0.127898	2.18679	0.152336	9.70677	0.178656	1.84053	0.0324613	-5.53282	1.18782	21.4686	0.54438	62.3148	0.37775	0.606197	0.0023993	1.1618	0.056082	4.82718	0.0124907	3.98275	0.387054	9.71827	0.133683	0.917581
5.84784	0.155174	2.65352	0.152858	9.68575	0.107675	1.11169	0.0351679	62.2709	1.43881	2.31057	0.0027968	1.14217	0.187078	16.3792	0.0164667	3.96028	0.442383	11.1705	0.134025	0.14943	0.0300425	20.1047	0	-17.1518	5.86644	0.0512175	0.873059	0.00926922	9.96337	0.259264	2.60217	0.034233	-5.60569	1.41664	25.2716	0.520231	64.7186	4.45731	6.88722	0.0899943	2.12823	0.088326	4.15022	0.0112301	4.10391	0.179104	4.36424	0.00374634	3.02741
5.87171	0.0460926	0.784994	0.00763876	9.94988	0.172991	1.73862	0.0406502	64.7099	3.29949	5.09889	0.0903515	2.11421	0.261225	12.3557	0.0170814	4.09806	0.0424028	1.0347	0.00416383	0.216611	0.0405416	18.7163	0	-14.4751	5.91726	0.13494	2.28045	0.175227	9.95201	0.135033	1.35684	0.0185122	-5.8607	1.10871	18.9177	0.505912	63.6121	0.566638	0.890771	0.00260343	1.93756	0.637052	32.879	0.457126	4.36298	0.104205	2.3884	0.00694286	2.34409
5.91825	0.134006	2.26428	0.175964	9.94528	0.0662943	0.666591	0.0212597	63.6996	0.49489	0.776912	0.00299188	1.93124	0.624429	32.3331	0.456571	4.35356	0.0533862	1.22626	0.00614664	0.126773	0.0254389	20.0666	0	-18.5771	5.87875	0.227406	3.86827	0.288158	10.99	1.80114	16.3888	0.440384	-5.61066	1.30085	23.1853	0.542174	62.3989	2.03435	3.26024	0.00174227	1.64696	0.0973809	5.91275	0.00525351	4.60971	0.110909	2.40599	0.00280605	1.21335
5.8813	0.229902	3.90904	0.288554	10.8514	0.863588	7.95828	0.459533	62.4096	0.840558	1.34684	0.00197456	1.62761	0.0674348	4.14317	0.00671959	4.59123	0.0614499	1.33842	0.0027157	0.194774	0.0366371	18.8101	0	-15.7297	5.95259	0.0579711	0.973881	0.0100925	9.34177	0.147903	1.58325	0.0196738	-5.61562	1.1728	20.8846	0.515969	60.477	3.8377	6.34572	0.0787853	2.4474	0.0986491	4.03078	0.010321	4.58989	0.246335	5.36691	0.00412542	2.93477
5.96271	0.0538884	0.903756	0.00836683	9.3359	0.104241	1.11656	0.0229332	60.5967	2.60667	4.30166	0.0793399	2.46598	0.263329	10.6785	0.0146549	4.60799	0.054365	1.1798	0.00453215	0.2179	0.0405775	18.6221	0	-14.8773	5.88165	0.0896786	1.52472	0.110738	10.1434	0.299972	2.95732	0.0645691	-5.42567	1.14869	21.1714	0.495805	64.3848	0.576208	0.894945	0.00236737	1.82312	0.382356	20.9726	0.290448	4.41652	0.0684989	1.55097	0.00508527	2.15751
5.88285	0.0878591	1.49348	0.110787	10.1382	0.192047	1.89429	0.0680358	64.4745	0.466056	0.722853	0.00267282	1.82303	0.376832	20.6706	0.290229	4.41189	0.0376771	0.853989	0.00443425	0.102848	0.0204788	19.9117	0	-22.6559	6.00418	0.117648	1.95944	0.101828	12.1459	0.809496	6.66475	0.402558	-5.40971	1.16644	21.5619	0.514729	63.3943	0.742458	1.17118	0.00242571	2.81626	0.183983	6.53288	0.0132984	5.56835	0.585673	10.5179	0.140781	2.36698
6.00607	0.148635	2.47474	0.101101	12.0203	0.84095	6.99608	0.435531	63.4895	1.23063	1.93832	0.00282438	2.79474	0.440411	15.7585	0.0173658	5.54143	0.631852	11.4023	0.141181	0.188689	0.0376728	19.9656	0	-14.2484	6.07715	0.132188	2.17516	0.177733	9.29725	0.0585549	0.629809	0.00707895	-5.2387	1.1732	22.3949	0.571223	58.3727	5.82044	9.97116	0.135254	1.55877	0.0598334	3.8385	0.0118562	4.18422	0.406525	9.71569	0.133475	1.22799
6.07843	0.131757	2.16761	0.178087	9.29462	0.0260728	0.280515	0.0082371	58.3131	5.7196	9.80843	0.135437	1.55067	0.0976924	6.30001	0.0160255	4.17886	0.401378	9.60495	0.133572	0.0811741	0.0177059	21.8123	0	-22.5203	6.09547	0.079158	1.29864	0.00794162	9.25058	0.0877723	0.948831	0.0190959	-5.78658	1.16479	20.1291	0.504559	57.8437	2.30708	3.98848	0.00370048	2.25421	0.147169	6.52861	0.00629597	4.35738	0.131591	3.01996	0.00239745	2.84542
6.10274	0.0416505	0.682489	0.00641918	9.24732	0.0700605	0.75763	0.0225378	58.149	0.569086	0.978668	0.00430231	2.2728	0.0652491	2.87086	0.00819215	4.36582	0.0315749	0.723231	0.00252547	0.211576	0.0374887	17.7188	0	-16.8503	6.0223	0.153716	2.55245	0.181091	9.96331	0.267488	2.68473	0.0554059	-4.63134	1.01453	21.9058	0.437392	65.4486	0.84757	1.29501	0.00308778	2.43543	0.160764	6.60107	0.0146521	5.04337	0.488991	9.69571	0.129214	2.88826
6.02206	0.199511	3.313	0.18249	9.947	0.171516	1.72429	0.0531138	65.5223	2.12417	3.2419	0.00389698	2.41359	0.504488	20.902	0.0201915	5.01477	0.719037	14.3384	0.129081	0.169845	0.0340862	20.069	0	-15.4182	6.07439	0.0354669	0.583877	0.00563653	9.3584	0.108849	1.16311	0.013851	-5.76721	1.10986	19.2443	0.478919	54.5188	6.87445	12.6093	0.176903	1.79977	0.047351	2.63094	0.00623273	4.72729	0.137457	2.90773	0.00217283	2.16125
6.08102	0.0244995	0.402885	0.0046279	9.35494	0.0496378	0.530605	0.0155332	54.5784	6.75371	12.3743	0.176821	1.81156	0.0756735	4.17725	0.00937986	4.73988	0.0242561	0.511745	0.00246765	0.133584	0.025071	18.768	0	-19.9447	6.24798	0.0447314	0.715934	0.0074953	9.26382	0.146921	1.58597	0.0153213	-5.711	1.32808	23.2547	0.567467	54.28	10.095	18.598	0.261188	1.8767	0.121087	6.45215	0.0160246	4.81021	0.174758	3.63306	0.00442694	2.23465
6.2543	0.0722547	1.15528	0.00613938	9.26107	0.135173	1.45958	0.0175128	54.4306	12.3288	22.6505	0.259411	1.89195	0.598845	31.6522	0.0255156	4.81898	0.0577364	1.19811	0.00462253	0.144391	0.0281386	19.4878	0	-17.9131	6.05747	0.0990125	1.63455	0.0258357	9.58222	0.288028	3.00586	0.0194342	-5.54284	1.52574	27.5262	0.445244	58.8831	9.44408	16.0387	0.223141	2.13287	0.160313	7.51632	0.0149045	5.27268	0.66685	12.6473	0.170878	4.26133
6.06178	0.061401	1.01292	0.0199026	9.57651	0.0689741	0.720243	0.0225323	58.6897	9.50512	16.1956	0.226383	2.12243	0.160151	7.54566	0.0194592	5.26911	0.640939	12.1641	0.171479	0.145242	0.0296155	20.3904	0	-14.734	6.18909	0.0345527	0.558284	0.00607365	9.47811	0.121099	1.27768	0.0151645	-5.1947	1.26701	24.3905	0.590659	60.0372	7.5542	12.5825	0.17527	1.7503	0.0770691	4.4032	0.010322	3.82411	0.177928	4.6528	0.00312787	1.80154
6.19244	0.0261796	0.422767	0.00489204	9.47328	0.061804	0.652403	0.0180226	60.0102	7.2065	12.0088	0.174908	1.73624	0.116897	6.73274	0.0154385	3.81714	0.026315	0.68939	0.00340499	0.139253	0.0260615	18.7153	0	-19.7205	6.02426	0.180978	3.00416	0.245865	9.30681	0.152951	1.64343	0.144395	-5.94098	1.84878	31.119	0.493689	56.5867	0.899138	1.58896	0.00145886	1.85905	0.0354803	1.90852	0.00300573	4.30854	0.0591082	1.37188	0.00167234	2.24196
6.02704	0.17897	2.96946	0.24581	9.31259	0.127938	1.37382	0.143077	56.6215	0.646093	1.14107	0.00168551	1.85622	0.0391291	2.108	0.00383962	4.3069	0.028893	0.670854	0.00161544	0.0887757	0.0179795	20.2527	0	-26.3012	6.21298	0.0430237	0.692482	0.00627971	9.47742	0.0734603	0.775108	0.0174506	-5.49603	1.39195	25.3264	0.552913	61.1644	0.900959	1.47301	0.00408697	3.13035	0.474049	15.1437	0.134299	5.97037	0.33463	5.60485	0.039059	1.72836
6.21632	0.0262392	0.422102	0.00509947	9.46927	0.0608516	0.642622	0.0196844	61.2776	0.794934	1.29727	0.00525318	3.14129	0.470776	14.9867	0.132216	5.97305	0.344908	5.7744	0.0408124	0.118081	0.0225674	19.1118	0	-22.5491	6.09747	0.0532626	0.873518	0.00495058	11.3428	0.932574	8.2217	0.362962	-5.4624	2.10284	38.4967	0.537843	69.0564	1.79472	2.59892	0.00413458	2.48928	0.203554	8.1772	0.014482	4.59721	0.13835	3.00944	0.00210214	1.98431
6.10109	0.139834	2.29195	0.00412275	11.1559	1.78521	16.0024	0.37417	69.1301	0.599167	0.866723	0.00475731	2.47392	0.161917	6.54493	0.0172172	4.58612	0.0254529	0.554999	0.00215941	0.152059	0.027446	18.0496	0	-21.9626	6.00523	0.100513	1.67375	0.111814	9.25552	0.21132	2.28318	0.0131262	-5.9413	0.925691	15.5806	0.518989	64.2571	10.482	16.3125	0.222365	1.33727	0.190464	14.2428	0.0467229	3.57256	0.339488	9.50267	0.121244	1.66275
6.00804	0.211742	3.52431	0.109218	9.25227	0.154732	1.67237	0.0153535	64.2404	6.96196	10.8373	0.223125	1.3345	1.65261	123.837	0.0676875	3.57104	1.10797	31.0267	0.118878	0.116076	0.027492	23.6844	0	-18.3722	5.79988	0.0314136	0.541626	0.00417595	9.66197	0.04329	0.448045	0.0117968	-5.89366	0.551016	9.3493	0.101597	55.3139	8.3261	15.0525	0.20828	1.25283	0.0515148	4.11189	0.00849581	4.30468	0.0603152	1.40115	0.0020708	36.8581
5.78883	0.0300371	0.518881	0.00504322	9.65068	0.0594634	0.616158	0.0189424	52.8616	8.95915	16.9483	0.241379	1.35353	0.0794242	5.86791	0.0123315	4.3543	0.0286551	0.658086	0.00343832	0.148304	0.0278553	18.7826	0	-17.5195	5.79243	0.0333636	0.575986	0.00700011	9.40401	0.348046	3.70104	0.463473	-5.28015	1.57334	29.7972	0.460791	55.5574	3.57219	6.42972	0.0835193	1.30887	0.0537858	4.10933	0.0100227	3.65526	0.0541015	1.4801	0.00294163	2.22631
5.79532	0.0459449	0.792792	0.00486785	9.41473	0.341285	3.62501	0.462509	55.5796	2.80208	5.04157	0.0837194	1.30987	0.173277	13.2285	0.0158	3.6578	0.023104	0.631636	0.00344401	0.145515	0.0292228	20.0824	0	-18.5999	5.9645	0.121478	2.03668	0.167629	9.38147	0.0902375	0.961869	0.00841503	-5.5612	1.20898	21.7396	0.547206	57.6831	6.29186	10.9076	0.151856	2.2629	0.20012	8.84351	0.104936	5.55665	0.0615342	1.1074	0.0027743	1.26356
5.96545	0.120945	2.02742	0.167658	9.37941	0.0264442	0.281939	0.00973194	57.6936	6.28992	10.9023	0.151738	2.25975	0.193003	8.54092	0.105385	5.55384	0.0292441	0.526557	0.00251208	0.0637245	0.0138251	21.6952	0	-25.9625	6.03529	0.109044	1.80678	0.130069	9.42016	0.131464	1.39556	0.011002	-5.89184	1.09003	18.5007	0.50419	47.6346	7.26051	15.2421	0.198031	1.12191	0.409139	36.4682	0.450614	4.05467	0.0681471	1.68071	0.00517224	1.14896
6.03809	0.105404	1.74565	0.13056	9.41762	0.0295976	0.314279	0.0118663	47.8382	7.40731	15.4841	0.197978	1.12844	0.40672	36.0428	0.449224	4.05215	0.0348261	0.859447	0.00458541	0.135627	0.0291993	21.5292	0	-16.8509	6.07481	0.0603021	0.992659	0.0594662	9.37353	0.123903	1.32183	0.0107163	-5.71259	0.967601	16.9381	0.523944	59.2362	3.7107	6.26425	0.0822068	1.86741	0.0579709	3.10435	0.00783653	4.91251	0.193139	3.93157	0.0471001	1.71854
6.0763	0.0591347	0.973203	0.0595682	9.37007	0.0377097	0.402448	0.0125342	59.2158	3.63458	6.13786	0.0823907	1.85933	0.0805891	4.33431	0.0105214	4.90504	0.179102	3.65139	0.0471539	0.0882374	0.0181546	20.5747	0	-24.8087	6.06811	0.128553	2.1185	0.0115564	9.32767	0.167805	1.79901	0.128767	-5.71903	2.5277	44.198	0.523792	61.3142	1.09705	1.78922	0.00316552	2.18824	0.0894942	4.08978	0.00772356	4.46542	0.15323	3.43147	0.0359045	1.91152
6.06589	0.0417557	0.688368	0.00918722	9.32975	0.148784	1.59473	0.121867	60.9243	0.607128	0.99653	0.00367496	2.10645	0.31188	14.8059	0.0100707	4.41555	0.292882	6.63298	0.0358855	0.133592	0.0269983	20.2094	0	-22.1377	6.22041	0.0827148	1.32973	0.0122292	9.41597	0.10022	1.06437	0.0191314	-5.9345	1.37435	23.1587	0.549572	58.1052	1.17667	2.02507	0.00898985	1.84089	0.0942482	5.11972	0.0119358	4.97994	0.746662	14.9934	0.209101	1.52023
6.22345	0.0742311	1.19276	0.00956579	9.41202	0.0903032	0.959445	0.022207	58.2583	5.73998	9.85265	0.0104933	1.83202	0.501252	27.3606	0.0157054	4.96244	1.08114	21.7864	0.20875	0.166592	0.0433368	26.0137	0	-15.5946	6.13829	0.0376219	0.612906	0.00700202	9.82896	0.0870613	0.885763	0.0165132	-5.76685	0.973221	16.8761	0.528346	54.0654	9.8381	18.1967	0.244442	1.40942	0.763128	54.1449	0.736289	4.45799	0.0958094	2.14916	0.0103501	0.846098
6.14106	0.0461672	0.751778	0.00661247	9.82223	0.04937	0.502635	0.0178322	54.1033	9.89702	18.2928	0.240194	1.40755	0.767017	54.4932	0.729164	4.45474	0.0948049	2.12818	0.00867728	0.157735	0.0318443	20.1885	0	-14.2731	6.11483	0.0667794	1.09209	0.0204758	9.57395	0.157592	1.64605	0.143319	-5.8412	1.9144	32.7741	0.550674	57.6234	3.03529	5.26745	0.0261413	2.15852	0.124177	5.75288	0.016123	4.3505	0.430972	9.90625	0.125668	1.9262
6.11677	0.0574371	0.939011	0.0167969	9.57992	0.170162	1.77624	0.14218	57.6437	1.73673	3.01288	0.025313	2.1315	0.589996	27.6799	0.0206538	4.32829	0.540129	12.479	0.126425	0.122559	0.0250719	20.4569	0	-20.7002	6.15634	0.117387	1.90676	0.149336	9.81621	0.107457	1.09469	0.0161588	-5.11056	1.25692	24.5946	0.508069	61.6115	0.56549	0.917831	0.00352622	1.92845	0.0744109	3.85858	0.00893207	4.60782	0.292197	6.34134	0.0849395	1.37521
6.15682	0.123584	2.00728	0.150006	9.81268	0.0539885	0.550191	0.0185051	61.7303	1.03174	1.67136	0.00410256	1.923	0.158562	8.24558	0.011766	4.59521	0.319284	6.9482	0.0850111	0.105284	0.021037	19.9811	0	-22.6286	5.95466	0.0669175	1.12378	0.0168122	9.62218	0.221644	2.30347	0.108555	-5.57643	1.79393	32.1698	0.454945	60.6174	5.7555	9.4948	0.114681	1.75509	0.108289	6.17001	0.0175377	3.85982	0.340918	8.83248	0.0982094	2.91711
5.95839	0.0511136	0.857842	0.013502	9.62684	0.272451	2.83012	0.108696	60.6381	3.44095	5.67457	0.11491	1.74489	0.728505	41.7508	0.0231477	3.85117	0.40031	10.3945	0.0976649	0.145515	0.0322562	22.1669	0	-18.0888	5.94767	0.178476	3.00077	0.230287	9.45474	0.306192	3.23851	0.114647	-5.61972	1.57514	28.0289	0.514987	61.0167	2.73315	4.47934	0.00638838	2.65459	1.12283	42.2978	0.561434	4.32226	0.326267	7.54852	0.0128751	2.52611
5.94983	0.177349	2.98074	0.230817	9.46472	0.165361	1.74713	0.117592	61.2568	1.54607	2.52392	0.00741239	2.65502	1.06468	40.1007	0.562151	4.31193	0.118919	2.75791	0.0114673	0.169382	0.0347483	20.5147	0	-14.1804	6.03575	0.0569205	0.943056	0.0120142	9.9097	0.944818	9.53427	1.21676	-5.63331	0.0810449	1.43867	0.0179738	60.4781	1.53716	2.54168	0.00351378	1.09168	0.20581	18.8526	0.249016	3.87298	0.0439318	1.13431	0.00277953	32.8308
6.05088	0.106794	1.76492	0.00498399	9.65688	0.632236	6.547	0.847023	57.8113	1.48	2.56005	0.00987387	1.4052	0.159005	11.3155	0.123411	4.13806	0.0492843	1.191	0.00321809	0.169282	0.0344656	20.3598	0	-16.4746	6.0018	0.095073	1.58407	0.00497804	9.52676	0.3585	3.76309	0.402042	-5.96658	1.35956	22.7862	0.461093	58.1253	0.943002	1.62236	0.00155133	1.35225	0.0171843	1.27079	0.00321525	3.48875	0.0491787	1.40964	0.00119578	2.46389
6.0054	0.0224313	0.373518	0.00414068	9.53626	0.298327	3.12835	0.400602	58.0998	0.231471	0.398403	0.00179626	1.34278	0.0369308	2.75033	0.00421226	3.48629	0.0145711	0.417956	0.00126654	0.129059	0.0244667	18.9579	0	-22.864	6.01179	0.0286508	0.476577	0.00514337	9.17928	0.0347816	0.378914	0.00878512	-5.45311	1.2453	22.8364	0.551102	54.2374	0.852948	1.57262	0.00369123	1.76901	0.35399	20.0106	0.249292	4.61894	0.223297	4.83439	0.0508303	1.45963
6.01487	0.0219308	0.36461	0.00415587	9.17795	0.0307552	0.335098	0.0102003	54.3967	0.586994	1.0791	0.00431911	1.78158	0.34666	19.458	0.251513	4.62274	0.214621	4.64272	0.0508616	0.0883877	0.017175	19.4314	0	-25.5929	6.03059	0.113193	1.87699	0.00911034	9.3763	0.105043	1.1203	0.0196284	-5.72632	2.10165	36.7016	0.473282	56.2341	4.85433	8.63236	0.112733	1.44913	0.0901529	6.22116	0.0158299	4.11936	0.328811	7.98209	0.103174	2.8674
6.03709	0.0332962	0.551528	0.00734661	9.37345	0.0687874	0.733854	0.0214558	56.264	4.95867	8.81322	0.11116	1.45288	0.149115	10.2634	0.0215551	4.12143	0.330018	8.00738	0.10435	0.172834	0.0342939	19.8421	0	-15.462	6.02221	0.0767017	1.27365	0.0101629	9.55231	0.0815118	0.853321	0.01647	-5.6474	1.2058	21.3514	0.519537	60.6656	1.6371	2.69856	0.00895502	1.8468	0.128803	6.9744	0.0153585	3.75692	0.545588	14.5222	0.20012	2.07643
6.0259	0.0522081	0.866395	0.00827216	9.54706	0.0598509	0.626905	0.0192921	60.8565	2.44527	4.01809	0.0100681	1.82958	0.266501	14.5662	0.0201005	3.7363	0.574424	15.3741	0.200416	0.163672	0.0325483	19.8862	0	-16.6105	5.91404	0.192591	3.25651	0.0968802	9.62383	0.805467	8.36951	0.263449	-5.74652	1.81591	31.6002	0.448144	59.3385	7.12381	12.0054	0.00285251	1.14015	0.089997	7.89343	0.00504583	3.25984	0.102017	3.12951	0.0020598	2.34442
5.9176	0.109565	1.8515	0.0967354	9.63137	0.287464	2.98466	0.260613	58.9605	3.06662	5.20115	0.0032485	1.10843	0.0502605	4.53439	0.00650642	3.24994	0.0495425	1.52441	0.00207585	0.149358	0.0310797	20.8088	0	-20.4326	6.09657	0.0472958	0.775778	0.00727412	9.23838	0.0858513	0.929289	0.0167238	-6.04653	1.13909	18.8387	0.500728	52.4911	0.856712	1.63211	0.00436849	1.55637	0.202439	13.0071	0.113207	4.1526	0.144462	3.47883	0.00332656	2.58075
6.10584	0.030274	0.495821	0.00583783	9.23628	0.0537338	0.581768	0.0194546	52.7583	0.534517	1.01314	0.00499973	1.58636	0.152032	9.58373	0.112807	4.17274	0.0194289	0.465615	0.0032959	0.171857	0.0321336	18.6978	0	-18.7189	5.84265	0.0754624	1.29158	0.0859219	9.22018	0.135535	1.46999	0.0126198	-5.5207	0.841353	15.24	0.456778	63.3617	2.66688	4.20899	0.0432169	1.71229	0.0592939	3.46284	0.00892439	4.33729	0.368773	8.50238	0.115133	2.13081
5.84389	0.0749173	1.28198	0.0864495	9.21747	0.04107	0.445567	0.0141578	63.3484	2.33702	3.68915	0.0434148	1.70364	0.0861685	5.05792	0.0122125	4.32888	0.360716	8.33279	0.115179	0.0911143	0.0192084	21.0816	0	-23.6385	6.05118	0.060822	1.00513	0.00831822	9.61357	0.08693	0.904242	0.0204733	-5.50014	1.09019	19.8211	0.509818	64.4056	0.703379	1.09211	0.00330291	1.91672	0.106833	5.57374	0.0127785	4.20976	0.474984	11.2829	0.154754	1.95921
6.05856	0.0365165	0.602725	0.0067759	9.60918	0.0710753	0.739661	0.0233623	64.5752	0.799867	1.23866	0.00384351	1.92624	0.209714	10.8872	0.0167774	4.21286	0.450686	10.6978	0.15458	0.15131	0.0293196	19.3771	0	-17.941	6.08347	0.204093	3.35488	0.00702615	9.46547	0.0411291	0.434517	0.00936582	-5.04338	0.371416	7.36444	0.0480582	54.2131	4.51268	8.32397	0.0971605	1.35897	0.184491	13.5758	0.0225462	3.61969	0.377849	10.4387	0.133676	103.286
6.08483	0.0280071	0.460278	0.00579031	9.46283	0.0370291	0.391311	0.0115313	50.6343	7.64954	15.1074	0.209965	1.80707	0.201618	11.1572	0.0246672	3.88916	0.470856	12.1069	0.166819	0.130711	0.0266717	20.405	0	-17.4984	5.69388	0.0202045	0.354846	0.00329359	9.55036	0.11195	1.17221	0.136497	-5.03784	0.0392048	0.778206	0.016022	54.3722	3.87166	7.12066	0.102152	0.0104977	0.0620902	591.463	6.40605	3.24477	0.0180959	0.557694	0.00174882	25.4258
5.78438	0.0310075	0.536055	0.00668281	9.54938	0.132461	1.38712	0.0556266	48.6111	6.22065	12.7968	0.191591	1.19415	0.260007	21.7734	0.0230081	4.0549	0.316574	7.80719	0.0997425	0.156595	0.0323577	20.6633	0	-15.9912
[truncated: 164 more columns]
